# Supplementary material for: An inducible CRISPR interference library for genetic interrogation of Saccharomyces cerevisiae biology
Source: Commun Biol. 2020 Nov 27;3:723. doi: 10.1038/s42003-020-01452-9 (PMC7695836; doi:10.1038/s42003-020-01452-9)
Supplement: Supplementary file 4 — Supplementary Data 1 [file 42003_2020_1452_MOESM4_ESM.xlsx]

## Sheet: Fig 1b
Cells containing gRNAs against ERG11	target gene	Ct	𝝙Ct=Ct(target)-Ct(act)	𝝙Ct=𝝙Ct-average(𝝙Ct(Control))	RQ=2^-(𝝙𝝙Ct)
cell1	erg11	17.27	1.46874	0.612518	0.654054	The first three replicates are done on the same day as the first three replicates of the negative control.
cell1	actin	15.8013
cell2	erg11	16.738	1.18473	0.32851	0.796358
cell2	actin	15.5533
cell3	erg11	16.531	1.11482	0.258598	0.8359
cell3	actin	15.4162
the following cells are done on a different day		Ct	delta(Ct)=Ct(target)-Ct(act)
cell4	erg11	22.8268	1.72327	-0.39135	1.31162
cell 4	actin	21.1036
cell 5	erg11	22.731	2.58797	0.473352	0.720289
cell 5	actin	20.143
Cells containing gRNAs against ERG11	target gene	Ct	delta(Ct)=Ct(target)-Ct(act)	delta(delta(Ct))=delat(Ct)-average(cotrol_delta(Ct))	2^-delta(delta(Ct))
cell1	erg25	18.776	3.14459	0.564038	0.676406	The three replicates are done on the same day as the first three replicates of the negative control.
cell1	actin	15.6314
cell2	erg25	18.523	3.0481	0.467546	0.723194
cell2	actin	15.4749
cell3	erg25	18.749	2.8893	0.30875	0.807341
cell3	actin	15.8597
Cells containing gRNAs against ERG11	target gene	Ct	delta(Ct)=Ct(target)-Ct(act)	delta(delta(Ct))=delat(Ct)-average(cotrol_delta(Ct))	2^-delta(delta(Ct))
cell1	sec14	20.332	4.0425	-0.91205	1.88172	The first three replicates are done on the same day as the first three replicates of the negative control.
cell1	actin	16.2895
cell2	sec14	19.976	4.35516	-0.599389	1.51507
cell2	actin	15.6208
cell3	sec14	20.271	3.4409	-1.51365	2.85532	excluded
cell3	actin	16.8301
the following cells are done on a different day		Ct	delta(Ct)=Ct(target)-Ct(act)
cell4	sec14	23.7336	4.4467	0.578051	0.669868
cell 4	actin	19.2869
cell 5	sec14	23.6564	4.3211	0.452457	0.730797
cell 5	actin	19.3353
Cells containing empty plasmid			delta(Ct)=Ct(target)-Ct(act)	average(delta(Ct))
cell1	erg11	14.838	1.71547	0.85622
cell1	erg25	15.45	2.32747	2.58055
cell1	sec14	17.827	4.70447	4.95455
cell1	actin	13.1225
cell2	erg11	13.455	0.917762
cell2	erg25	15.552	3.01476
cell2	sec14	17.619	5.08176
cell2	actin	12.5372
cell3	erg11	13.016	-0.0645769
cell3	erg25	15.48	2.39942
cell3	sec14	18.158	5.07742
cell3	actin	13.0806
the following cells are done on a different day			delta(Ct)=Ct(target)-Ct(act)	average(delta(Ct))
cell4	erg11	22.0682	2.1132	2.11462
cell4	sec14	24.1074	4.15237	3.86864
cell4	actin	19.955
cell5	erg11	22.071	2.11604
cell5	sec14	23.5399	3.58492
cell5	actin	19.955

## Sheet: Fig 1c
Gene:	How long after induction:	Atc	Replicate #	Target	Ct	𝝙Ct=Ct(target)-Ct(actin)	𝝙Ct=𝝙Ct(No_Atc)-𝝙Ct(With_Atc)	RQ=2^(𝝙Ct)
Sec14:
	1 hour	-	1	sec14	23.348	2.882	-0.909	0.532554
	1 hour	-	1	actin	20.466
	1 hour	-	2	sec14	23.169	2.567	-1.291	0.408668
	1 hour	-	2	actin	20.602
	1 hour	+	1	sec14	25.766	3.791
	1 hour	+	1	actin	21.975
	1 hour	+	2	sec14	25.566	3.858
	1 hour	+	2	actin	21.708
	4 hour	-	1	sec14	19.401	2.62	-2.059	0.239982
	4 hour	-	1	actin	16.781
	4 hour	-	2	sec14	19.298	2.73	-2.437	0.184667
	4 hour	-	2	actin	16.568
	4 hour	+	1	sec14	24.126	4.679
	4 hour	+	1	actin	19.447
	4 hour	+	2	sec14	24.136	5.167
	4 hour	+	2	actin	18.969
	7 hour	-	1	sec14	17.153	3.658	-3.886	0.067639
	7 hour	-	1	actin	13.495
	7 hour	-	2	sec14	16.965	3.127	-4.22	0.0536603
	7 hour	-	2	actin	13.838
	7 hour	+	1	sec14	21.536	7.544
	7 hour	+	1	actin	13.992
	7 hour	+	2	sec14	21.676	7.347
	7 hour	+	2	actin	14.329
	24 hour	-	1	sec14	18.524	3.894	-3.554	0.0851411
	24 hour	-	1	actin	14.63
	24 hour	-	2	sec14	18.404	3.973	-3.838	0.0699273
	24 hour	-	2	actin	14.431
	24 hour	+	1	sec14	22.305	7.448
	24 hour	+	1	actin	14.857
	24 hour	+	2	sec14	22.294	7.811
	24 hour	+	2	actin	14.483
Erg11
	1 hour	-	1	erg11	23.3854	1.82489	-0.460197	0.726887
	1 hour	-	1	actin	21.5606
	1 hour	-	2	erg11	17.9858	2.09331	-0.659256	0.633205
	1 hour	-	2	actin	15.8925
	1 hour	-	3	erg11	19.2659	2.57617	-0.613859	0.653446
	1 hour	-	3	actin	16.6897
	1 hour	+	1	erg11	22.7315	2.28509
	1 hour	+	1	actin	20.4464
	1 hour	+	2	erg11	18.5778	2.75257
	1 hour	+	2	actin	15.8253
	1 hour	+	3	erg11	20.9255	3.19003
	1 hour	+	3	actin	17.7355
	4 hour	-	1	erg11	17.8141	0.957815	-1.49625	0.354473
	4 hour	-	1	actin	16.8563	17.8141
	4 hour	-	2	erg11	15.9878	1.01516	-1.23604	0.424536
	4 hour	-	2	actin	14.9726
	4 hour	-	3	erg11	16.6164	0.677264	-1.89403	0.269055
	4 hour	-	3	actin	15.9391
	4 hour	+	1	erg11	19.7477	2.45407
	4 hour	+	1	actin	17.2937
	4 hour	+	2	erg11	17.494	2.2512
	4 hour	+	2	actin	15.2428
	4 hour	+	3	erg11	20.309	2.57129
	4 hour	+	3	actin	17.7377
	7 hour	-	1	erg11	14.7015	1.81444	-1.31238	0.402657
	7 hour	-	1	actin	12.8871
	7 hour	-	2	erg11	17.4843	1.59366	-1.41004	0.376302
	7 hour	-	2	actin	15.8907
	7 hour	-	3	erg11	18.0322	2.20407	-1.6506	0.318507
	7 hour	-	3	actin	15.8281
	7 hour	+	1	erg11	16.6871	3.12682
	7 hour	+	1	actin	13.5603
	7 hour	+	2	erg11	17.6998	3.00369
	7 hour	+	2	actin	14.6961
	7 hour	+	3	erg11	19.4399	3.85467
	7 hour	+	3	actin	15.5852
	24 hour	-	1	erg11	16.8747	2.46831	-2.03532	0.243954
	24 hour	-	1	actin	14.4064
	24 hour	-	2	erg11	17.9109	2.24578	-1.44842	0.366423
	24 hour	-	2	actin	15.6651
	24 hour	-	3	erg11	17.8622	1.68833	-1.69377	0.309118
	24 hour	-	3	actin	16.1739
	24 hour	+	1	erg11	19.109	4.50363
	24 hour	+	1	actin	14.6054
	24 hour	+	2	erg11	20.2494	3.69419
	24 hour	+	2	actin	16.5552
	24 hour	+	3	erg11	19.6143	3.3821
	24 hour	+	3	actin	16.2322
Erg25
	1 hour	-	average of four replicates	erg25	19.5286	1.50471	-0.674065	0.626738	no ATc control is the average of four replicates. Standard_dev~0.576 for actin and 0.129 for erg11
	1 hour	-	average of four replicates	actin	18.0239
	1 hour	-	average of four replicates	erg25	19.5286	1.50471	-0.660482	0.632667	no ATc control is the average of four replicates. Standard_dev~0.576 for actin and 0.129 for erg11
	1 hour	-	average of four replicates	actin	18.0239
	1 hour	-	average of four replicates	erg25	19.5286	1.50471	-0.673605	0.626938	no ATc control is the average of four replicates. Standard_dev~0.576 for actin and 0.129 for erg11
	1 hour	-	average of four replicates	actin	18.0239
	1 hour	+	1	erg25	20.4072	2.17877
	1 hour	+	1	actin	18.2284
	1 hour	+	2	erg25	19.8904	2.16519
	1 hour	+	2	actin	17.7253
	1 hour	+	3	erg25	21.1233	2.17831
	1 hour	+	3	actin	18.945
	4 hour	-	average of four replicates	erg25	17.8258	3.13724	-1.44379	0.367601	no ATc control is the average of four replicates. Standard_dev~0.037 for actin and 0.262 for erg11
	4 hour	-	average of four replicates	actin	14.6885
	4 hour	-	average of four replicates	erg25	17.8258	3.13724	-1.44778	0.366584	no ATc control is the average of four replicates. Standard_dev~0.037 for actin and 0.262 for erg11
	4 hour	-	average of four replicates	actin	14.6885
	4 hour	-	average of four replicates	erg25	17.8258	3.13724	-2.09043	0.234811	no ATc control is the average of four replicates. Standard_dev~0.037 for actin and 0.262 for erg11
	4 hour	-	average of four replicates	actin	14.6885
	4 hour	+	1	erg25	19.5747	4.58102
	4 hour	+	1	actin	14.9937
	4 hour	+	2	erg25	19.0672	4.58502
	4 hour	+	2	actin	14.4822
	4 hour	+	3	erg25	20.7609	5.22767
	4 hour	+	3	actin	15.5332
	7 hour	-	average of four replicates	erg25	16.4664	3.1067	-1.64742	0.319211	no ATc control is the average of four replicates. Standard_dev~1.196 for actin and 0.084 for erg11
	7 hour	-	average of four replicates	actin	13.3596
	7 hour	-	average of four replicates	erg25	16.4664	3.1067	-1.83635	0.280029	no ATc control is the average of four replicates. Standard_dev~1.196 for actin and 0.084 for erg11
	7 hour	-	average of four replicates	actin	13.3596
	7 hour	-	average of four replicates	erg25	16.4664	3.1067	-1.50926	0.351292	no ATc control is the average of four replicates. Standard_dev~1.196 for actin and 0.084 for erg11
	7 hour	-	average of four replicates	actin	13.3596
	7 hour	+	1	erg25	17.4079	4.75412
	7 hour	+	1	actin	12.6538
	7 hour	+	2	erg25	17.565	4.94306
	7 hour	+	2	actin	12.6219
	7 hour	+	3	erg25	17.5307	4.61596
	7 hour	+	3	actin	12.9147
	24 hour	-	average of four replicates	erg25	16.572	1.93873	-2.28586	0.205063	no ATc control is the average of four replicates. Standard_dev~0.161 for actin and 0.049 for erg11
	24 hour	-	average of four replicates	actin	14.6332
	24 hour	-	average of four replicates	erg25	16.572	1.93873	-3.03094	0.122348	no ATc control is the average of four replicates. Standard_dev~0.161 for actin and 0.049 for erg11
	24 hour	-	average of four replicates	actin	14.6332
	24 hour	-	average of four replicates	erg25	16.572	1.93873	-2.82202	0.141412	no ATc control is the average of four replicates. Standard_dev~0.161 for actin and 0.049 for erg11
	24 hour	-	average of four replicates	actin	14.6332
	24 hour	+	1	erg25	19.2366	4.22459
	24 hour	+	1	actin	15.012
	24 hour	+	2	erg25	19.1877	4.96967
	24 hour	+	2	actin	14.218
	24 hour	+	3	erg25	18.8423	4.76075
	24 hour	+	3	actin	14.0816
