# Supplementary material for: An inducible CRISPR interference library for genetic interrogation of Saccharomyces cerevisiae biology
Source: Commun Biol. 2020 Nov 27;3:723. doi: 10.1038/s42003-020-01452-9 (PMC7695836; doi:10.1038/s42003-020-01452-9)
Supplement: Supplementary file 5 — Supplementary Data 2 [file 42003_2020_1452_MOESM5_ESM.csv]

Chromosome	ORF	Sequence	PAM.location	PAM.distance.to.TSS	Nucleosome.Occupancy.Score
chrI	YAL001C	ATAAGAGAGAAGAGGACGTT	151192	-16	0.2
chrI	YAL001C	AAACGTCCTCTTCTCTCTTA	151216	-14	0.22
chrI	YAL001C	GCAAATCGAGTTATTGAAGC	151364	-188	0.3
chrI	YAL001C	AGATTTACAACGGACAGCGA	149695	1481	0
chrI	YAL001C	CAACACTGTTAGATTTACAA	149705	1471	0
chrI	YAL001C	AGGGAAAGAAGAAGTTTTTT	149862	1314	0
chrI	YAL002W	ATGATATACCTGCGTGAAAA	143627	-2	0.24
chrI	YAL002W	AGGATCTTGAAGTCATGTTG	144829	1226	0
chrI	YAL002W	CAGGATCTTGAAGTCATGTT	144830	1227	0
chrI	YAL002W	ACAGGATCTTGAAGTCATGT	144831	1228	0
chrI	YAL002W	TCAGAAAATCCAATCTTAAC	144849	1246	0
chrI	YAL002W	CTTCAAGATCCTGTTAAGAT	144862	1233	0
chrI	YAL004W	TGGTCTTCGAGGAAAATTTC	138784	0	0.46
chrI	YAL007C	GGTTAATGAATCGAAATCAC	138455	-28	0.21
chrI	YAL007C	ATTTCGATTCATTAACCTTA	138427	-26	0.22
chrI	YAL007C	GATTTCGATTCATTAACCTT	138428	-27	0.22
chrI	YAL007C	ATTGGCGGTGTCGATCCCTA	138434	-7	0.33
chrI	YAL007C	GACACCGCCAATTCTGCATC	138401	0	0.35
chrI	YAL008W	AAATATGACCTCTTATTCGA	136653	-200	0.21
chrI	YAL008W	ATACAACAGCATAACGCTAG	136878	-1	0.36
chrI	YAL008W	TACAACAGCATAACGCTAGA	136879	0	0.37
chrI	YAL008W	AGATGGTTACAATTTTACAT	136677	-176	0.45
chrI	YAL008W	AATTTATGTGTGAACATAGA	136694	-159	0.55
chrI	YAL010C	GTCATGGAGCCAGAGAGCAT	135873	-172	0.43
chrI	YAL010C	GCCAGAGAGCATAGGCGATG	135881	-180	0.43
chrI	YAL010C	CCAGAGAGCATAGGCGATGT	135882	-181	0.43
chrI	YAL010C	CAGAGAGCATAGGCGATGTG	135883	-182	0.43
chrI	YAL011W	TATCATTCTTGGGTCATGCA	133004	822	0
chrI	YAL011W	TCAAATTCATTATCATTCTT	133014	832	0
chrI	YAL011W	TTCAAATTCATTATCATTCT	133015	833	0
chrI	YAL011W	GATAATGAATTTGAATTTGA	133045	837	0
chrI	YAL011W	CATTCTTGGGTCATGCATGG	133001	819	0.01
chrI	YAL011W	GGAACAAAATAAAAATAAAC	132988	780	0.02
chrI	YAL014C	AAGAGGAGGCGCATCGATCG	129266	-186	0.2
chrI	YAL015C	ATAATACTAATAGAAGCAAC	128276	-161	0.62
chrI	YAL015C	AACATTATATTCTGTTTTTT	128231	-142	0.64
chrI	YAL016C-A	AACTCGTTTCTTGTTCTTTC	125086	-24	0.22
chrI	YAL016C-A	CAACTCGTTTCTTGTTCTTT	125087	-25	0.22
chrI	YAL016C-A	CGAGTTGATTCCCTTTTTAA	125125	-37	0.26
chrI	YAL016C-A	TGCACAAGATGATGAAGATG	125152	-64	0.27
chrI	YAL016C-A	TGTGCAACTTCCGTTAAAAA	125113	-51	0.29
chrI	YAL016C-A	TTGTGCAACTTCCGTTAAAA	125114	-52	0.29
chrI	YAL016C-B	CATATTTAGAAAACAAAGAT	124553	-21	0.79
chrI	YAL016C-B	ATATTTAGAAAACAAAGATA	124554	-22	0.79
chrI	YAL017W	CATCAAGGTTAAAGCGCGAA	121696	1869	0.02
chrI	YAL017W	CATTCGCGCTTTAACCTTGA	121719	1866	0.02
chrI	YAL017W	TTGGATGAGCTGAGTGTTTC	121821	1994	0.07
chrI	YAL017W	GGTGTGAATTAAATCCATCA	121711	1884	0.09
chrI	YAL017W	TACCAAAAATTCCGCCCCAC	121608	1755	0.11
chrI	YAL017W	GATCTAGCGTGCTTAGTATT	121681	1828	0.12
chrI	YAL018C	ATAAGTGTTGTTATAGTGTA	119581	-3	0.86
chrI	YAL018C	AATAAGTGTTGTTATAGTGT	119582	-4	0.87
chrI	YAL018C	ACTATAACAACACTTATTCG	119609	-5	0.87
chrI	YAL019W-A	AGGCACCCGAGTATACGGCT	114159	-51	0.21
chrI	YAL019W-A	AAGGCACCCGAGTATACGGC	114160	-50	0.21
chrI	YAL019W-A	GTGCAAGGCACCCGAGTATA	114164	-46	0.21
chrI	YAL019W-A	CTTGCACCACCACAAAGTTC	114202	-34	0.21
chrI	YAL019W-A	CAGAACTTTGTGGTGGTGCA	114179	-31	0.22
chrI	YAL020C	ATATTCGAGTTTGTTGCTAC	114848	-198	0.75
chrI	YAL021C	AAGCACAAGGGCACAGCATA	113410	-3	0.27
chrI	YAL021C	AGCACAAGGGCACAGCATAA	113409	-2	0.28
chrI	YAL021C	CTCATCGTGGTAGATCTCAA	113532	-125	0.3
chrI	YAL021C	CGATGAGAATTAATGCTGAA	113570	-137	0.47
chrI	YAL021C	TTCAGCATTAATTCTCATCG	113545	-138	0.49
chrI	YAL021C	GACATCTATGTATATGATAG	113592	-159	0.76
chrI	YAL022C	AGTATAACGTGAAGGCTTTA	110759	-300	0
chrI	YAL022C	GTATAACGTGAAGGCTTTAT	110760	-301	0
chrI	YAL022C	TGAAGGCTTTATGGGAAGTG	110768	-309	0
chrI	YAL022C	TATGGGAAGTGCGGTGAGAT	110777	-318	0
chrI	YAL022C	ATGGGAAGTGCGGTGAGATT	110778	-319	0
chrI	YAL022C	ATCGTTTCAATTTTATAATG	110801	-342	0
chrI	YAL023C	ATAGTGTTGCATTCTTTTTG	108654	-28	0.53
chrI	YAL023C	TAGTGTTGCATTCTTTTTGA	108653	-27	0.54
chrI	YAL023C	TCTTTTTGAGGGTAAAAAAA	108642	-16	0.61
chrI	YAL023C	TTCCGCGCTCTGTGTGCCAT	108056	570	0.15
chrI	YAL023C	GGCCAATGGCACACAGAGCG	108076	576	0.15
chrI	YAL025C	TCTTCAGTACATAACTACAA	101164	-9	0.37
chrI	YAL025C	AAATTTTAGGAGAAATAGAC	102228	-1073	0
chrI	YAL025C	TTGATAGAGAAGGAAATTTT	102241	-1086	0
chrI	YAL025C	ACAAATGACCTTGATAGAGA	102251	-1096	0
chrI	YAL025C	TAAAATTTCCTTCTCTATCA	102265	-1084	0
chrI	YAL025C	TCATTTGTTGCGCTACAGAC	102288	-1107	0
chrI	YAL026C	AACAATTGTTGGCAATTCTA	99789	-19	0.33
chrI	YAL026C	ACAATTGTTGGCAATTCTAA	99788	-18	0.36
chrI	YAL026C	CAATTGTTGGCAATTCTAAG	99787	-17	0.38
chrI	YAL026C	GTTGAAGATGGGATTGAAGT	97896	1874	0
chrI	YAL026C	AAACGGCCACTGTTGAAGAT	97907	1863	0
chrI	YAL026C	AAAACGGCCACTGTTGAAGA	97908	1862	0
chrI	YAL027W	ATGCGATACTAGATGCTTGA	94458	-136	0.28
chrI	YAL028W	CTATTCTTAAACTTTCTTTA	92736	-100	0.22
chrI	YAL028W	GCTATTCTTAAACTTTCTTT	92737	-99	0.22
chrI	YAL029C	ATGTAAAGGAGGAAATTGAG	90783	1726	0
chrI	YAL029C	GCAAGAAGAATATGTAAAGG	90794	1715	0.01
chrI	YAL029C	GGAGCAAGAAGAATATGTAA	90797	1712	0.02
chrI	YAL029C	GCTCCAATTTGAAAACGTGC	90837	1698	0.06
chrI	YAL029C	ATGTAGAATATGAAGTTGAA	90540	1969	0.09
chrI	YAL029C	GATGTAGAATATGAAGTTGA	90541	1968	0.09
chrI	YAL030W	AAGGAGTGATTGGAAGCTGA	87063	-188	0.71
chrI	YAL030W	TGATTGGAAGCTGAAGGTTG	87057	-194	0.77
chrI	YAL031W-A	GAGCTCAGATCGCGTTGAGC	84393	-77	0.56
chrI	YAL031W-A	TTACTAAACATATTTGGTTG	84486	-10	0.56
chrI	YAL032C	CATGGCAGCTCTGAGCCGAG	84499	-18	0.24
chrI	YAL032C	TCATCAGACAAGAACAATGA	84675	-168	0.49
chrI	YAL033W	AAAAACCAGAGTGGTTGCTG	82547	-141	0.55
chrI	YAL033W	TTGCTGTGGTAGTACGTTGG	82533	-155	0.56
chrI	YAL034C	GTGGGAATATAATTTCAAAA	82732	-169	0.67
chrI	YAL034C-B	CAAAAGTGGAGTTGCTAAGT	79922	-36	0.2
chrI	YAL034C-B	TGCTAAGTTGGAATCACTTT	79934	-48	0.2
chrI	YAL034W-A	GAGTAATAACACGTTGAAAC	79696	-6	0.36
chrI	YAL034W-A	AGTAATAACACGTTGAAACT	79697	-5	0.36
chrI	YAL035W	TGAACTTTGAGGGGATAAGA	76398	-16	0.31
chrI	YAL035W	GAACTTTGAGGGGATAAGAA	76399	-15	0.33
chrI	YAL035W	AGGGGATAAGAAGGGCAATC	76407	-7	0.48
chrI	YAL036C	TGTTTGAAGCTAGATGCAGT	76182	-11	0.46
chrI	YAL039C	TTCCCTTTTTTCTTTTCATC	69657	-89	0.22
chrI	YAL039C	TTTCCCTTTTTTCTTTTCAT	69658	-90	0.22
chrI	YAL039C	TTTCCCGATGAAAAGAAAAA	69676	-82	0.22
chrI	YAL039C	TTCCCGATGAAAAGAAAAAA	69677	-83	0.22
chrI	YAL041W	ATACAACTTAAAAAAATGTT	63915	1152	0
chrI	YAL041W	GCATTTTGGCCAATAGACCA	63941	1178	0
chrI	YAL041W	TTTTTAAGTTGTATGAGCCT	63946	1157	0
chrI	YAL041W	TTGTATGAGCCTTGGTCTAT	63954	1165	0
chrI	YAL041W	GAAATTCGATGGCTGCATTT	63955	1192	0
chrI	YAL041W	AGTTGAAGAGAGAAATTCGA	63966	1203	0
chrI	YAL043C	CTGAACAAATGGTTAAATCG	61085	-15	0.26
chrI	YAL044C	CCAACAAACAAGTATCTAAT	58499	-36	0.21
chrI	YAL044C	CCCATTAGATACTTGTTTGT	58521	-32	0.26
chrI	YAL044C	AAACAAGTATCTAATGGGAA	58494	-31	0.27
chrI	YAL044C	AACAAGTATCTAATGGGAAA	58493	-30	0.29
chrI	YAL044C	ATCTATCATTCTGTGCTATA	58603	-140	0.3
chrI	YAL044C	TATCTATCATTCTGTGCTAT	58604	-141	0.31
chrI	YAL044W-A	CCGTCAGAATCCTTGGCCAC	57338	-192	0.46
chrI	YAL044W-A	CGGTGGCCAAGGATTCTGAC	57315	-189	0.47
chrI	YAL044W-A	CCGGTGGCCAAGGATTCTGA	57316	-188	0.47
chrI	YAL044W-A	TAGAACGTAGCATGGTCTGT	57377	-153	0.5
chrI	YAL044W-A	TGAAGCATGTCCGGTGGCCA	57326	-178	0.51
chrI	YAL045C	GTTAATGTGGAACAGGTCGA	57999	-189	0.29
chrI	YAL045C	CGTTAATGTGGAACAGGTCG	58000	-190	0.3
chrI	YAL045C	TGAGGGCGTTAATGTGGAAC	58006	-196	0.37
chrI	YAL045C	TATATATGTATATATATGTA	57896	-86	0.71
chrI	YAL045C	ATATATATGTATATATATGT	57897	-87	0.71
chrI	YAL045C	ATATATGTATATATATGTAG	57895	-85	0.72
chrI	YAL046C	GCATTCCAGTCTCTTCAGGA	57561	-159	0.77
chrI	YAL046C	ATCCTGAAGAGACTGGAATG	57585	-157	0.78
chrI	YAL046C	AAGAGAGCAATGAGCACAGA	57546	-118	0.81
chrI	YAL047C	CGGCATCATCATGAACAGTT	57020	-147	0.58
chrI	YAL047C	TGACCACTAAGAAGTCAACT	57050	-177	0.58
chrI	YAL047W-A	CCTACCATGGCATCAAATAA	54225	-50	0.25
chrI	YAL047W-A	CCTTTATTTGATGCCATGGT	54203	-46	0.28
chrI	YAL047W-A	ATCACCTTTATTTGATGCCA	54207	-42	0.32
chrI	YAL047W-A	GCATCAAATAAAGGTGATAT	54234	-41	0.33
chrI	YAL047W-A	CATCAAATAAAGGTGATATT	54235	-40	0.34
chrI	YAL047W-A	TTGGGTGTGTTATAGCCCTT	54253	-22	0.46
chrI	YAL048C	ATATAAACGTATGATATTTA	54994	-191	0.64
chrI	YAL048C	TATATAAACGTATGATATTT	54993	-190	0.65
chrI	YAL049C	GAATAATTTCATTAACGTAA	52847	-173	0.64
chrI	YAL049C	TAGTGCTACGAATCCAACAG	52874	-200	0.67
chrI	YAL053W	AATCTTTTCTTTTTTCCTGT	45608	-164	0.21
chrI	YAL053W	AAAAAAAAAAAGAAACAGCA	45623	-123	0.26
chrI	YAL053W	GTTAATTTTAGAATACCAAC	45601	-145	0.31
chrI	YAL054C	CCAGTTTATATACAAAATGA	45172	-86	0.2
chrI	YAL054C	CAGTTTATATACAAAATGAA	45173	-87	0.21
chrI	YAL054C	TATTTCTCCCTTAGGTTATC	45111	-51	0.23
chrI	YAL054C	CTTCATTTTGTATATAAACT	45149	-89	0.23
chrI	YAL054C	CCTTCATTTTGTATATAAAC	45150	-90	0.23
chrI	YAL056C-A	AAAGATTGTGATTCATTGGC	39230	-144	0.59
chrI	YAL056C-A	TGGAAATTTCCAGTTCACCA	39282	-196	0.64
chrI	YAL056C-A	ATGATTTAGTAATGCGACAA	39232	-172	0.67
chrI	YAL056C-A	TTGTCGCATTACTAAATCAT	39257	-171	0.67
chrI	YAL056C-A	GCATTACTAAATCATAGGCA	39262	-176	0.67
chrI	YAL056W	AACGGCTTCTCTTTTATAGA	39039	-182	0.66
chrI	YAL056W	TCTCAATAATTGCACCACAA	39021	-200	0.78
chrI	YAL058W	TATTTTATTTTTTATATATC	37280	-148	0.69
chrI	YAL059C-A	CTAAAGAGTCAAAAACTTCT	37054	-122	0.2
chrI	YAL059C-A	GCTAAAGAGTCAAAAACTTC	37055	-123	0.2
chrI	YAL059C-A	AGTTTTTGACTCTTTAGCAG	37082	-124	0.2
chrI	YAL059C-A	CAGGCAAAAAGTGCTAGTGA	37026	-68	0.21
chrI	YAL059C-A	TAATGCTGAAAAGGAAGATG	37049	-91	0.21
chrI	YAL059C-A	TAGTGAAGGTAATGCTGAAA	37040	-82	0.22
chrI	YAL059W	AGTAATGACAAAATAATATT	36321	-199	0.22
chrI	YAL059W	GTAATGACAAAATAATATTT	36322	-198	0.22
chrI	YAL059W	TAATGACAAAATAATATTTG	36323	-197	0.23
chrI	YAL059W	ATAATATTTGGGGCCCCTCG	36333	-187	0.27
chrI	YAL059W	TACTACAAATGAGCCGCGAG	36324	-170	0.42
chrI	YAL059W	ATACTACAAATGAGCCGCGA	36325	-169	0.43
chrI	YAL061W	TTTTGATAAAATGTATATAA	33278	-94	0.44
chrI	YAL061W	ATGATAAGGAGAACTAAGCA	33188	-184	0.63
chrI	YAL061W	TGATAAGGAGAACTAAGCAA	33189	-183	0.64
chrI	YAL062W	TAAAGGGACAGTTTTATCGT	31347	-195	0.61
chrI	YAL062W	AGTTTTATCGTTGGTTAATA	31356	-186	0.68
chrI	YAL062W	AGAAATACTCTTTTTAAGAA	31377	-139	0.74
chrI	YAL062W	TCTTTTTAAGAAAGGCATCA	31369	-147	0.76
chrI	YAL064W-B	TTAATTCTCTTGTTAGTTAA	11283	-17	0.26
chrI	YAL064W-B	TGGATAAATAGTATTTTTCT	11153	-173	0.66
chrI	YAL064W-B	TTCACAACTTGTTTATTAAT	11133	-193	0.8
chrI	YAL064W-B	AAACAAGTTGTGAAAATCTT	11102	-198	0.81
chrI	YAL066W	CAAAAAGTGCAGAAATGTCA	9759	-35	0.21
chrI	YAL066W	ATTTCTGCACTTTTTGTAAT	9788	-32	0.23
chrI	YAL066W	GTAATTGGTTTAGTTATGAA	9803	-17	0.31
chrI	YAL066W	GAAAGGAACGTCAAACCAAA	9820	0	0.45
chrI	YAL066W	ATCTATAATATCGAATAGCT	9649	-145	0.52
chrI	YAL066W	TCATCTCATTCAATTCTAAT	9618	-176	0.76
chrI	YAR007C	AGCATAGATCCTTTCGTATA	158894	-199	0.73
chrI	YAR010C	GTTGGATTAACAAAAAAATT	166337	-457	0
chrI	YAR010C	CGTGATACAACAGTATGGAT	166412	-532	0
chrI	YAR010C	TTAGTCGTGATACAACAGTA	166417	-537	0
chrI	YAR010C	ATTCACGAATTCAATTGTGT	166355	-475	0.02
chrI	YAR010C	CAAAAAAATTTGGACGCAAC	166327	-447	0.03
chrI	YAR010C	GGATATAACTGGGGTTGAGG	166457	-577	0.03
chrI	YAR014C	GTAAACAAAGAAGCTTCTAC	169025	-17	0.31
chrI	YAR014C	TAAACAAAGAAGCTTCTACA	169024	-16	0.33
chrI	YAR014C	AAACAAAGAAGCTTCTACAG	169023	-15	0.34
chrI	YAR014C	AAGCTTCTACAGGGGTACGC	169015	-7	0.45
chrI	YAR015W	TTCTTTGAGGTAAGACGGTT	169288	-2	0.57
chrI	YAR015W	CGTCTTACCTCAAAGAATCT	169260	-4	0.58
chrI	YAR015W	CCGTCTTACCTCAAAGAATC	169261	-3	0.58
chrI	YAR015W	ATTCTTTGAGGTAAGACGGT	169287	-3	0.58
chrI	YAR015W	CCAGATTCTTTGAGGTAAGA	169283	-7	0.6
chrI	YAR015W	ATTCTTACCCAGATTCTTTG	169275	-15	0.62
chrI	YAR019C	CTATACTGTAGTGCTCTGTG	175308	-153	0.67
chrI	YAR019C	TAGAGTGCTAATGAGTTGAT	175355	-174	0.81
chrI	YAR019W-A	CTTTGAGGAGGCTCATTTCA	174797	-161	0.4
chrI	YAR019W-A	CTCATTTCAAGGAGCTCTAC	174786	-172	0.51
chrI	YAR028W	AACAGCTGGCTATTTTGATC	184847	-2	0.33
chrI	YAR028W	ATATTTTGCTTTATGATCCT	184670	-179	0.35
chrI	YAR029W	GTATTTGTAAGTTTTTTTAG	185754	-177	0.28
chrI	YAR029W	CTTACAAATACGATAGTTGT	185720	-185	0.4
chrI	YAR029W	TGAATAAAAAAGCTGTTGTT	185926	-5	0.71
chrI	YAR030C	TGGTGTTGAAGGATGTTATG	186962	-122	0.36
chrI	YAR030C	TAGCTCTGCTATGGTGTTGA	186973	-133	0.43
chrI	YAR030C	AGAAAGTACCGACGCCAAGT	187058	-192	0.46
chrI	YAR030C	TCTTCTCTATAGCTCTGCTA	186982	-142	0.48
chrI	YAR030C	AGAGAAGACAAGATATAAAC	187019	-153	0.52
chrI	YAR030C	GAGAAGACAAGATATAAACT	187020	-154	0.52
chrI	YAR031W	CAGATATGTAGCACACAAAA	186736	-62	0.28
chrI	YAR031W	CCAATCCACTGACGCTAAAA	186662	-136	0.29
chrI	YAR035C-A	ACAACCTGATCTATCGTCTG	192646	-189	0.26
chrI	YAR035C-A	CGATAGATCAGGTTGTTCCA	192617	-186	0.29
chrI	YAR035C-A	TCAGGTTGTTCCATGGTGTG	192610	-179	0.35
chrI	YAR035C-A	GGTTGTTCCATGGTGTGTGG	192607	-176	0.37
chrI	YAR035C-A	TTGTTCCATGGTGTGTGGAG	192605	-174	0.38
chrI	YAR035C-A	GTTGTTCCATGGTGTGTGGA	192606	-175	0.38
chrI	YAR035W	AGCATCAGCACTAGAGTCAT	190024	-138	0.2
chrI	YAR042W	ATTTTTCCGTTCTTTATCCA	194561	1991	0.01
chrI	YAR042W	TGGTTGCCTTGGATAAAGAA	194577	1981	0.05
chrI	YAR042W	ATCGGTAAAAGATCTGGAAA	194530	1934	0.07
chrI	YAR042W	AAAAGATCTGGAAATGGAAC	194536	1940	0.07
chrI	YAR042W	AGACGAAAAATTGGTTGCCT	194566	1970	0.08
chrI	YAR042W	GATTCAATCGGTAAAAGATC	194524	1928	0.09
chrI	YAR047C	TCTTTCATATTCACTAGTAG	201866	-65	0.22
chrI	YAR047C	AAGTCTGGTCTCAAAATAGA	201988	-161	0.29
chrI	YAR047C	ACATAAGGTGAGCAACGTCT	201801	0	0.44
chrI	YAR047C	AATTACAAGTAATTACTTGT	201860	-33	0.45
chrI	YAR047C	TCTGATAAGCTATTAACATA	201816	-15	0.47
chrI	YAR047C	TTGAACAAAAGACCACTAAA	202021	-194	0.48
chrI	YAR050W	GTTTGATGTAAGCTCTCTTC	203357	-32	0.46
chrI	YAR050W	TTTGATGTAAGCTCTCTTCC	203358	-31	0.47
chrI	YAR050W	AAGAATTAAAAATAAGAACC	203354	-9	0.52
chrI	YAR073W	CGGCTTTTTCTCAGTTTCGT	227545	-183	0.21
chrI	YAR073W	GCGGCTTTTTCTCAGTTTCG	227544	-184	0.22
chrI	YAR073W	AAACTGAGAAAAAGCCGCCA	227517	-185	0.23
chrI	YAR073W	AACTGAGAAAAAGCCGCCAA	227516	-186	0.24
chrI	YAR073W	TTAAAAAGTATTTTTGAAAT	227634	-68	0.26
chrI	YAR073W	AAAAAGCCGCCAAGGGTCTC	227509	-193	0.29
chrII	YBL001C	TAAAAAGTAAAAGAAACGAA	237682	-191	0.2
chrII	YBL001C	TTTATAGTTAATGATCACGA	237514	-23	0.61
chrII	YBL001C	GTAATACAATTTTTTCTCAG	238969	-1478	0.07
chrII	YBL001C	TAATACAATTTTTTCTCAGA	238970	-1479	0.07
chrII	YBL001C	GATGCGGAATATGGTAATCA	239113	-1648	0.08
chrII	YBL001C	GTGTAAAGGCTCATTTGTGA	238793	-1328	0.09
chrII	YBL002W	TGTAAAATTTTTTTGCTGAC	236391	-91	0.62
chrII	YBL005W	AGACCTATGGTTGCTTTGGA	217393	-2	0.66
chrII	YBL005W	CCAAAGCAACCATAGGTCTT	217419	-2	0.66
chrII	YBL005W	GAGCCTTCCAAAGCAACCAT	217412	-9	0.69
chrII	YBL005W	GCTCCTGAAGACACAAACAC	217371	-24	0.71
chrII	YBL005W	TTTCCTGTGTTTGTGTCTTC	217390	-31	0.71
chrII	YBL005W	TTGAGGACATTGAATCTTTT	219296	1875	0
chrII	YBL006C	TACCTGAAAGCAGCAGAGCA	217152	-28	0.47
chrII	YBL006C	CACCGTGCTCTGCTGCTTTC	217172	-22	0.55
chrII	YBL006C	AGCAGAGCACGGTGTTAACA	217141	-17	0.6
chrII	YBL006W-A	AGAGAGCCCCAGGAATAGCG	216688	-6	0.6
chrII	YBL006W-A	CCAGGAATAGCGAGGCTAAA	216680	-14	0.66
chrII	YBL006W-A	TTTTAGCCTCGCTATTCCTG	216704	-16	0.67
chrII	YBL006W-A	CCTTTTAGCCTCGCTATTCC	216702	-18	0.68
chrII	YBL006W-A	CTTTTAGCCTCGCTATTCCT	216703	-17	0.68
chrII	YBL006W-A	GATTTATAGGTTCCCATAGG	216620	-74	0.71
chrII	YBL007C	TCTATTGCAATCCTAAAAGA	216422	-17	0.52
chrII	YBL007C	CTATTGCAATCCTAAAAGAA	216421	-16	0.54
chrII	YBL007C	GTTACACTATCCCTTCTTTT	216433	-2	0.69
chrII	YBL007C	AAGGAGATTGAAGGAGCAGG	214611	1794	0
chrII	YBL007C	AAGAAGGAGATTGAAGGAGC	214614	1791	0
chrII	YBL007C	AGAAAGAAGAAGGAGATTGA	214620	1785	0
chrII	YBL008W	GTGGCAGAAACATATAATAT	209577	-34	0.44
chrII	YBL008W	GAACATTCATAAAATAATTA	209601	-10	0.67
chrII	YBL008W	GAAAATCTCAAATTCAGAGC	211402	1791	0.1
chrII	YBL008W	GTATGACATCGGACTGCAGA	211569	1984	0.16
chrII	YBL008W	ATCTGTGTCTGGTATGACAT	211580	1995	0.17
chrII	YBL008W	GAATGATGATGCAGATAATG	211426	1815	0.18
chrII	YBL011W	GGAAAGATTGATGTTAGTAA	203441	-9	0.26
chrII	YBL012C	GCAACCCCCCATAGGGTTTT	203925	-78	0.2
chrII	YBL012C	GCTAGTTTCTTCATGGCCAT	203947	-100	0.2
chrII	YBL012C	TTTCTTCATGGCCATAGGCG	203952	-105	0.22
chrII	YBL012C	TCATTAAAGCAACCCCCCAT	203917	-70	0.23
chrII	YBL012C	CATTAAAGCAACCCCCCATA	203918	-71	0.23
chrII	YBL012C	TCATGGCCATAGGCGTGGTA	203957	-110	0.24
chrII	YBL014C	CAAGTTGAAGTAAAGAGAGA	201766	-2	0.53
chrII	YBL014C	CAAACGAATTGCTTGAATCT	199826	1938	0
chrII	YBL014C	ATAAGCGATATCCCAAATCT	199880	1910	0.08
chrII	YBL014C	AAAGGAGAGTATCGGTGCAC	199972	1792	0.11
chrII	YBL014C	AAGATGAAAGCATCCTTAGT	199793	1971	0.12
chrII	YBL014C	AAAGATGAAAGCATCCTTAG	199794	1970	0.12
chrII	YBL016W	CACAAAAAAAGGAGGCGAGT	191743	-156	0.26
chrII	YBL016W	AAAAAAAGGAGGCGAGTAGG	191740	-159	0.28
chrII	YBL017C	TTCGCATGTCTTATCATTAA	189806	1969	0.16
chrII	YBL017C	ATGCGAAGAAAATGATTTCG	189768	1981	0.18
chrII	YBL017C	AAATTTAGCTCCAGATCCGT	189902	1873	0.18
chrII	YBL017C	AATTTAGCTCCAGATCCGTC	189903	1872	0.18
chrII	YBL017C	AATACAACGCCCGACGGATC	189890	1859	0.19
chrII	YBL022C	CACGAGAACCAACGACCAGC	181591	-176	0.41
chrII	YBL022C	GGCTATTTCCTGCTGGTCGT	181577	-188	0.44
chrII	YBL022C	AGCACGGGGCTATTTCCTGC	181584	-195	0.45
chrII	YBL022C	GCAGCAACGACAAGCTGATA	181391	-2	0.46
chrII	YBL022C	TGATGTTAGCGCATTAATAA	180098	1317	0
chrII	YBL022C	GATGTTAGCGCATTAATAAC	180099	1316	0
chrII	YBL024W	AAAAGTCGAAGATAGCACTG	173782	1258	0.02
chrII	YBL024W	AGTCGAAGATAGCACTGAGG	173785	1261	0.02
chrII	YBL024W	CAACAAGTGTATCAATTTGA	174421	1897	0.04
chrII	YBL024W	ATACTCATGAGCTATTATAT	174456	1932	0.04
chrII	YBL024W	TTCATATGGTGTTTCATTAT	174172	1674	0.05
chrII	YBL025W	GTAAGCTACGTAGACTGATG	171269	-177	0.25
chrII	YBL025W	AGTCTACGTAGCTTACGCTC	171240	-180	0.26
chrII	YBL025W	CGCTCTGGCCAAAAAAATTT	171225	-195	0.29
chrII	YBL026W	TACTTAGGGATCCTTTGTAC	170414	-151	0.28
chrII	YBL026W	CTACTTAGGGATCCTTTGTA	170413	-152	0.29
chrII	YBL026W	CTAGTTGGAAGAAACTACTT	170399	-166	0.41
chrII	YBL026W	TAGTTGGAAGAAACTACTTA	170400	-165	0.41
chrII	YBL026W	GTAGTTTCTTCCAACTAGTT	170372	-167	0.42
chrII	YBL026W	GAGGCTGAGGCCTAACTAGT	170384	-181	0.54
chrII	YBL029C-A	AAAAAAAAAAAAGCATTGTC	165000	-172	0.24
chrII	YBL029C-A	GAAAAAAAAAAAAGCATTGT	165001	-173	0.25
chrII	YBL029C-A	AACGTACATTATTGTAAAAA	164907	-53	0.26
chrII	YBL029C-A	AATGTACGTTATAAAACAAG	164872	-44	0.37
chrII	YBL029C-A	CAAGCGGCTGAAGAACAAGT	164856	-28	0.54
chrII	YBL029C-A	AAGCGGCTGAAGAACAAGTT	164855	-27	0.55
chrII	YBL030C	TATATTCACTGTTAGTTATA	164122	-17	0.28
chrII	YBL031W	ATCGATCGGATTCGATGAAA	162106	424	0.19
chrII	YBL032W	GTAATGTCTAGACTTAGCAT	159936	-143	0.23
chrII	YBL032W	TAATGTCTAGACTTAGCATA	159935	-144	0.24
chrII	YBL032W	AGGGCTAAAACAGAAATAGT	159916	-163	0.41
chrII	YBL032W	GGGCTAAAACAGAAATAGTA	159915	-164	0.42
chrII	YBL033C	AATTGAGTCATTACAAAAAG	159723	-15	0.35
chrII	YBL034C	CATCTATTTATTTACATTTG	158475	-72	0.46
chrII	YBL034C	GCGGTAATTATTAGGGTTTT	158415	-12	0.64
chrII	YBL034C	ATATTTAGCGGTAATTATTA	158422	-19	0.66
chrII	YBL034C	CTTCCCTTCATCCGATTGAC	158446	-43	0.66
chrII	YBL034C	CATATTTAGCGGTAATTATT	158423	-20	0.67
chrII	YBL034C	CGCTAAATATGCCTGTCAAT	158457	-28	0.67
chrII	YBL037W	ACAATCAAGTAATCTAGCCA	146964	-160	0.4
chrII	YBL037W	TAGTTATATACATGTATACA	146900	-198	0.47
chrII	YBL037W	CATCTAAGGAAATTAATATT	148405	1281	0
chrII	YBL037W	GTATTTAACGCTAGATTCAT	148427	1303	0
chrII	YBL037W	TGAAAACGTTAAGATTATTG	148595	1471	0
chrII	YBL037W	AACGTTAAGATTATTGTGGA	148599	1475	0
chrII	YBL038W	TCTACAAGTGGACTGTTAAT	146099	-12	0.28
chrII	YBL038W	CAATATGTACGCTCTACAAG	146111	0	0.35
chrII	YBL038W	TTGTAGAGCGTACATATTGC	146137	0	0.35
chrII	YBL039W-B	TGAGATATACGCGCAAGTTG	142884	-189	0.51
chrII	YBL040C	TCTTACTTGAGGACTCACTT	143084	-186	0.67
chrII	YBL040C	AATAATATTCGTCTTACTTG	143095	-197	0.68
chrII	YBL042C	ACTACTGTTATATAAAAGAT	140408	-79	0.27
chrII	YBL042C	TAAAATTTAAAACATAGTAT	140345	-42	0.39
chrII	YBL042C	ATGTTTTAAATTTTACAAGA	140375	-46	0.39
chrII	YBL042C	CTTTACTTTGCAGCACATTG	140313	-10	0.46
chrII	YBL042C	CAGCACATTGCGGAAATAAA	140303	0	0.5
chrII	YBL042C	GCGGTGGTAGCTTATATATT	138630	1673	0.14
chrII	YBL043W	AAAACTAAATGCAATGTATC	136381	-187	0.28
chrII	YBL043W	AGCATTCAAGTTTCTTTCTC	136514	-54	0.28
chrII	YBL047C	ACAACAGAGCACTTTGTGAT	132189	-1	0.28
chrII	YBL047C	GCTGCTGTAGGCGCCGCAGT	130341	1847	0.1
chrII	YBL047C	TGCTGCTGTAGGCGCCGCAG	130342	1846	0.1
chrII	YBL047C	GCTGCCACTGGTGCTGCTGT	130353	1835	0.1
chrII	YBL047C	GGCGCCTACAGCAGCACCAG	130371	1843	0.1
chrII	YBL047C	AGCACCAGTGGCAGCGCTAG	130383	1831	0.1
chrII	YBL049W	CTGACTTGCATTCTTGATAT	126514	-105	0.3
chrII	YBL049W	TGACTTGCATTCTTGATATT	126515	-104	0.3
chrII	YBL049W	TCTTGATATTGGGCTATAGT	126525	-94	0.35
chrII	YBL050W	TTGAAGTAATGATAAGAAGT	125040	-21	0.2
chrII	YBL051C	GCTAATCTCCAAAGACCTGC	124857	-22	0.21
chrII	YBL053W	TGTAATACTATTGACTACAA	119316	-5	0.39
chrII	YBL054W	TGTTTTCAGGTAAACAAATC	117481	-6	0.7
chrII	YBL056W	TATAGTCTAAAAACAGAAAG	113660	-43	0.23
chrII	YBL056W	ATATAGTCTAAAAACAGAAA	113661	-42	0.24
chrII	YBL056W	AATATAGTCTAAAAACAGAA	113662	-41	0.25
chrII	YBL056W	CTTTTTGAAGTTTCTATTAT	113714	-15	0.38
chrII	YBL056W	CTATTATAGGCAGACGAAGA	113727	-2	0.39
chrII	YBL057C	GCTATATTACTTGTTGACAG	113451	-17	0.53
chrII	YBL058W	TTTAAATATATAAGAAACGT	111407	-15	0.34
chrII	YBL059C-A	GACTTCCTCACTACTGATTT	110736	-178	0.55
chrII	YBL059C-A	CAAGCCCAAAATCAGTAGTG	110753	-169	0.55
chrII	YBL059W	AGAATACAATGTTAGTAAGT	110460	-120	0.24
chrII	YBL059W	GTAAGTCGGAGCACAGAAAA	110474	-106	0.45
chrII	YBL059W	TCTTGTAATATTCCTTTTGA	110386	-194	0.46
chrII	YBL059W	GAATATTACAAGAGAATATT	110354	-200	0.53
chrII	YBL059W	CAAATATATGAAGTAAAATC	110497	-83	0.71
chrII	YBL060W	CGCACTTAGCTGCCATGTAT	107727	-174	0.47
chrII	YBL060W	TACATGGCAGCTAAGTGCGA	107753	-174	0.47
chrII	YBL060W	GATTAGTTATGGCCTATACA	107737	-190	0.54
chrII	YBL060W	GTACAATTTTGTGCAGTCAA	107907	-20	0.6
chrII	YBL060W	GTGCAGTCAATGGACTATTA	107917	-10	0.74
chrII	YBL060W	TGCAGTCAATGGACTATTAA	107918	-9	0.75
chrII	YBL061C	CTTCATGCATGTTTTAAGAA	107628	-126	0.38
chrII	YBL061C	AAATAATTAGCGATTAGTTA	107726	-198	0.54
chrII	YBL063W	GGACTCTACGATGGCGCTAA	101700	-173	0.38
chrII	YBL063W	CTACGATGGCGCTAATGGTA	101695	-178	0.5
chrII	YBL063W	CGCGCTTCCCTCACTAAATA	101867	-32	0.59
chrII	YBL063W	TATCTCGCCATATTTAGTGA	101852	-21	0.75
chrII	YBL063W	CTATCTCGCCATATTTAGTG	101853	-20	0.76
chrII	YBL063W	GCGAGATAGTTAAACAATCA	101889	-10	0.83
chrII	YBL064C	TGCTTCTAGATTCTCGCAGT	101191	-16	0.49
chrII	YBL065W	TGCAACTGTGAGCCCTTCTT	99833	-116	0.26
chrII	YBL065W	GCAACTACTGAGACAAGATG	99791	-132	0.39
chrII	YBL065W	ATCTAAACTCGATACTCTTC	99758	-165	0.65
chrII	YBL065W	ATGAACGAAAACGCTGTCAT	99757	-192	0.69
chrII	YBL065W	TAGAAATCAGTTAACTGCGT	97943	-1980	0
chrII	YBL065W	ATAGAAATCAGTTAACTGCG	97944	-1979	0
chrII	YBL066C	ATACGGGACCTTTGACATTA	100175	-8	0.31
chrII	YBL066C	TAAACGACTTTACTATATAC	100339	-198	0.55
chrII	YBL068W-A	GCCAATGCAAGAAAAATGTT	91801	-6	0.25
chrII	YBL068W-A	CCAATGCAAGAAAAATGTTC	91802	-5	0.25
chrII	YBL068W-A	CCCGAACATTTTTCTTGCAT	91780	-1	0.27
chrII	YBL070C	TCCTGATTTTCATATCTACA	91007	-95	0.46
chrII	YBL070C	TTCCTGATTTTCATATCTAC	91008	-96	0.46
chrII	YBL070C	ACCCTGTAGATATGAAAATC	91028	-90	0.46
chrII	YBL070C	GTAGATATGAAAATCAGGAA	91033	-95	0.46
chrII	YBL071C	AAGAGGCAAACGTTGAACAA	90744	-187	0.5
chrII	YBL071C	ATTGTTCAACGTTTGCCTCT	90720	-189	0.51
chrII	YBL071C-B	CGCTGAGAAAATCAGAAAAT	89730	-134	0.21
chrII	YBL071C-B	CTATTTTCTGATTTTCTCAG	89707	-137	0.23
chrII	YBL071W-A	AGGGTGTTAAAGAGGGTGTA	89809	-147	0.2
chrII	YBL071W-A	AAGTGTAAGGGTGTTAAAGA	89802	-154	0.25
chrII	YBL071W-A	AAAGTGTAAGGGTGTTAAAG	89801	-155	0.26
chrII	YBL072C	GTTTCATATACGTTATTTAC	89526	-78	0.2
chrII	YBL072C	CAGGCCTATCTTAAAGTTAT	89507	-59	0.29
chrII	YBL072C	ATTTCCTATAACTTTAAGAT	89525	-51	0.31
chrII	YBL072C	TACACTTGCCATTTGCTTTT	89480	-32	0.35
chrII	YBL072C	TGTGAGTACCAAAAAGCAAA	89494	-20	0.36
chrII	YBL072C	GAAGACGTTATAAACACACC	89448	0	0.38
chrII	YBL074C	CAAAGATCCTCCTTATCGCT	87826	-39	0.2
chrII	YBL074C	CCAGCGATAAGGAGGATCTT	87849	-36	0.22
chrII	YBL074C	TCCTCCTTATCGCTGGGACA	87820	-33	0.24
chrII	YBL074C	CTCCTTATCGCTGGGACATG	87818	-31	0.25
chrII	YBL074C	CCTCCTTATCGCTGGGACAT	87819	-32	0.25
chrII	YBL074C	CCCATGTCCCAGCGATAAGG	87841	-28	0.27
chrII	YBL079W	CAGTTCTTTCGGAGAATTAC	75190	-37	0.31
chrII	YBL079W	TCGGAGAATTACTGGAACCT	75198	-29	0.39
chrII	YBL079W	GGAACCTAGGATCTGACAAG	75211	-16	0.51
chrII	YBL079W	TTGTCCGCTTGTCAGATCCT	75193	-8	0.59
chrII	YBL079W	CTGAGATGACTTGATCACAG	76856	1655	0
chrII	YBL080C	AAGATTAACTTTCTGATTTT	74891	-193	0.81
chrII	YBL080C	ACAATAACACTATTACTAGG	74757	-33	0.82
chrII	YBL080C	AATCAGAAAGTTAATCTTTC	74918	-194	0.82
chrII	YBL080C	ATCAGAAAGTTAATCTTTCA	74919	-195	0.82
chrII	YBL080C	CTAACAATAACACTATTACT	74754	-30	0.83
chrII	YBL080C	CTACTCTGGTCTTTTTGGAC	74727	-3	0.85
chrII	YBL081W	AGCTAGAGAAGGTAAATACA	71404	-135	0.2
chrII	YBL082C	GACGGCAAATGCATTTTACA	71296	-110	0.4
chrII	YBL082C	GCAAATGCATTTTACATGGA	71300	-114	0.49
chrII	YBL082C	AATAAAGAGTCATGTAAGAT	71339	-153	0.93
chrII	YBL082C	ATAAAGAGTCATGTAAGATT	71340	-154	0.94
chrII	YBL084C	TTTTTTGATAAACTTTTCTG	69568	-83	0.45
chrII	YBL084C	TCGACACGAACTTTTCGTGC	69464	-5	0.66
chrII	YBL084C	AAAACTCTCACAGCTAGGTA	69545	-60	0.75
chrII	YBL084C	AGTCTAAAACTCTCACAGCT	69540	-55	0.79
chrII	YBL084C	GAGAGTTTTAGACTCTGTTT	69509	-50	0.81
chrII	YBL084C	CGCCTTTCTATAGCATGTCT	67668	1817	0.05
chrII	YBL085W	ATTCTATTGACGCGTAAGAA	63516	-171	0.36
chrII	YBL085W	CTCACATACTCTTGAATATT	63465	-196	0.7
chrII	YBL085W	TGTGTACCTGTTATTAAAAG	65113	1452	0.02
chrII	YBL085W	GGTACACAAATAATAACGCA	65150	1463	0.02
chrII	YBL085W	CTTTTTCATTTCAGAAAGTG	65605	1944	0.02
chrII	YBL085W	TTTCTGAAATGAAAAAGCAT	65633	1946	0.02
chrII	YBL086C	ATGCATCCAAGACCTCTGAA	62877	-156	0.23
chrII	YBL086C	CATCCAAGACCTCTGAATGG	62880	-159	0.29
chrII	YBL086C	TAGCCACCATTCAGAGGTCT	62861	-166	0.42
chrII	YBL086C	CTTAATTAGCCACCATTCAG	62867	-172	0.53
chrII	YBL087C	CTTTCTTTATTTTGACTCTT	60784	-35	0.23
chrII	YBL088C	GCATATTTTGACATTTTTCA	59505	-109	0.27
chrII	YBL088C	GTCAAAATATGCATATTGTA	59538	-116	0.32
chrII	YBL088C	AAATATGCATATTGTACGGC	59542	-120	0.35
chrII	YBL088C	TTGCTAGTGAGAAACAAGTA	59545	-149	0.45
chrII	YBL088C	TTCAACGATAAAAAAGGCGA	57530	1866	0
chrII	YBL089W	TCACAATATTCAAGAGTTGA	49364	-133	0.39
chrII	YBL089W	AAATTGTTAAAGATGCCAAG	49346	-177	0.46
chrII	YBL089W	CGATTAGTATCCTTTCCTCT	49339	-158	0.48
chrII	YBL090W	GCGTCTGTCATTTTTCAATA	48640	-167	0.73
chrII	YBL091C	CATTATGGTTATGCTCTTAT	48805	-168	0.56
chrII	YBL091C	ACATTATGGTTATGCTCTTA	48806	-169	0.57
chrII	YBL091C	CAGCGTGCTCTTCAACATTA	48820	-183	0.68
chrII	YBL091C	TAATGTTGAAGAGCACGCTG	48845	-182	0.68
chrII	YBL091C-A	CAGTATTCATATACCTAGTG	47337	-123	0.33
chrII	YBL091C-A	TATTCATATACCTAGTGAGG	47340	-126	0.36
chrII	YBL091C-A	AAAAAGGAAGTCGTTTCGAA	47376	-188	0.47
chrII	YBL091C-A	TTTCAAATGGCCTCCTCACT	47328	-140	0.48
chrII	YBL091C-A	TCGAAAGGTGATGACTACTG	47361	-173	0.49
chrII	YBL091C-A	AGGTAAAATGCGCTTTCAAA	47341	-153	0.51
chrII	YBL092W	ACAAAGATAATCACCAAACA	45623	-3	0.44
chrII	YBL092W	TACAAAGATAATCACCAAAC	45622	-4	0.45
chrII	YBL093C	ATGATTGTCTCAGCCTCGTT	45147	-162	0.27
chrII	YBL093C	AGATCAGGAAAGGAATGAAG	45024	-13	0.35
chrII	YBL093C	TCCTTTCCTGATCTGACAAC	44993	-8	0.39
chrII	YBL093C	CCTTTCCTGATCTGACAACA	44992	-7	0.4
chrII	YBL093C	TTCCTGATCTGACAACAGGG	44989	-4	0.42
chrII	YBL093C	CCCTGTTGTCAGATCAGGAA	45014	-3	0.43
chrII	YBL094C	GGTACAGGAAAAAGCCAATC	44371	-200	0.29
chrII	YBL094C	AGCCAATCCGGCTCAAATTC	44359	-188	0.3
chrII	YBL094C	TACCTGAATTTGAGCCGGAT	44379	-182	0.31
chrII	YBL094C	ATTGTTACCTGAATTTGAGC	44374	-177	0.32
chrII	YBL094C	CAGGTAACAATAGTAAGAAA	44340	-169	0.34
chrII	YBL094C	AAAAGGAAGAACAAATCTAG	44323	-152	0.43
chrII	YBL095W	ATAGACAATGACCAAATGAC	43253	-21	0.25
chrII	YBL095W	CCAAATGACAGGATAGATCG	43264	-10	0.46
chrII	YBL095W	CAAATGACAGGATAGATCGA	43265	-9	0.48
chrII	YBL095W	CCTCGATCTATCCTGTCATT	43242	-6	0.53
chrII	YBL096C	AATATTAATTAACACGGAAT	44114	-85	0.22
chrII	YBL096C	ATATAGAATATTAATTAACA	44120	-91	0.22
chrII	YBL100W-C	ATAAACGGCATGCCCAATAG	28311	-74	0.21
chrII	YBL100W-C	ACGGCATGCCCAATAGGGGT	28315	-70	0.25
chrII	YBL100W-C	CGGCATGCCCAATAGGGGTA	28316	-69	0.25
chrII	YBL100W-C	ATCTGTTTCTGATAAAGAGT	28259	-126	0.27
chrII	YBL101C	ATTGGAAAAATTAAGACCAA	28555	-136	0.38
chrII	YBL101C	CAGGATCTGTAGATATCCAT	28549	-156	0.59
chrII	YBL101C	ATCACTCACACTCGATTCAC	28568	-175	0.7
chrII	YBL101C	TGAGTGATATACCGCAAGAT	28605	-186	0.71
chrII	YBL102W	TGCGTTCGGTAGTTTAGAGT	24022	-1	0.8
chrII	YBL107C	TATACACGTAGACAAAAAGA	10553	-15	0.24
chrII	YBL107C	ACGTAGACAAAAAGACGGTA	10548	-10	0.29
chrII	YBL107C	TCAACGTATTGAGCGCTTAG	11425	-861	0
chrII	YBL107C	CAACGTATTGAGCGCTTAGA	11426	-862	0
chrII	YBL107C	AGTCAAAAATCTACGCTGCC	11428	-890	0
chrII	YBL107C	TATTGAGCGCTTAGAGGGAC	11431	-867	0
chrII	YBR001C	TCATATGTTATAGCGCTTGT	241420	-94	0.37
chrII	YBR001C	ATAAAGAATATTAGTTTTAA	241410	-58	0.82
chrII	YBR001C	GCAGTACGAATTTTACATTC	240476	850	0.07
chrII	YBR001C	ATGTAAAATTCGTACTGCTC	240503	849	0.08
chrII	YBR001C	TGTAAAATTCGTACTGCTCT	240504	848	0.08
chrII	YBR001C	AACCGATTCTGAACACTGGG	239597	1729	0.1
chrII	YBR003W	GGGTAAACACAGGTAAAAGA	242570	-197	0.67
chrII	YBR004C	AGTTATACTTTCCTATTTAT	245866	-196	0.27
chrII	YBR006W	CATCACATCACCATCAGTAA	246869	-28	0.21
chrII	YBR006W	CATCACCATCAGTAATGGAG	246874	-23	0.25
chrII	YBR006W	ATCAGTAATGGAGAGGAAAT	246881	-16	0.31
chrII	YBR006W	TCAGTAATGGAGAGGAAATA	246882	-15	0.32
chrII	YBR006W	TATTTCCTCTCCATTACTGA	246857	-14	0.33
chrII	YBR008C	GAGCAATAACAGTGCGAAAA	254418	-4	0.24
chrII	YBR008C	GGAGCAATAACAGTGCGAAA	254419	-5	0.24
chrII	YBR008C	TCTGTATAGAAAATTCTTTG	254611	-197	0.29
chrII	YBR008C	GAAAAGAAACTGGTGATGAC	253295	1119	0.02
chrII	YBR008C	TTGAAATTGAGAAAAGAAAC	253305	1109	0.02
chrII	YBR008C	CTTTTCTCAATTTCAAAGCA	253334	1106	0.02
chrII	YBR009C	CCCAATGAATGGGGAAGGGG	255869	-133	0.21
chrII	YBR009C	ACCCAATGAATGGGGAAGGG	255868	-132	0.22
chrII	YBR009C	TACCCAATGAATGGGGAAGG	255867	-131	0.23
chrII	YBR009C	TTACCCAATGAATGGGGAAG	255866	-130	0.24
chrII	YBR009C	TTTACCCAATGAATGGGGAA	255865	-129	0.25
chrII	YBR009C	CTTTACCCAATGAATGGGGA	255864	-128	0.26
chrII	YBR011C	ATTTTGATTTGTTGTCCCTT	258012	-19	0.35
chrII	YBR011C	GTCCCTTAGGTCTATAGAAC	257999	-6	0.45
chrII	YBR011C	ATCCTGTTCTATAGACCTAA	258019	0	0.48
chrII	YBR013C	ATGCTGTCCTGGTGTAGCTG	266025	0	0.24
chrII	YBR013C	TATATTGATAGTATAACTAT	266224	-199	0.65
chrII	YBR013C	ATACGGTGTTAGATGATAGA	266172	-173	0.75
chrII	YBR014C	AAGGAAAAAATTTACATAAC	267616	-171	0.48
chrII	YBR014C	TAAATAAACATAACTATGTA	267643	-198	0.66
chrII	YBR015C	GTGACTCTAATACATCGTCC	269756	-138	0.21
chrII	YBR015C	CTAATCACCAAGCGAGCCAA	269801	-157	0.5
chrII	YBR015C	CATTGGCTCGCTTGGTGATT	269778	-160	0.53
chrII	YBR015C	TGAGTCGCCATTGGCTCGCT	269786	-168	0.6
chrII	YBR015C	CAAGTCAAGTGAGTCGCCAT	269795	-177	0.65
chrII	YBR016W	AGAAGAGAAAGAGCCAGAGG	270165	-20	0.28
chrII	YBR016W	TTTTAGAAGCATTCGTTATC	270014	-171	0.29
chrII	YBR016W	GAGAAGAGAAAGAGCCAGAG	270166	-19	0.29
chrII	YBR016W	TGAGAAGAGAAAGAGCCAGA	270167	-18	0.31
chrII	YBR016W	TTGAGAAGAGAAAGAGCCAG	270168	-17	0.33
chrII	YBR016W	CCGATGTGTGCAATTATTGT	269991	-194	0.59
chrII	YBR017C	ATAAAACTTTGTGTTTGTAG	273040	738	0
chrII	YBR017C	TAAAACTTTGTGTTTGTAGC	273041	737	0
chrII	YBR017C	ACCTGTGATTCGCTCAGAAT	273064	688	0
chrII	YBR017C	ACCGATTCTGAGCGAATCAC	273085	693	0
chrII	YBR017C	CGAATCACAGGTGAGAAATT	273097	681	0
chrII	YBR017C	ATTTTTCAACAGCATACCGG	273471	307	0.03
chrII	YBR018C	GTAGCTATGTTCAGTTAGTT	275624	-90	0.25
chrII	YBR018C	GCTAGCAAAGATATAAAAGC	275602	-68	0.69
chrII	YBR018C	GCAAAGATATAAAAGCAGGT	275598	-64	0.75
chrII	YBR018C	AAGCAGGTCGGAAATATTTA	275586	-52	0.85
chrII	YBR018C	AGCAGGTCGGAAATATTTAT	275585	-51	0.86
chrII	YBR018C	TTCGGAGCACTGTTGAGCGA	275786	-252	0
chrII	YBR019C	TTTTTTTAGGCTAAGATAAT	278489	-125	0.27
chrII	YBR019C	GTTTTTTTAGGCTAAGATAA	278490	-126	0.27
chrII	YBR019C	TTTTTTAGGCTAAGATAATG	278488	-124	0.28
chrII	YBR019C	CTAATCTTACTTATATGTTG	278475	-85	0.44
chrII	YBR020W	CGTTAATTTGAAGGTTTGTG	278751	-199	0.55
chrII	YBR023C	TGAATGTAAATCTGAAACAC	288105	-33	0.41
chrII	YBR023C	TTTACTACAAGTCGAAATGT	288079	-7	0.46
chrII	YBR023C	CAATCTTCTGGTTCATACAG	286202	1844	0.03
chrII	YBR023C	AGCAGTTCACTACAATCTTC	286214	1832	0.03
chrII	YBR023C	AGATTGTAGTGAACTGCTCA	286241	1831	0.03
chrII	YBR023C	TTGTAGTGAACTGCTCATGG	286244	1828	0.03
chrII	YBR024W	TCAAAAATGGACGGATATGC	289207	-138	0.24
chrII	YBR024W	ATTGTTTGACTACTATCGAT	289316	-3	0.28
chrII	YBR024W	AATTGTTTGACTACTATCGA	289317	-2	0.29
chrII	YBR024W	GGGGTGTTTTCAAAAATGGA	289198	-147	0.32
chrII	YBR024W	GGGTGGGGTGTTTTCAAAAA	289194	-151	0.35
chrII	YBR024W	GATAGTTACAATTTTGGGTG	289179	-166	0.49
chrII	YBR025C	GTAACACAAAAAGCTAAAAA	291932	-17	0.3
chrII	YBR025C	GAAGCAAGTCGAAGAAAAAA	291832	57	0.12
chrII	YBR025C	TTTTCTTCGACTTGCTTCTT	291859	56	0.12
chrII	YBR025C	TCTTCGACTTGCTTCTTTGG	291862	53	0.12
chrII	YBR025C	CGAAGAAAAAAAGGTCTTAT	291823	66	0.13
chrII	YBR026C	GATACCATCTTCCTTATTTA	294205	-196	0.27
chrII	YBR026C	ACGTACATTGTCATTTAAGA	294054	-45	0.6
chrII	YBR026C	CTTGTTATATCAAATGTAAT	294042	-7	0.88
chrII	YBR027C	ATAGATTAAGAGAGAAGGCT	294390	-20	0.35
chrII	YBR027C	CAAGTCCCCGGATATGTTCA	294472	-102	0.41
chrII	YBR027C	GTTAGATAGATTAAGAGAGA	294395	-25	0.42
chrII	YBR028C	TTGATGAAAAATCTTATCAT	296061	-12	0.41
chrII	YBR028C	TGATGAAAAATCTTATCATA	296062	-13	0.41
chrII	YBR029C	GGCTTATTCCAGGCGTTTTC	297989	-170	0.27
chrII	YBR029C	GGAATAAGCCAAAGCGATCA	298024	-179	0.39
chrII	YBR029C	TGATCGCTTTGGCTTATTCC	297999	-180	0.4
chrII	YBR029C	ATAAGCCAAAGCGATCAAGG	298027	-182	0.43
chrII	YBR029C	GAGCTCCACCTTGATCGCTT	298010	-191	0.56
chrII	YBR029C	AAGGTGGAGCTCCTGCAGAT	298043	-198	0.65
chrII	YBR030W	TACTTTCTAAACCAATCTGC	298032	-190	0.79
chrII	YBR030W	TGTATTGATAGTTATTTACA	298078	-170	0.86
chrII	YBR030W	GTATTGATAGTTATTTACAT	298079	-169	0.87
chrII	YBR032W	TCTTCAGCGTTTGTTACTTC	301512	-19	0.41
chrII	YBR032W	CAGCGTTTGTTACTTCAGGA	301516	-15	0.46
chrII	YBR032W	TTGTTACTTCAGGAAGGCAA	301522	-9	0.54
chrII	YBR033W	AACACATACAGATACTGGCA	301774	-134	0.34
chrII	YBR033W	GCAAAAACACATACAGATAC	301779	-129	0.37
chrII	YBR033W	GTTTTTGCAACAAGCACGAC	301816	-118	0.4
chrII	YBR033W	ATCGCTAAAATATGTTTCAA	303697	1789	0
chrII	YBR033W	ACATATTTTAGCGATAAAAC	303727	1793	0
chrII	YBR035C	GTTTAAGGTGACAGAAAAAA	308186	-1188	0
chrII	YBR035C	AAGTTAGATTTGCAAACAGA	308214	-1216	0
chrII	YBR035C	ATTTTTTCTGACACTGTTTA	308171	-1173	0.03
chrII	YBR035C	TAGCTGTAACATTTGTGTGT	308061	-1089	0.04
chrII	YBR035C	TTAGCTGTAACATTTGTGTG	308062	-1090	0.04
chrII	YBR035C	ACAGTGTCAGAAAAAATACT	308143	-1171	0.04
chrII	YBR036C	GGATCTGTTCTGGAAGAAAA	310384	-10	0.28
chrII	YBR036C	GAACAGATCCGCTCTTGAGC	310349	-1	0.36
chrII	YBR036C	GCTCAAGAGCGGATCTGTTC	310374	0	0.36
chrII	YBR036C	CGAAAATTCTGCTGTAGTCT	309467	881	0.08
chrII	YBR036C	TACAGCAGAATTTTCGTTCT	309496	878	0.08
chrII	YBR036C	GGTTAAGCAGAGCACCCACA	309446	902	0.13
chrII	YBR037C	TAGAAACGTATGTTCGTATA	311488	0	0.43
chrII	YBR038W	ATAGACTGGGGCCATCCCAA	311772	-76	0.31
chrII	YBR038W	AATAGACTGGGGCCATCCCA	311773	-75	0.32
chrII	YBR038W	GAAGATAGTTAAATAGACTG	311784	-64	0.44
chrII	YBR038W	GGAAGATAGTTAAATAGACT	311785	-63	0.44
chrII	YBR038W	TGGAAGATAGTTAAATAGAC	311786	-62	0.45
chrII	YBR038W	CGAAATCAACAGTAATATTA	311806	-42	0.56
chrII	YBR039W	CTATTGAGACTGAACCGTTT	315516	-36	0.59
chrII	YBR039W	GAACCGTTTTGGTTAATTTC	315527	-25	0.75
chrII	YBR039W	CCGTTTTGGTTAATTTCAGG	315530	-22	0.78
chrII	YBR039W	CCACCTGAAATTAACCAAAA	315508	-18	0.81
chrII	YBR039W	GCCCTGGGGTCTATTACCCA	313987	-1539	0
chrII	YBR039W	AATAAATGTTTCGCGCCCTG	314001	-1525	0
chrII	YBR040W	TGTTGAAATAACAAAGACAT	316854	-100	0.35
chrII	YBR041W	CAATTTAGTTTACGACTTTA	318182	-18	0.42
chrII	YBR041W	TAACATAGAGGGTTTAAAAT	319005	805	0.02
chrII	YBR041W	CCATCCTTACCAATGTTTGT	319555	1355	0.02
chrII	YBR041W	ATATAACGGAATCGTCATTT	319579	1379	0.02
chrII	YBR041W	TATATAACGGAATCGTCATT	319580	1380	0.02
chrII	YBR041W	CCAACAAACATTGGTAAGGA	319577	1351	0.03
chrII	YBR043C	TAATCGTTGTGCTCGCTGTG	323834	273	0.07
chrII	YBR043C	AATCGTTGTGCTCGCTGTGC	323835	272	0.07
chrII	YBR043C	TAGTTACGAAAAGACCAATC	323789	292	0.08
chrII	YBR043C	AAAGACCAATCTGGAAAGTA	323780	301	0.14
chrII	YBR045C	CAAATAAATTTTTATTCGAA	330265	-52	0.85
chrII	YBR045C	TCTATTTTTCAAATAAAATC	330228	-15	0.91
chrII	YBR045C	CTATTTTTCAAATAAAATCA	330229	-16	0.91
chrII	YBR045C	TCAAATAAAATCAGGGAGAA	330236	-23	0.93
chrII	YBR045C	TCACAAATTCTTTCAAAAGT	328825	1362	0
chrII	YBR045C	GATAGGTCAGATTCGACACG	329407	780	0
chrII	YBR046C	TATCTACTTTGCAAACCGCA	331588	-33	0.37
chrII	YBR047W	CCTGAATAATAATCATATGT	331784	-42	0.85
chrII	YBR047W	CCTACATATGATTATTATTC	331762	-38	0.86
chrII	YBR048W	TAGAGGAAACGTATCAAGCC	332823	-6	0.3
chrII	YBR048W	AGAGGAAACGTATCAAGCCA	332824	-5	0.3
chrII	YBR048W	AGCATTTGCTGAAGACTTAG	332806	-23	0.34
chrII	YBR049C	TATCACATTTTTGAACAACG	335392	1562	0.04
chrII	YBR049C	TTTTTGAACAACGTGGTAAA	335385	1569	0.05
chrII	YBR049C	ACAACGTGGTAAATGGACCG	335378	1576	0.07
chrII	YBR049C	ACGTGGTAAATGGACCGCGG	335375	1579	0.08
chrII	YBR049C	TGGTAAATGGACCGCGGAGG	335372	1582	0.09
chrII	YBR049C	TCTCATGTGTTTGTAGATAG	335443	1537	0.13
chrII	YBR050C	TGTTAGTAATGATAACTATA	338476	-87	0.2
chrII	YBR050C	TAATTAAAGGGGGTATGGTG	338421	-32	0.71
chrII	YBR050C	TTAGTTAATTAAAGGGGGTA	338416	-27	0.72
chrII	YBR050C	ATGCATTATTAGTTAATTAA	338408	-19	0.73
chrII	YBR050C	TGCATTATTAGTTAATTAAA	338409	-20	0.73
chrII	YBR050C	GCATTATTAGTTAATTAAAG	338410	-21	0.73
chrII	YBR052C	GAAAAGTGTGATATAAAATG	339448	-19	0.2
chrII	YBR052C	CGCTTCAATTTGCCCATAAG	339606	-177	0.22
chrII	YBR052C	CGTCATATGACACCGCTTAT	339596	-193	0.29
chrII	YBR052C	GCGTCATATGACACCGCTTA	339597	-194	0.3
chrII	YBR053C	ACTTAATCTAAGAATCTTAC	340809	-33	0.29
chrII	YBR054W	ATAGATAGTTTTTTTCGGGT	342824	56	0
chrII	YBR054W	ATAAATAGATAGTTTTTTTC	342828	60	0
chrII	YBR054W	GATAAATAGATAGTTTTTTT	342829	61	0
chrII	YBR054W	AAAAACTATCTATTTATCTT	342856	62	0
chrII	YBR055C	CTTTACCGTTGATAGAACCT	347428	-133	0.59
chrII	YBR055C	TTTACCGTTGATAGAACCTT	347427	-132	0.6
chrII	YBR056C-B	AGATTAGACACGTTATCTGG	351938	-172	0.2
chrII	YBR056C-B	AAGAGATTAGACACGTTATC	351935	-169	0.22
chrII	YBR056C-B	TGAATAATTTTTATAAATAG	351911	-145	0.23
chrII	YBR056W	GTTTTAATAAATTTTATAGA	347840	-14	0.24
chrII	YBR056W-A	ATGAACAATTGATTTTGTCT	351205	-36	0.23
chrII	YBR057C	GTAAACTAGTGGCAGACAAA	353768	-398	0.17
chrII	YBR058C	AAGACTTCGGGCTCTCTTTT	356054	-2	0.59
chrII	YBR058C-A	TTGCGCTTGCTGCTGATTCA	358086	-1448	0.03
chrII	YBR058C-A	TGCTGATTCATGGAAATAAC	358096	-1458	0.03
chrII	YBR058C-A	TACGCCACGAACTCCCAGTC	358140	-1528	0.04
chrII	YBR058C-A	GATACAAGCCCAGCAATTGC	358039	-1427	0.05
chrII	YBR058C-A	GAAATAACAGGTCTCACCAT	358108	-1470	0.05
chrII	YBR062C	TGGCTTCATTTTGCCTAAGT	366734	-137	0.27
chrII	YBR062C	TACTCTTCGTTTTCTAGTAA	366754	-157	0.64
chrII	YBR062C	AGGAGAGTTGGTCACCAAAA	366822	-199	0.78
chrII	YBR062C	GGAGAGTTGGTCACCAAAAT	366823	-200	0.78
chrII	YBR062C	TATATATCATCACAGTAATT	366797	-174	0.79
chrII	YBR062C	ATATATCATCACAGTAATTC	366798	-175	0.8
chrII	YBR063C	TTACTTGCAAGGTAGATGGA	368528	-115	0.78
chrII	YBR063C	TTTATTACTTGCAAGGTAGA	368524	-111	0.79
chrII	YBR064W	AGGTGAAATTTTCATCGCTT	367627	-122	0.27
chrII	YBR064W	TTCCTCATAATTTCTCTCTT	367715	-34	0.27
chrII	YBR064W	CAGCATTGGTAGGCAAAATA	367638	-85	0.37
chrII	YBR065C	GATAGAAGTGGTAATGATGA	369743	-36	0.3
chrII	YBR065C	GAAGTGGTAATGATGATGGA	369739	-32	0.37
chrII	YBR065C	AAGTGGTAATGATGATGGAA	369738	-31	0.39
chrII	YBR065C	TGATGGAAGGGCTTTTGAGC	369726	-19	0.57
chrII	YBR065C	CTTTTGAGCAGGTGAATAGA	369715	-8	0.67
chrII	YBR066C	ATATTTATATGTAAAAATTT	370825	-48	0.25
chrII	YBR069C	TCGTATATATCCCTGTTTTG	378576	-51	0.29
chrII	YBR069C	TTATGGTCTGCTTTTTTTTA	378552	-1	0.33
chrII	YBR069C	TGAAATAGATGCCACAAAAC	378587	-36	0.39
chrII	YBR069C	GAAATAGATGCCACAAAACA	378588	-37	0.39
chrII	YBR070C	GGGCCCGCAATAACTGTAAT	379982	-40	0.32
chrII	YBR070C	CCCGCAATAACTGTAATCGG	379979	-37	0.35
chrII	YBR070C	CCGCCGATTACAGTTATTGC	380001	-33	0.4
chrII	YBR070C	ACCGCCGATTACAGTTATTG	380000	-32	0.41
chrII	YBR070C	CGGCGGTTTATTATTGTATC	379962	-20	0.53
chrII	YBR071W	AGTATTCGAATTCACTAGTG	380216	-136	0.22
chrII	YBR071W	AAGAAGCCTCAATATTCGTT	380309	-43	0.26
chrII	YBR071W	GAGGCTTCTTTATAACAGTT	380274	-52	0.39
chrII	YBR071W	AGAATTCATAATTTCGCGCT	380247	-105	0.41
chrII	YBR072C-A	TATCTGCATTTGAGTAGTAC	383200	-165	0.36
chrII	YBR072C-A	AGGATCTTCTCTCTTCGTCG	383133	-98	0.41
chrII	YBR072C-A	ACGAAGAGAGAAGATCCTAC	383160	-99	0.42
chrII	YBR072C-A	AAGAGAGAAGATCCTACAGG	383163	-102	0.44
chrII	YBR072C-A	AGCTGTTTTTTACCTCCTGT	383153	-118	0.53
chrII	YBR072C-A	ACAGGAGGTAAAAAACAGCT	383178	-117	0.53
chrII	YBR072W	TATTTATATGTTTAGGAATA	381861	-82	0.46
chrII	YBR072W	ATTTATATGTTTAGGAATAA	381860	-83	0.48
chrII	YBR072W	AGAACGTGCATAGATCCGCA	381804	-139	0.49
chrII	YBR072W	TTATTCCTAAACATATAAAT	381885	-84	0.49
chrII	YBR073W	CTTCAACAACGCGCTGTTGG	382930	-173	0.2
chrII	YBR073W	CAGCGCGTTGTTGAAGATTT	382901	-176	0.23
chrII	YBR073W	AATCTTCAACAACGCGCTGT	382927	-176	0.23
chrII	YBR073W	TTTTGGTAATTACAAGAACG	382884	-193	0.39
chrII	YBR076C-A	AGAGAGTTGACTGATTTGTT	391821	-164	0.27
chrII	YBR076C-A	TTAATTACCAGTAGTCCGTA	391882	-199	0.49
chrII	YBR076C-A	TAATTACCAGTAGTCCGTAA	391883	-200	0.5
chrII	YBR076W	TATTAGCGAACAAATTCTTG	390098	-50	0.66
chrII	YBR076W	TGTTCGCTAATACATTAATT	390131	-43	0.73
chrII	YBR076W	TATTGGTAAAGGGGTGCACT	388418	-1730	0
chrII	YBR076W	ATGGGTTACTATTGGTAAAG	388427	-1721	0
chrII	YBR076W	AATGGGTTACTATTGGTAAA	388428	-1720	0
chrII	YBR076W	TAATGGGTTACTATTGGTAA	388429	-1719	0
chrII	YBR077C	AAGATAAGAAGAAAAAAAAA	392335	-15	0.36
chrII	YBR081C	TCTCTACAGGAATGCTTGTT	405543	-159	0.26
chrII	YBR081C	ATCTCTACAGGAATGCTTGT	405544	-160	0.26
chrII	YBR081C	TAACTGAAATAAATCTCTAC	405556	-172	0.29
chrII	YBR081C	AGATTTATTTCAGTTAAAGC	405585	-175	0.29
chrII	YBR081C	TACAAAGGAAAAAAGATCAT	405393	-9	0.37
chrII	YBR081C	AAAAAGATCATTGGAGAAGT	405384	0	0.55
chrII	YBR082C	CAGTGAAATTTATTTACTTG	407230	-22	0.2
chrII	YBR082C	TTCAGGATAGATTTATTCTC	407290	-82	0.26
chrII	YBR083W	TCTCCGGAAACAAGCTGAGC	408837	-90	0.22
chrII	YBR083W	GCGGAATGCGAGCGGTGCCG	408715	-186	0.23
chrII	YBR083W	CGCGGAATGCGAGCGGTGCC	408716	-185	0.24
chrII	YBR083W	ACGCGGAATGCGAGCGGTGC	408717	-184	0.24
chrII	YBR083W	TATTATTCTGGGAAACTCTC	408821	-106	0.26
chrII	YBR083W	AGTCGTACGCGGAATGCGAG	408723	-178	0.27
chrII	YBR084C-A	AGTGATCAACAGAGAATACA	415317	-47	0.2
chrII	YBR084W	GTTTTTTGATGTGTATTGGC	410969	-58	0.34
chrII	YBR084W	AGTTGTTTTTTGATGTGTAT	410973	-54	0.4
chrII	YBR085W	CACTTCAACGCCTAATGAAA	415846	-49	0.2
chrII	YBR085W	AGATAGAAAGACTAAAGAAG	415917	-4	0.44
chrII	YBR086C	TGCGCATAATTTGTTCTTGT	423490	-171	0.22
chrII	YBR086C	AATATGCTTCGTGCTGTTTT	423537	-192	0.49
chrII	YBR086C	TTCGTGCTGTTTTAGGATCT	423544	-199	0.53
chrII	YBR086C	TTGCTCCCCAGGGGTCTGTT	421764	1581	0.03
chrII	YBR086C	CTGGGGAGCAACATTTGATT	421730	1589	0.07
chrII	YBR086C	AATCAAATGTTGCTCCCCAG	421755	1590	0.07
chrII	YBR087W	TTCATTTGTATGATGGTTCA	423738	-29	0.25
chrII	YBR090C	TTTGTACAAACACGAGGTTT	427225	-153	0.41
chrII	YBR091C	ATACAATTTATTGTTTTAAT	427713	-175	0.46
chrII	YBR091C	TACAATTTATTGTTTTAATA	427714	-176	0.47
chrII	YBR092C	ATATAAGTGCTTAAATTTGC	429174	-57	0.2
chrII	YBR092C	AGCACTTATATATGTTGCAT	429208	-65	0.2
chrII	YBR092C	CTGTTTACTATTTCCCAAAC	429242	-99	0.21
chrII	YBR092C	TATTTTTTTTATGATAATCA	429157	-14	0.46
chrII	YBR092C	AAAAATACTACAGTAAAGAA	429119	-2	0.54
chrII	YBR093C	GGTATATGCCTTGCCAAGTA	431120	-121	0.2
chrII	YBR093C	TGTGCGATCTCTTCGAAAAC	431165	-166	0.2
chrII	YBR093C	CATATACCCATTTGGGATAA	431083	-110	0.21
chrII	YBR093C	GCATATACCCATTTGGGATA	431084	-111	0.21
chrII	YBR093C	GGCAAGGCATATACCCATTT	431090	-117	0.21
chrII	YBR093C	TGGCAAGGCATATACCCATT	431091	-118	0.21
chrII	YBR094W	ATTTTCTCACTAAAGAGGGA	431823	-160	0.28
chrII	YBR094W	GTCAATTTTCTCACTAAAGA	431819	-164	0.31
chrII	YBR094W	GGTCAATTTTCTCACTAAAG	431818	-165	0.32
chrII	YBR094W	GTGAGAAAATTGACCAGAGA	431788	-169	0.33
chrII	YBR094W	AGATGGACAAAAACCATCTC	431797	-186	0.38
chrII	YBR094W	GACGATGCTGATGATGTAAA	433612	1629	0
chrII	YBR095C	CAGCATCTCCTGCAAAAAAG	435741	-32	0.33
chrII	YBR095C	TTTCTCAACCTCTTTTTTGC	435755	-20	0.54
chrII	YBR096W	CTAATTTCAAGACTTCCAAA	435965	-8	0.67
chrII	YBR097W	AACTTCTATACACATATAGC	436734	-162	0.58
chrII	YBR097W	ATTTATATATTTTATAATAC	436731	-139	0.68
chrII	YBR097W	TGTAAGATTCCAAAATTGGG	438069	1199	0
chrII	YBR097W	TTGTAAGATTCCAAAATTGG	438070	1200	0
chrII	YBR103C-A	TACAACTGTAATTGATAAAT	449603	-69	0.54
chrII	YBR103C-A	GCCGCAGCTTTTGGATGAAT	449709	-175	0.54
chrII	YBR103W	TCTTACCTGGTCTAATATGA	447377	-179	0.72
chrII	YBR103W	TCAACTTTCAGTCTCTTACC	447364	-192	0.83
chrII	YBR105C	GACGAAGAAAACCAAAATCC	452076	-71	0.21
chrII	YBR105C	TTTCAACTCATCCCGGATTT	452065	-86	0.32
chrII	YBR105C	TTTTGACTTTCAACTCATCC	452072	-93	0.37
chrII	YBR106W	AAAAAAAAAAAAAGAATTAT	452426	-186	0.27
chrII	YBR106W	AAAAAAAAAAAAAAGAATTA	452427	-185	0.28
chrII	YBR107C	ACAACCATAGTGGGATGATC	454588	-22	0.22
chrII	YBR107C	TCGACCAGATCATCCCACTA	454606	-14	0.34
chrII	YBR107C	GGATGATCTGGTCGACTGCA	454576	-10	0.39
chrII	YBR109C	CTTTGTAGTTCGATAGTTTC	458418	-4	0.42
chrII	YBR110W	GACATATGGTTGATGTTCTC	458625	-45	0.77
chrII	YBR112C	TCTCAATTGAACTCCTGACG	465979	-21	0.35
chrII	YBR114W	GCATTACGTCGTTATACTGT	467144	-3	0.2
chrII	YBR114W	TATAACGACGTAATGCTGCG	467173	0	0.22
chrII	YBR114W	AAGAACTAAAGTGGAAAGAG	468601	1428	0
chrII	YBR114W	AGTGGAAAGAGCGGATGACT	468610	1437	0
chrII	YBR114W	GTGGAAAGAGCGGATGACTT	468611	1438	0
chrII	YBR114W	CTCACGGTAACAATTCTGGG	468616	1469	0
chrII	YBR115C	CAGTTTTTCACTGAAATTCC	473984	-12	0.73
chrII	YBR115C	CAGATTTTTTTTTATACTAT	474021	-49	0.76
chrII	YBR115C	TTTCACTGAAATTCCAGGAA	473989	-17	0.78
chrII	YBR115C	TCTGAGTTTATTACCTTTCC	473980	-34	0.84
chrII	YBR115C	AAGAAAAATTTGTGAACAAC	471983	1963	0
chrII	YBR115C	AATTTTTCTTTATTCAATTC	472018	1954	0
chrII	YBR117C	TCGCTGTCTCTCCTTTGCTA	476857	-196	0.24
chrII	YBR117C	CTCGCTGTCTCTCCTTTGCT	476858	-197	0.25
chrII	YBR117C	CAGCTTTAAAGGGTAGCTCA	476680	-19	0.27
chrII	YBR117C	TGAGCTACCCTTTAAAGCTG	476705	-18	0.28
chrII	YBR117C	TTGAGCTACCCTTTAAAGCT	476704	-17	0.29
chrII	YBR117C	CTTGAGCTACCCTTTAAAGC	476703	-16	0.31
chrII	YBR119W	AACTAATACATAAAAATAAG	479086	-191	0.54
chrII	YBR120C	CTTGATATACGTTAATGTTT	481052	-46	0.2
chrII	YBR120C	ACGTATATCAAGATTTCCTG	481019	-39	0.29
chrII	YBR120C	TCTTATAATGTTGCTACCAC	481025	-19	0.45
chrII	YBR120C	AGCAACATTATAAGAAAAAA	480995	-15	0.46
chrII	YBR121C-A	CAAAATAAAATGCTTTCTCC	483189	-153	0.21
chrII	YBR121C-A	TATTTTGGAAGAAGATATGT	483151	-141	0.32
chrII	YBR121C-A	ATGTGTAGAGATTTGAAGAC	483054	-44	0.39
chrII	YBR121C-A	ATGTTGACAAATTTTCTGAT	483077	-67	0.39
chrII	YBR121C-A	AAATTTGTCAACATGACCTG	483108	-72	0.41
chrII	YBR122C	AGAATGCCTCCAGAAAGAAC	484541	-18	0.2
chrII	YBR122C	TTGGTACCCGTTCTTTCTGG	484557	-8	0.24
chrII	YBR122C	GCGTTGGTACCCGTTCTTTC	484554	-5	0.25
chrII	YBR123C	AACACAGAAAAGGTATACCA	486751	-10	0.29
chrII	YBR123C	ACACAGAAAAGGTATACCAA	486750	-9	0.31
chrII	YBR125C	GCGACAATAAAAAAAAATGT	488605	-16	0.21
chrII	YBR125C	AGCGACAATAAAAAAAAATG	488604	-15	0.22
chrII	YBR126C	GATTAAGGCGTACAGCCGGG	490534	-48	0.2
chrII	YBR126C	GTGGTAGAGATTGATTAACT	490515	-29	0.29
chrII	YBR126C	GTTAATCAATCTCTACCACC	490541	-29	0.29
chrII	YBR126W-B	CAACAGCATCAACCACAGAA	490905	-1	0.47
chrII	YBR126W-B	TTCTTTCTTCTGTTTGTCAG	490860	-20	0.48
chrII	YBR126W-B	GTTCTTTCTTCTGTTTGTCA	490861	-19	0.48
chrII	YBR126W-B	TGTTCTTTCTTCTGTTTGTC	490862	-18	0.48
chrII	YBR126W-B	GCAACAAGAGCACGAAGATA	490853	-53	0.5
chrII	YBR128C	TAGTTTTTTAACTAGACGTA	494281	-107	0.21
chrII	YBR128C	AGGATAACGAGTAGAGAAAA	494151	-3	0.35
chrII	YBR128C	GGATAACGAGTAGAGAAAAA	494150	-2	0.36
chrII	YBR128C	TGGCATTGCTTATATATTTT	494366	-192	0.52
chrII	YBR128C	AGTCAATACATATTCATCAT	494346	-172	0.65
chrII	YBR129C	ATATATATACTCCCTTGTGT	495585	-198	0.49
chrII	YBR129C	ACACAAGGGAGTATATATAT	495560	-199	0.5
chrII	YBR130C	TACGATTTAGAATGTATTTT	497109	-193	0.61
chrII	YBR131C-A	AGACTCCCTATTAGCCGCTT	497830	-77	0.27
chrII	YBR131C-A	AGCGGCTAATAGGGAGTCTA	497856	-77	0.27
chrII	YBR136W	GAACGACATACACCGCGTAA	505654	0	0.31
chrII	YBR136W	ATTTGTATTCTAATGCTTGT	505446	-182	0.89
chrII	YBR136W	TTGGATTTATTCGCACGAAA	507167	1539	0
chrII	YBR136W	TTTGGATTTATTCGCACGAA	507168	1540	0
chrII	YBR136W	CCCGCAGCCTCTGGTCTATT	507186	1558	0
chrII	YBR136W	AATAAATCCAAATAGACCAG	507201	1547	0
chrII	YBR138C	TTATCCAACAAGTCACAGAT	515389	-36	0.76
chrII	YBR138C	TATTCCAATCTGTGACTTGT	515407	-28	0.8
chrII	YBR139W	CTGTTTTAAAGAAAAAATGC	515614	-32	0.28
chrII	YBR140C	AGTTTGAAGCTCTATTTGCA	526703	-35	0.6
chrII	YBR140C	AAGTTTGAAGCTCTATTTGC	526702	-34	0.61
chrII	YBR140C	AGTATCAGGCACCTCACCCA	524725	1917	0
chrII	YBR140C	CATCCAAAAACCCAAGTATC	524739	1903	0
chrII	YBR140C	TGGGTGAGGTGCCTGATACT	524750	1918	0
chrII	YBR140C	GGGTGAGGTGCCTGATACTT	524751	1917	0
chrII	YBR141W-A	AGCAAATGAACAGTGTTCGA	526924	-200	0.31
chrII	YBR141W-A	CTATTGTTTGTATCAATTGC	527111	-13	0.71
chrII	YBR142W	TTTTTCTTAACTTTCTTAAT	530086	1829	0.07
chrII	YBR142W	GTTTTTCTTAACTTTCTTAA	530087	1830	0.07
chrII	YBR142W	AATGGGCCCATAGATTCTTG	530069	1812	0.1
chrII	YBR142W	TACAAAAAATAGTGTTTCGA	530138	1855	0.1
chrII	YBR142W	ATGCTCACCTCAAGAATCTA	530084	1801	0.11
chrII	YBR142W	TGCTCACCTCAAGAATCTAT	530085	1802	0.11
chrII	YBR143C	CTTTATTTCTTAATTCATTT	532233	-36	0.22
chrII	YBR143C	CGAAATGAATTAAGAAATAA	532256	-33	0.25
chrII	YBR143C	CTATTTCTGTAGTCTTAATA	532225	-2	0.54
chrII	YBR146W	GTCGACTGGAAACTGAAACC	535190	-20	0.36
chrII	YBR146W	GACTGGAAACTGAAACCAGG	535193	-17	0.41
chrII	YBR146W	AAACCAGGAGGAGTAGAAAT	535205	-5	0.6
chrII	YBR147W	ATGACTCTTTTTACATGTAA	536420	-29	0.7
chrII	YBR147W	ATAAATACTACAAATAACAC	536475	0	0.79
chrII	YBR148W	AAACTTACTCATATGCGCAT	537524	-182	0.26
chrII	YBR148W	GAGTAAGTTTGAGTTTTAAG	537489	-191	0.5
chrII	YBR150C	AATATTTATAATACCCTAAA	544653	-149	0.22
chrII	YBR150C	AAATATTTATAATACCCTAA	544654	-150	0.24
chrII	YBR150C	GTATTATAAATATTTTTTAA	544684	-154	0.28
chrII	YBR150C	TATTATAAATATTTTTTAAA	544685	-155	0.29
chrII	YBR150C	ACAATGATTACAAGCCCAGC	544504	0	0.47
chrII	YBR150C	AAATGTACTGGAAAATCAAA	542564	1940	0
chrII	YBR151W	GTATAAAAAAGAGGGTTCAC	544745	-150	0.29
chrII	YBR151W	TTCTGAAGGTATAAAAAAGA	544737	-158	0.38
chrII	YBR151W	ATTCTGAAGGTATAAAAAAG	544736	-159	0.39
chrII	YBR152W	GCCAAAGAATCTTTCATGTA	546134	-161	0.58
chrII	YBR152W	TCCATACATGAAAGATTCTT	546155	-166	0.61
chrII	YBR152W	TGTATGGAAAGTTGAAATAC	546118	-177	0.66
chrII	YBR153W	AGAACCATTACATCTGGCTT	547378	-31	0.22
chrII	YBR153W	AATCTCTACTATTCTTGCCT	547200	-183	0.24
chrII	YBR153W	GTATCCAAAGCCAGATGTAA	547360	-23	0.3
chrII	YBR155W	AGTAAAAGAAAAGAATAAAT	549757	-7	0.57
chrII	YBR156C	AAACGTTTTGTTTGTATCAT	553274	-24	0.2
chrII	YBR156C	TAATTTTTAACTTCTTTAGA	551889	1361	0
chrII	YBR156C	GTGGAAAACAGTGATACCGC	552323	901	0
chrII	YBR156C	TGTGGAAAACAGTGATACCG	552324	900	0
chrII	YBR156C	GGATGCTTTTGTAGATCCCG	552329	921	0
chrII	YBR156C	GAATCGACACTTATTTTTGT	551919	1331	0.01
chrII	YBR158W	AGCAATGGCTCCTTCAAAAG	556592	293	0.05
chrII	YBR158W	CTAGAACGCGTAAGCAGCAA	556577	278	0.06
chrII	YBR158W	GATATCTCTACCTCTTTTGA	556580	307	0.06
chrII	YBR158W	GCGTTCTAGTTTCATTTAAT	556541	268	0.07
chrII	YBR158W	CGCGTTCTAGTTTCATTTAA	556542	269	0.07
chrII	YBR158W	TACACGGAGATTCAAGTGAC	556602	329	0.11
chrII	YBR160W	AATTTTCTTTCAAGAGGACT	559954	-33	0.22
chrII	YBR161W	AGAACAGAGAAAAAAACCAA	561368	-26	0.3
chrII	YBR161W	AAGAACAGAGAAAAAAACCA	561369	-25	0.3
chrII	YBR161W	GAATCACATCTTGTCTTGCG	562468	1048	0.11
chrII	YBR161W	TTTGGAAGCAATATAAGAGA	562311	891	0.12
chrII	YBR161W	ATATAAGAGATGGTCTAATA	562321	901	0.12
chrII	YBR161W	TGGTCTAATACGGCCGAAAA	562331	911	0.12
chrII	YBR162W-A	TTTCGTTGGCGATTTAGTGC	565003	-198	0.28
chrII	YBR162W-A	CACTAAATCGCCAACGAAAA	565029	-198	0.28
chrII	YBR163W	GTGCAACAAAGATGAGTATG	565626	-8	0.28
chrII	YBR163W	TGCAACAAAGATGAGTATGA	565627	-7	0.29
chrII	YBR163W	GCAACAAAGATGAGTATGAG	565628	-6	0.31
chrII	YBR163W	CAACAAAGATGAGTATGAGG	565629	-5	0.32
chrII	YBR163W	TTGCATATATAAGTGTACAG	565463	-171	0.33
chrII	YBR164C	TCGGAACTTTCAAGTAGTAA	568541	-9	0.23
chrII	YBR164C	TCAAGTAGTAAAGGATTGCG	568532	0	0.29
chrII	YBR166C	AAGAATACCGTAGCACTTGA	571230	0	0.51
chrII	YBR167C	ATTCTGTTTACCCTTGCAGT	572242	-165	0.64
chrII	YBR167C	GTAAACAGAATTGATGAAGA	572276	-173	0.68
chrII	YBR168W	ATTATTCAACCATATTGAGC	572092	-165	0.78
chrII	YBR169C	CATAAATAAAAATCTCTAAA	576111	-19	0.3
chrII	YBR169C	GAAATCTTGTATATAGATTT	576067	-1	0.45
chrII	YBR169C	AACGGCCTGACCCTTAAAGT	574844	1248	0.01
chrII	YBR169C	ACTCTCCAACTTTAAGGGTC	574827	1239	0.02
chrII	YBR172C	CACTAATCTAATCTTTTCAA	581687	-191	0.54
chrII	YBR175W	TGGAACATGTTAGCATATAA	582393	-2	0.77
chrII	YBR178W	CTGACTGGCTCATAGATTCA	585827	-140	0.27
chrII	YBR178W	TGAATCTATGAGCCAGTCAG	585852	-141	0.28
chrII	YBR178W	ATTTTGCAAACTTTGTACTT	585930	-37	0.29
chrII	YBR178W	GCTCATAGATTCATGGAAAA	585820	-147	0.32
chrII	YBR178W	AAAATACCTGTGAACAAGTA	585970	-23	0.47
chrII	YBR178W	TTGAGTCCTTACTTGTTCAC	585954	-13	0.58
chrII	YBR179C	GCTATAGTATTACTAATACG	589365	-199	0.24
chrII	YBR179C	TACTTTGCTTTATTTATTAA	589201	-9	0.64
chrII	YBR179C	GTACTTTGCTTTATTTATTA	589200	-8	0.65
chrII	YBR180W	CTGCCTGTTGGCCACTGTTT	589532	-195	0.22
chrII	YBR180W	CAGTGGCCAACAGGCAGCTT	589504	-197	0.25
chrII	YBR180W	GTAGTAAGAAAAGTTGTTGT	589693	-34	0.47
chrII	YBR180W	CAAAAAAGAGTTTCAAGAGC	589724	-3	0.7
chrII	YBR180W	AAAAAAGAGTTTCAAGAGCT	589725	-2	0.7
chrII	YBR182C	TGGCAAAAGAAAGATGGATA	595079	-23	0.5
chrII	YBR182C	ATAATTTGGCAAAAGAAAGA	595073	-17	0.6
chrII	YBR182C	ATAGATTGGCTAAAATAATT	595059	-3	0.78
chrII	YBR183W	ATAACTATATAGATGTATAT	596003	-2	0.3
chrII	YBR184W	AAGAAATTTGTTAGCTAATT	597359	-17	0.73
chrII	YBR184W	AGAAATTTGTTAGCTAATTC	597360	-16	0.74
chrII	YBR185C	TGGATAGGCTTGCTTTCTGA	600000	-9	0.44
chrII	YBR185C	CAATCTTTCGGTGATTGGTA	600147	-182	0.45
chrII	YBR185C	ACGGGCAATCTTTCGGTGAT	600152	-187	0.53
chrII	YBR185C	TTCGGTTACGGGCAATCTTT	600159	-194	0.63
chrII	YBR186W	ACTTTTCTCTTTTTCATCGT	600384	-176	0.31
chrII	YBR186W	CAAACTGAAGACATAAAATA	600550	-10	0.63
chrII	YBR188C	AAGATGCTGTCAATTAGGCT	604204	-35	0.21
chrII	YBR188C	TAGGAATGATACAGAAAAGC	604185	-16	0.45
chrII	YBR190W	TTGAAGCCGTTAATATTTAA	605810	-142	0.61
chrII	YBR190W	GGCTTCAATTTCTGACAATA	605773	-153	0.67
chrII	YBR191W	AGAAAGTAGTGTGCAATTTC	606215	-46	0.33
chrII	YBR191W	AGGCATTACCGATTGAACTT	606235	-26	0.43
chrII	YBR191W	CTCTTATTCCAAAGTTCAAT	606221	-14	0.44
chrII	YBR192W	TAATCTAAATGTACAAATTA	607248	-183	0.22
chrII	YBR196C-A	AGCAAAGAGAATTTTGCCAT	614483	-39	0.23
chrII	YBR196C-A	AAGTGGCAATGTTCGGATGT	614624	-180	0.24
chrII	YBR196C-A	TAAGTGGCAATGTTCGGATG	614625	-181	0.24
chrII	YBR196C-A	GCTATGTAAGTGGCAATGTT	614631	-187	0.25
chrII	YBR196C-A	TATTTGCATCGCTATGTAAG	614641	-197	0.25
chrII	YBR196C-A	GCGTAAGGTAGCATGTCCGA	614489	-19	0.4
chrII	YBR196C-B	CACGAACGAAGACAAATAAT	615852	-84	0.38
chrII	YBR196C-B	GCACGAACGAAGACAAATAA	615853	-85	0.38
chrII	YBR196C-B	CCAGGTGAAAGTAAGCGACG	615808	-40	0.39
chrII	YBR196C-B	CCGCGTCGCTTACTTTCACC	615830	-36	0.39
chrII	YBR197C	AGCATCTAATAGTTACATAT	616071	-162	0.34
chrII	YBR197C	TAATAGTTACATATCGGATT	616077	-168	0.43
chrII	YBR199W	GAAAGTATCTGCATATCAAA	618793	-4	0.23
chrII	YBR199W	TTGATATGCAGATACTTTCA	618819	-4	0.23
chrII	YBR200W	AAGAGATATTGTAAAGTTTT	620612	-184	0.23
chrII	YBR200W	AAAACATATGCTGATTAAGA	620774	-22	0.3
chrII	YBR200W	ATTGTAAAGTTTTTGGATTT	620605	-191	0.37
chrII	YBR200W	ACTAATATACTAAACCCATA	620820	-2	0.6
chrII	YBR200W-A	AATCATAATGCATGAATTAT	622907	-62	0.22
chrII	YBR201C-A	TATAATAGGCCATCTGCAAA	624829	-82	0.25
chrII	YBR201C-A	AGCTATTGTCTTCCTTGCAG	624960	-187	0.33
chrII	YBR201C-A	AGGAAGACAATAGCTCGAGA	624930	-183	0.37
chrII	YBR201C-A	ATATAAGCAGGGTATATAAT	624843	-96	0.49
chrII	YBR201C-A	CTCGAGAAGGTCATTATTGT	624917	-170	0.53
chrII	YBR201C-A	TTCTCAGAGTTATATAAGCA	624854	-107	0.62
chrII	YBR202W	ATAAATGCAATTCATTAAGT	625597	-123	0.24
chrII	YBR202W	TTGCATTTATTTTCCTTATA	625562	-132	0.31
chrII	YBR202W	TATAAGGAAATTTCCTTTCT	625546	-148	0.32
chrII	YBR202W	AGAAAGGAAATTTCCTTATA	625571	-149	0.32
chrII	YBR202W	TTATAAGGAAATTTCCTTTC	625547	-147	0.33
chrII	YBR207W	GTTTTTTCGCTTTTCTGTAG	635079	-2	0.5
chrII	YBR207W	CCCCATGACAGAAATAATAA	635684	603	0
chrII	YBR207W	GGGGTTGTTTTTTTTAAGAA	635725	618	0
chrII	YBR207W	GGGTTGTTTTTTTTAAGAAT	635726	619	0
chrII	YBR207W	GGTTGTTTTTTTTAAGAATG	635727	620	0
chrII	YBR207W	TCCGTTATTATTTCTGTCAT	635705	598	0.01
chrII	YBR208C	AAAGCACCGAACAGTTCTTT	640524	1726	0.11
chrII	YBR208C	GTTCGGTGCTTTTATTTCCA	640491	1733	0.15
chrII	YBR210W	TATGTCAAGTTTAAACTGGA	645108	-391	0
chrII	YBR210W	CTATGTCAAGTTTAAACTGG	645109	-390	0
chrII	YBR210W	TTTCTATGTCAAGTTTAAAC	645112	-387	0
chrII	YBR210W	CTTGACATAGAAAATCTTTA	645144	-381	0
chrII	YBR210W	TGCCGAACAATCCTAGCTAA	645077	-422	0.05
chrII	YBR210W	AGCCTTTAGCTAGGATTGTT	645097	-428	0.05
chrII	YBR214W	TTCTCTGGGAGGGAACTGCA	651140	-183	0.21
chrII	YBR214W	TGCAGTTCCCTCCCAGAGAA	651165	-184	0.22
chrII	YBR214W	GAAGAAAAGTTGATCTGAAC	651304	-19	0.23
chrII	YBR214W	AACTTTTCTTCTATCTTATC	651338	-11	0.27
chrII	YBR214W	CTATCTTATCAGGCAAGATC	651348	-1	0.33
chrII	YBR215W	AACGGCAGAAACCAAAGCAA	654784	1452	0
chrII	YBR215W	TAGTGACCTTTTTCGATTAA	655237	1931	0
chrII	YBR215W	TTTGGTCCATTAATCGAAAA	655253	1921	0
chrII	YBR216C	TACTGTAGAATATACAGTTA	657791	-184	0.52
chrII	YBR216C	CTACTGTAGAATATACAGTT	657792	-185	0.53
chrII	YBR216C	CATTGTGCTAAAAAAAACAT	655713	1894	0.13
chrII	YBR216C	TCATTGTGCTAAAAAAAACA	655714	1893	0.13
chrII	YBR216C	TCCACAATTTCCTTATACTT	655641	1992	0.15
chrII	YBR216C	TCCGAAGTATAAGGAAATTG	655620	1987	0.17
chrII	YBR217W	TCAAAAAGTATGTCATCAAT	657594	-187	0.74
chrII	YBR217W	AATTGATGACATACTTTTTG	657570	-185	0.75
chrII	YBR217W	AGTATCGTATTGAATGTCTA	657632	-149	0.77
chrII	YBR217W	GAGTATCGTATTGAATGTCT	657631	-150	0.78
chrII	YBR217W	ATACGATACTCAGACACTAA	657597	-158	0.79
chrII	YBR218C	TTTTTCTTTTCTCTTACTTT	662420	-41	0.25
chrII	YBR218C	AAAGTAAGAGAAAAGAAAAA	662445	-40	0.26
chrII	YBR218C	TCATTTTTTTTTTACAATTT	662555	-176	0.28
chrII	YBR218C	TTTATGTATGTAATCAAGTA	662416	-11	0.3
chrII	YBR218C	ATAGCGTCACGAACTTCACG	661445	960	0.15
chrII	YBR218C	AAATAGCGTCACGAACTTCA	661443	962	0.16
chrII	YBR221C	TAGATAAAATACATAAGTAT	666658	-189	0.2
chrII	YBR221C	TGCACGTTTGCAATAAAAAG	666460	-17	0.44
chrII	YBR221W-A	AAGGAGAGAAAGAAGGAGAT	665110	-54	0.21
chrII	YBR221W-A	CTTCTTTCTCTCCTTCCTAT	665140	-50	0.25
chrII	YBR221W-A	CAATAGGAAGGAGAGAAAGA	665117	-47	0.29
chrII	YBR221W-A	TAAACTTCAATCCAATAGGA	665129	-35	0.44
chrII	YBR221W-A	TAAATAAACTTCAATCCAAT	665133	-31	0.48
chrII	YBR222C	AGTGGGAGTAAATTTCAAGA	668416	-25	0.5
chrII	YBR222C	TACTCCCACTGTGCTGCAAG	668381	-16	0.52
chrII	YBR222C	TCTAACCTCTTGCAGCACAG	668398	-7	0.53
chrII	YBR222C	CTAACCTCTTGCAGCACAGT	668399	-8	0.53
chrII	YBR223W-A	CGCGATGTTGCTGTCCACTT	668630	-51	0.67
chrII	YBR223W-A	CTTGATAAACTTCAGGCGAT	668574	-107	0.72
chrII	YBR223W-A	AAATTTACTTGATAAACTTC	668581	-100	0.77
chrII	YBR223W-A	TCCACTTAGGCATCACTATA	668617	-64	0.77
chrII	YBR224W	ATTACATTGAAAGATATCTT	669969	-116	0.65
chrII	YBR224W	ACAAGAAATCAAGTTCGTAT	669932	-179	0.74
chrII	YBR225W	TTTCTCGTGACATTAATGAT	670307	-198	0.85
chrII	YBR226C	GTGGACGTAAAATACTATTC	673702	-123	0.33
chrII	YBR226C	AATAGTATTTTACGTCCACT	673728	-123	0.33
chrII	YBR227C	TACTACAATCGATTAACAAG	675387	-182	0.56
chrII	YBR227C	AAGAGGCAATCATTTTACGT	675404	-199	0.64
chrII	YBR229C	TTATCACTTGACCGATGAAG	679439	-196	0.31
chrII	YBR229C	CTCTGCGTATCTTAAAATAG	679244	-27	0.64
chrII	YBR229C	CGAATCAACCGTATGCAACA	679218	-1	0.84
chrII	YBR229C	TCCTTACGATTTTATTTGGT	677949	1268	0.05
chrII	YBR229C	TGATTCCTTACGATTTTATT	677953	1264	0.05
chrII	YBR229C	AATTTGGATAACAGCCTTTT	677889	1354	0.06
chrII	YBR230C	TAGGGTTACGTCGGCGGTTT	680118	-29	0.41
chrII	YBR230C	TTGGAATAGGGTTACGTCGG	680112	-23	0.49
chrII	YBR230C	TTGTTGGAATAGGGTTACGT	680109	-20	0.53
chrII	YBR230C	TGTTTCTAATTGTTGGAATA	680100	-11	0.62
chrII	YBR230C	ATGTTTCTAATTGTTGGAAT	680099	-10	0.63
chrII	YBR230C	GATGTTATGTTTCTAATTGT	680093	-4	0.68
chrII	YBR230W-A	CAGAGGAGAGAACGAGAAAG	680311	-16	0.29
chrII	YBR230W-A	AGAAAGCGGATAAGCAACAA	680325	-2	0.39
chrII	YBR232C	GATAGAATTTTAACCATTAA	684029	-88	0.44
chrII	YBR232C	ATAGAATTTTAACCATTAAC	684030	-89	0.44
chrII	YBR235W	ATTCCTAATTCCCCATATAA	688738	1931	0
chrII	YBR235W	CATTCCTAATTCCCCATATA	688739	1932	0
chrII	YBR235W	GGAATTAGGAATGTTTTTAT	688771	1938	0
chrII	YBR235W	AGGAATGTTTTTATTGGTTC	688777	1944	0
chrII	YBR235W	GGAATGTTTTTATTGGTTCC	688778	1945	0
chrII	YBR235W	GTTTTTATTGGTTCCGGGCT	688783	1950	0
chrII	YBR237W	TAGAAGAGTAATAGCAGTAC	693833	1921	0.14
chrII	YBR237W	AGTACCGGAGCGACTACCTC	693818	1906	0.15
chrII	YBR237W	ACTGCCAGAGGTAGTCGCTC	693836	1898	0.17
chrII	YBR237W	CTATTGCATGATGAACTGTC	693875	1937	0.18
chrII	YBR237W	ATATTGCGCGAAAGTTTTGA	693773	1861	0.19
chrII	YBR237W	GCGCAATATGTTCATACTAC	693809	1871	0.19
chrII	YBR239C	TCTTGTTTAGTTTTTTTATG	700107	-2	0.36
chrII	YBR239C	TAAAAAAACTAAACAAGAGC	700080	-1	0.37
chrII	YBR239C	TGCTTACGATGTATCAGCAA	699756	323	0.01
chrII	YBR239C	ATGCTTACGATGTATCAGCA	699757	322	0.01
chrII	YBR239C	TTGCTGATACATCGTAAGCA	699781	324	0.01
chrII	YBR239C	ACATCGTAAGCATGGCCTTT	699789	316	0.01
chrII	YBR240C	TCTAGTGCGGATATATATAT	701870	-4	0.24
chrII	YBR241C	CTCCTGTTATTCCCTTAATC	704153	-56	0.24
chrII	YBR241C	TGCTGAATATCTTTCTCTCT	704099	-28	0.5
chrII	YBR241C	ACAACAAAACACAGAGACTA	704072	-1	0.71
chrII	YBR243C	GTTTAATACAATAATAGTAC	706969	-145	0.21
chrII	YBR243C	CTATTATTGTATTAAACACA	706997	-147	0.23
chrII	YBR244W	ACCTGCACATTTTTTAAAGC	707374	-105	0.22
chrII	YBR244W	TTGCACTAATACGGAGACAA	707337	-142	0.24
chrII	YBR244W	GCACATTTTTTAAAGCAGGC	707370	-109	0.24
chrII	YBR244W	GCCTGCTTTAAAAAATGTGC	707395	-110	0.24
chrII	YBR244W	TTTAAAGCAGGCTGGCTTAG	707362	-117	0.26
chrII	YBR244W	TTTTAAAGCAGGCTGGCTTA	707363	-116	0.26
chrII	YBR246W	TTTTTTTTCTTGCAAAAATA	711412	-149	0.49
chrII	YBR246W	AAATACGATTGTATTTCATC	711367	-168	0.56
chrII	YBR247C	TCTTAAAACGAGACAAATCT	714516	-27	0.29
chrII	YBR247C	AAGGATTTAGATGCAGCTCA	714379	84	0
chrII	YBR247C	GCATCTAAATCCTTTAAAAG	714410	79	0
chrII	YBR247C	CTTTTTATTGATTTTTTTCA	714376	113	0.03
chrII	YBR247C	CACTGGTCTCGATATTGTCA	713595	894	0.07
chrII	YBR247C	TGTCATTTATGTGACCAACC	713702	761	0.07
chrII	YBR248C	CTGACCTTTCACTGATTTCG	716734	-194	0.25
chrII	YBR248C	TGAGTAGTCGTCGATATCAA	716575	-9	0.32
chrII	YBR248C	ATATCGACGACTACTCAATC	716547	-7	0.36
chrII	YBR250W	TTATATTGACACTCTTTCAT	718474	-190	0.24
chrII	YBR250W	TATATTGACACTCTTTCATT	718473	-191	0.25
chrII	YBR250W	AATGAAAGAGTGTCAATATA	718498	-192	0.25
chrII	YBR250W	ACACTCTTTCATTGGGCATG	718466	-198	0.3
chrII	YBR250W	TCTGACATAACTGAATGCTA	718649	-15	0.31
chrII	YBR250W	TTCTGACATAACTGAATGCT	718650	-14	0.32
chrII	YBR251W	AATAACGATAGGTCTTTTAG	721308	-33	0.4
chrII	YBR251W	ACTTTGACAACAATAACGAT	721319	-22	0.58
chrII	YBR251W	GTTATTGTTGTCAAAGTAGA	721347	-20	0.61
chrII	YBR251W	CTGTTACTTGCTACCTCATT	721154	-187	0.7
chrII	YBR253W	ACCAGTGCTACCAAAGCCAC	723026	-170	0.27
chrII	YBR253W	GCCGGTGGCTTTGGTAGCAC	723047	-175	0.3
chrII	YBR253W	TATGCATGCTACTAAGTGAT	723182	-14	0.36
chrII	YBR253W	GCAAGAGGGGCCGGTGGCTT	723038	-184	0.37
chrII	YBR253W	TTAGTAGCATGCATAAGCCA	723212	-10	0.41
chrII	YBR253W	GAAAGTGCAAGAGGGGCCGG	723032	-190	0.42
chrII	YBR254C	CACTTCAGCAGAGGAGGGGG	724436	-147	0.47
chrII	YBR254C	GGAGGGGGAGGTACTTTAAA	724448	-159	0.55
chrII	YBR254C	TACAAATGAGCACGACCATA	724486	-197	0.63
chrII	YBR255C-A	GTGTCGTTGGTATTTAGGGA	727113	-2	0.21
chrII	YBR255C-A	ATAATGATGAGATTAGAACT	727276	-191	0.36
chrII	YBR255W	CCTCAGTATTTTGCCATTAT	724238	-169	0.83
chrII	YBR255W	CCAATAATGGCAAAATACTG	724260	-173	0.84
chrII	YBR255W	TTTTGCCATTATTGGTAAGA	724230	-177	0.85
chrII	YBR255W	ATTGTCCTTCTTACCAATAA	724247	-186	0.87
chrII	YBR256C	TTATATCATTTGGATGGATC	728185	-62	0.23
chrII	YBR256C	ATCCAAATGATATAAAAAGA	728155	-58	0.28
chrII	YBR256C	GTCTTTTTATATCATTTGGA	728179	-56	0.3
chrII	YBR256C	TACCGTCTTTTTATATCATT	728175	-52	0.35
chrII	YBR256C	AACGTACATGTCAAACCAAT	728124	-27	0.59
chrII	YBR256C	ATTGGTTTGACATGTACGTT	728149	-26	0.6
chrII	YBR257W	GCATTACTGGCAGCTTTGTG	728665	-179	0.25
chrII	YBR257W	AGCATTACTGGCAGCTTTGT	728664	-180	0.26
chrII	YBR257W	GAGCATTACTGGCAGCTTTG	728663	-181	0.28
chrII	YBR257W	GATGGAAAACTGAGCATTAC	728652	-192	0.46
chrII	YBR259W	ATTTCATTCCGTTTACTTGT	732292	1964	0.07
chrII	YBR259W	CTGTTTTACCGACAAGTAAA	732306	1952	0.07
chrII	YBR259W	TCTTATTGTACAATTTGAAC	732336	1982	0.11
chrII	YBR259W	CTGTATGCTAGTTAATGATA	732251	1923	0.18
chrII	YBR260C	ATACGCCCCTTTTCTTGTGC	734783	-148	0.25
chrII	YBR260C	GAGAAGTGATATAGACAAGA	734636	-1	0.49
chrII	YBR260C	ATGCATCCTTGATCCTAGTT	734840	-179	0.55
chrII	YBR260C	TCCTTGATCCTAGTTTGGCA	734845	-184	0.58
chrII	YBR260C	CCTTGATCCTAGTTTGGCAT	734846	-185	0.59
chrII	YBR260C	CCCATGCCAAACTAGGATCA	734824	-189	0.6
chrII	YBR261C	GTCGATTGGATCTACTCCTG	735730	-176	0.54
chrII	YBR261C	TGTCGATTGGATCTACTCCT	735731	-177	0.55
chrII	YBR261C	CTGTCGATTGGATCTACTCC	735732	-178	0.55
chrII	YBR262C	TTTGGCCAATGCAGAAGCTC	736271	-200	0.67
chrII	YBR262C	GAGACTCGATGTGGAAATGT	736227	-156	0.68
chrII	YBR262C	TTGGCCAATGCAGAAGCTCT	736270	-199	0.68
chrII	YBR262C	GTTTCCCAGAGCTTCTGCAT	736288	-191	0.72
chrII	YBR262C	AAAGACTATGAGACTCGATG	736236	-165	0.73
chrII	YBR263W	GACTAAGAACCAGCAGATAA	736049	-162	0.35
chrII	YBR263W	TGATTCTCTCCGTTATCTGC	736062	-175	0.43
chrII	YBR263W	GGAGAGAATCATGTCGAAAT	736028	-183	0.47
chrII	YBR263W	GAGAGAATCATGTCGAAATT	736027	-184	0.48
chrII	YBR264C	TTATCGGTATAATCTTTTGT	738579	-172	0.41
chrII	YBR265W	ACAAGTAGCACAAAATACGG	738378	-168	0.24
chrII	YBR265W	AAATACGGAGGAATACGATA	738366	-180	0.43
chrII	YBR265W	TATGGAAGCAACCATCAAAG	738348	-198	0.69
chrII	YBR267W	TAATTATAACATTATTACCA	739675	-162	0.51
chrII	YBR268W	AGCAGTTATATCTACAGCAA	741276	-32	0.2
chrII	YBR268W	TGACTATAACATTGCTATAG	741105	-177	0.35
chrII	YBR268W	GACTATAACATTGCTATAGA	741104	-178	0.37
chrII	YBR268W	ACTATAACATTGCTATAGAG	741103	-179	0.39
chrII	YBR268W	CTATAACATTGCTATAGAGG	741102	-180	0.4
chrII	YBR268W	CTGCTGAAGACTGAAGATGT	741305	-3	0.49
chrII	YBR269C	GAAGTTCACCAATAATTCTT	742809	-199	0.45
chrII	YBR269C	AATTATTGGTGAACTTCTTG	742781	-197	0.46
chrII	YBR269C	ATTATTGGTGAACTTCTTGA	742780	-196	0.47
chrII	YBR272C	ATACAGTAATTTTATTTACA	747963	-166	0.73
chrII	YBR272C	TGCTCAACTTTTTGAAGACA	746981	816	0
chrII	YBR272C	TCAAAAAGTTGAGCAAATAC	747011	812	0
chrII	YBR272C	ACGAAATCAAGATAAATACT	747038	759	0
chrII	YBR272C	TACGAAATCAAGATAAATAC	747039	758	0
chrII	YBR273C	TATTACTATGAGTCTCTCGC	749609	-194	0.7
chrII	YBR273C	ATATCATAAGTTGCTGTATA	749578	-163	0.84
chrII	YBR273C	TATCATAAGTTGCTGTATAT	749579	-164	0.84
chrII	YBR274W	AACATTTGGTTACGGCTGTT	749389	-168	0.83
chrII	YBR274W	GTGCTTCTAACATTTGGTTA	749381	-176	0.85
chrII	YBR274W	AGCACTGTTTAGAGATTCTG	749341	-190	0.86
chrII	YBR274W	TAAACAGTGCTTCTAACATT	749375	-182	0.86
chrII	YBR276C	TGCTTTTTCTTTAACTAAGT	760298	-173	0.44
chrII	YBR276C	ACTTTAGATATAGGAAAGAC	760321	-196	0.68
chrII	YBR277C	AGAAGTTCTTCATTGTGTAC	760726	-96	0.58
chrII	YBR277C	AGAAGAGCCTGAATTGCATG	760672	-16	0.65
chrII	YBR278W	GTCATTGAGGTAGAAGGGGC	760067	-189	0.74
chrII	YBR278W	TGTCATTGAGGTAGAAGGGG	760068	-188	0.74
chrII	YBR278W	GATTGTCATTGAGGTAGAAG	760071	-185	0.75
chrII	YBR278W	AGATTGTCATTGAGGTAGAA	760072	-184	0.75
chrII	YBR278W	GAGATTGTCATTGAGGTAGA	760073	-183	0.76
chrII	YBR278W	CAATGACAATCTCTCTTTTA	760105	-177	0.76
chrII	YBR279W	TATGTAGGGAAGAAAAACAA	761075	-167	0.2
chrII	YBR281C	AGAAACCGAACAACCCTGTA	767644	-10	0.29
chrII	YBR281C	AATTAGAAGTTCAATGAAGA	767811	-177	0.3
chrII	YBR281C	CTTTTCCTTACAGGGTTGTT	767661	-1	0.41
chrII	YBR283C	AACTTTTACTAATTCAATGA	770591	-19	0.28
chrII	YBR284W	ATTGGACGCAAAAATATCGT	771109	-131	0.21
chrII	YBR284W	ACATCTTTAGTAAATAGTAC	771205	-35	0.21
chrII	YBR284W	TTAGTAAATAGTACAGGAAA	771211	-29	0.28
chrII	YBR284W	GTAAATAGTACAGGAAAAGG	771214	-26	0.31
chrII	YBR284W	CTATCAACGGTTATTATCAT	771091	-149	0.34
chrII	YBR284W	TGTTGTTTCGGTACTATCAA	771078	-162	0.42
chrII	YBR287W	ATGATTTTTTGACTTTGTTT	776682	157	0.07
chrII	YBR287W	AATGATTTTTTGACTTTGTT	776683	158	0.08
chrII	YBR287W	TTTCATCTTTATCCAAGTCT	776864	339	0.09
chrII	YBR287W	TAAAGATGAAACTAATTTTG	776898	347	0.09
chrII	YBR287W	AGATGAAACTAATTTTGTGG	776901	350	0.09
chrII	YBR287W	CTTTATCCAAGTCTAGGATA	776858	333	0.1
chrII	YBR288C	AACAATGAATAATCAGCCGC	779685	-181	0.69
chrII	YBR288C	ACAATGAATAATCAGCCGCA	779686	-182	0.7
chrII	YBR289W	CTATTTTGGTTGGGTTGGTA	779486	-182	0.71
chrII	YBR289W	TACATCTATTTTGGTTGGGT	779481	-187	0.73
chrII	YBR289W	ACAAATACATCTATTTTGGT	779476	-192	0.74
chrII	YBR289W	CAAATACATCTATTTTGGTT	779477	-191	0.74
chrII	YBR289W	AATGACAAATACATCTATTT	779472	-196	0.75
chrII	YBR292C	TCGTTGTATAGTATATGTGG	785222	-109	0.55
chrII	YBR292C	CAATAACTCTTCTTACTAAG	785096	-9	0.66
chrII	YBR293W	GTACTACCGAAAAGCAAGGA	786791	-183	0.23
chrII	YBR293W	AAAAGCAAGGATGGAAACTA	786800	-174	0.26
chrII	YBR293W	TAGTTTCCATCCTTGCTTTT	786775	-173	0.27
chrII	YBR293W	TTTCAAGAATCCCAAATTGA	786906	-68	0.28
chrII	YBR293W	TCTTCACTGTAGTCGACAGA	786823	-125	0.6
chrII	YBR296C	GAATGAGTGACATAGATCAA	798577	-2	0.42
chrII	YBR296C	GCCGTATCTATTGTTCTCAC	797837	738	0.09
chrII	YBR296C	ACCTGTGAGAACAATAGATA	797858	743	0.09
chrII	YBR296C	CAAAGAAGACATCCAGGAAG	797550	1025	0.14
chrII	YBR296C	CAAAAACAAAGAAGACATCC	797556	1019	0.14
chrII	YBR296C-A	GGAATTTATTTTTCAAGATT	800263	-7	0.32
chrII	YBR296C-A	ATTTTTCAAGATTTGGTTCC	800256	0	0.43
chrII	YBR298C	TTAAGTTTACAGGATTTATC	805042	-157	NA
chrIII	YCL001W	TTCAATATAATTGCTTCGCA	111706	-197	0.21
chrIII	YCL001W	ATTCAATATAATTGCTTCGC	111705	-198	0.22
chrIII	YCL001W-B	AGTGTCTTCGCATAAAATCC	113562	-38	0.2
chrIII	YCL001W-B	ATTTCTGATATATGCAGAGA	113616	-10	0.25
chrIII	YCL002C	AGGCATAGAGTATCAAAAAA	111908	-195	0.35
chrIII	YCL004W	TATGAAACTTATTTAAAATC	108857	-157	0.49
chrIII	YCL004W	TTATTTAAAATCAGGCAGTT	108849	-165	0.52
chrIII	YCL005W-A	AGAGCAACGATGTCTGCAAA	106840	-145	0.34
chrIII	YCL005W-A	CGGCAAGATCTCTGTTCCCG	106820	-165	0.55
chrIII	YCL005W-A	CAAGATCTCTGTTCCCGAGG	106817	-168	0.58
chrIII	YCL005W-A	GATCTCTGTTCCCGAGGCGG	106814	-171	0.61
chrIII	YCL005W-A	TTCCCGAGGCGGTGGTCAAT	106806	-179	0.67
chrIII	YCL005W-A	CAGCCAATTGACCACCGCCT	106825	-186	0.71
chrIII	YCL007C	AAATACGAATAGAAATATAG	107514	-108	0.23
chrIII	YCL008C	CTTTGTTCTTTATTATTCGT	106996	-152	0.68
chrIII	YCL009C	GCCATCGCACAAGGAATTGC	105750	-174	0.23
chrIII	YCL009C	AGAACGGGGAATGGTATATA	105612	-62	0.24
chrIII	YCL009C	GCCAGCAATTCCTTGTGCGA	105729	-179	0.28
chrIII	YCL010C	TGGTGGCTTCTCTAAGTGGG	104389	-32	0.24
chrIII	YCL010C	TTGGTGGCTTCTCTAAGTGG	104390	-33	0.24
chrIII	YCL010C	CTTGGTGGCTTCTCTAAGTG	104391	-34	0.24
chrIII	YCL010C	CCTTGGTGGCTTCTCTAAGT	104392	-35	0.24
chrIII	YCL010C	ACCTTGGTGGCTTCTCTAAG	104393	-36	0.24
chrIII	YCL010C	CCCACTTAGAGAAGCCACCA	104414	-31	0.24
chrIII	YCL011C	ACCATTGCTATTTCCTTGCT	103586	-171	0.45
chrIII	YCL011C	TAGCAAGGAAATAGCAATGG	103562	-173	0.47
chrIII	YCL011C	ACCTAGCAAGGAAATAGCAA	103565	-176	0.5
chrIII	YCL011C	CGGCTTTGGCAAACCTAGCA	103577	-188	0.59
chrIII	YCL011C	GCTAGGTTTGCCAAAGCCGT	103603	-188	0.59
chrIII	YCL011C	TTTGCCAAAGCCGTTGGCGA	103609	-194	0.63
chrIII	YCL012C	GCTTTTCTTCTCTTAATTGG	101846	-11	0.4
chrIII	YCL012C	GTAGCTTTTCTTCTCTTAAT	101843	-8	0.41
chrIII	YCL014W	AAAGGCTTTGATCTTCAATG	96147	-120	0.29
chrIII	YCL014W	TACGTGTTCGGGCTGTTATC	96250	-17	0.58
chrIII	YCL014W	GAGGAAGATTTCTCTCACTG	96166	-101	0.6
chrIII	YCL014W	CCGAACACGTAATGAGTAGC	96216	-25	0.66
chrIII	YCL014W	CTGCTACTCATTACGTGTTC	96239	-28	0.69
chrIII	YCL014W	CCTGCTACTCATTACGTGTT	96238	-29	0.7
chrIII	YCL016C	CGATATTATTTAGTAGTAGG	95923	-144	0.74
chrIII	YCL016C	CAGCGATATTATTTAGTAGT	95926	-147	0.76
chrIII	YCL016C	ACTACTAAATAATATCGCTG	95951	-146	0.76
chrIII	YCL016C	CGATGGTGATCGAAATCTCT	95961	-182	0.79
chrIII	YCL017C	GTCATCCACTATTACTTTAG	94576	-199	0.41
chrIII	YCL017C	TGGCCACCACCGGATAGTAA	93310	1067	0.08
chrIII	YCL017C	GAACCTTTACTATCCGGTGG	93291	1060	0.13
chrIII	YCL017C	TTAGAACCTTTACTATCCGG	93294	1057	0.16
chrIII	YCL017C	CGAAGTGAATATTATTTCCT	93795	582	0.17
chrIII	YCL017C	GAAGTGAATATTATTTCCTT	93796	581	0.17
chrIII	YCL021W-A	TTGTTTTAGCCCTTACTTTT	83382	-161	0.2
chrIII	YCL021W-A	GCATAATCGAATACCACATA	83445	-72	0.22
chrIII	YCL021W-A	CGCATAATCGAATACCACAT	83446	-71	0.23
chrIII	YCL021W-A	GTATTCGATTATGCGACTCA	83476	-67	0.24
chrIII	YCL021W-A	TCTTTCCCACAGAAATGAAA	83343	-200	0.31
chrIII	YCL021W-A	TTTGACTTGTCAAAGTTATT	83505	-38	0.31
chrIII	YCL022C	ATGGTTTTACCAAATGGAGA	82166	-41	0.26
chrIII	YCL022C	GAAATAATGGTTTTACCAAA	82160	-35	0.31
chrIII	YCL022C	AGGGATAATCGATCCCCAAA	82307	-182	0.34
chrIII	YCL022C	ATCTACGCTTTTTGAAATAA	82147	-22	0.4
chrIII	YCL022C	TACATCGTATTGTCCATTTG	82298	-199	0.54
chrIII	YCL022C	TTACATCGTATTGTCCATTT	82299	-200	0.55
chrIII	YCL025C	CAAAAAGAAACTAATCACGA	78087	-124	0.24
chrIII	YCL026C-A	AAAGTAGTGATGACCCACTC	75424	-49	0.71
chrIII	YCL026C-A	GTGATCGAAGAGAGATATAA	75358	-9	0.78
chrIII	YCL026C-A	ATCTCTCTTCGATCACAACA	75387	-12	0.78
chrIII	YCL026C-A	TCTCTCTTCGATCACAACAT	75388	-13	0.78
chrIII	YCL026C-B	CATTAGTAAAAGCGGTATAC	74234	-200	0.27
chrIII	YCL026C-B	TGTAGTCAGTTCCTTCAGTA	74078	-44	0.33
chrIII	YCL028W	AGGTAAAAGGCGTTGAGCTG	69948	-157	0.54
chrIII	YCL028W	AAAAGGCGTTGAGCTGTGGC	69944	-161	0.58
chrIII	YCL028W	TGTATGCGTTTGAAATACCA	69918	-187	0.72
chrIII	YCL029C	TACGGATAAGTTAATCTCAG	70177	-193	0.87
chrIII	YCL029C	CGTATAGCAAAGATCTGAAA	70153	-169	0.9
chrIII	YCL029C	GCAAAGATCTGAAATGGATA	70159	-175	0.9
chrIII	YCL030C	TACTGTGTATATAATAGATA	68441	-61	0.27
chrIII	YCL030C	TATGTATGTACAACACACAT	68424	-18	0.29
chrIII	YCL030C	GTATGTACAACACACATCGG	68427	-21	0.29
chrIII	YCL032W	AATATCAAAAAATGAATAAG	63271	-104	0.27
chrIII	YCL032W	AAAAAATGAATAAGTGGAGC	63265	-110	0.35
chrIII	YCL032W	TGTACGTTATAACTGTACGC	63241	-134	0.65
chrIII	YCL032W	ACTGTACGCAGGACTTTTCC	63230	-145	0.71
chrIII	YCL032W	CTGTACGCAGGACTTTTCCA	63229	-146	0.72
chrIII	YCL032W	ACATTGTACTGACGCAGTAC	63199	-176	0.76
chrIII	YCL033C	CGAAGGACTCGAAAAGACAG	63414	-108	0.42
chrIII	YCL033C	AGCAGAGATAGCAAATCAGA	63444	-138	0.69
chrIII	YCL033C	AGAGATAGCAAATCAGATGG	63447	-141	0.7
chrIII	YCL033C	AAACGATGCTTCGCCGGATC	63498	-192	0.7
chrIII	YCL033C	ATAGCAAATCAGATGGAGGA	63451	-145	0.71
chrIII	YCL033C	GGGATCAAACGATGCTTCGC	63492	-186	0.72
chrIII	YCL034W	GATGATGGAGCCATACTTCA	61491	-124	0.22
chrIII	YCL034W	AGTTCATGTTTTATAGATGA	61476	-139	0.39
chrIII	YCL035C	AGAAAACAAGCATCGCAATC	61403	-153	0.37
chrIII	YCL036W	CAACAAGACAACATATAAGA	58970	-69	0.26
chrIII	YCL036W	AACAAGACAACATATAAGAA	58971	-68	0.27
chrIII	YCL036W	CAACATATAAGAAGGGAAGA	58978	-61	0.37
chrIII	YCL036W	TATAAGAAGGGAAGAAGGAA	58983	-56	0.45
chrIII	YCL036W	AAGAAGGGAAGAAGGAAAGG	58986	-53	0.49
chrIII	YCL036W	GAAAGGAGGCAATGAGAACT	59000	-39	0.65
chrIII	YCL037C	ACATTTCTTAACATCTTTTT	58779	-47	0.34
chrIII	YCL037C	TCGGTTTTATGAAGATCTTT	58760	-28	0.6
chrIII	YCL037C	CGGTTTTATGAAGATCTTTT	58759	-27	0.62
chrIII	YCL037C	GATCTTTTGGGATCCTAGAT	58747	-15	0.74
chrIII	YCL037C	TAGATCGGTAATAGAACATC	58732	0	0.84
chrIII	YCL039W	TGTACAATAGCTTCTCTGTC	54079	1467	0
chrIII	YCL039W	GTGTACAATAGCTTCTCTGT	54080	1468	0
chrIII	YCL039W	GCTAAAAAGTGACTCTTTCG	54110	1498	0.01
chrIII	YCL039W	GAGTCACTTTTTAGCTTAAA	54140	1502	0.02
chrIII	YCL039W	TGAGGATTTTGCGCAAATAC	53199	587	0.03
chrIII	YCL039W	CACTTTTTAGCTTAAAAGGC	54144	1506	0.03
chrIII	YCL041C	TTGTATTAGTGGTGGTGTTG	50799	-158	0.22
chrIII	YCL041C	TGATAGAGTTGTATTAGTGG	50807	-166	0.22
chrIII	YCL041C	GTATGATAGAGTTGTATTAG	50810	-169	0.22
chrIII	YCL042W	TTCAGGACACGTGTTTCGAA	50524	-46	0.21
chrIII	YCL042W	TTTGTTTTTTTTGATTTTTT	50534	-10	0.48
chrIII	YCL042W	AAATCAAAAAAAACAAAAAA	50562	-8	0.48
chrIII	YCL042W	AATCAAAAAAAACAAAAAAC	50563	-7	0.48
chrIII	YCL044C	AGATATATAAGAAATTTTCT	48600	-172	0.61
chrIII	YCL045C	TTCATTAGTGAGAGCCTTGG	47145	-187	0.2
chrIII	YCL045C	TTAGTGAGAGCCTTGGGGGT	47149	-191	0.24
chrIII	YCL045C	AGAGCCTTGGGGGTAGGCCC	47155	-197	0.31
chrIII	YCL045C	ATGTAGGTATTAGTTATTAA	46966	-8	0.37
chrIII	YCL048W-A	CAAATTTTTTTCAACTTAAA	41357	-91	0.71
chrIII	YCL048W-A	ATTTTTTTCAACTTAAATGG	41354	-94	0.73
chrIII	YCL049C	GCAATAGCTTGGTTCCTATT	40792	0	0.23
chrIII	YCL049C	AATCGATGAGCAAGACAAAC	40960	-168	0.24
chrIII	YCL049C	ATCGATGAGCAAGACAAACA	40961	-169	0.24
chrIII	YCL049C	CACAAAACATATGCATCAGC	40962	-196	0.45
chrIII	YCL050C	TTAGCACACAAATACAGAAT	39041	-165	0.33
chrIII	YCL050C	ATACAGAATAGGAAAGTAAA	39052	-176	0.43
chrIII	YCL050C	TCAGAAAAGGCCTTCGAGCG	38027	849	0.08
chrIII	YCL050C	TTTTCTGATGAAATGAAGAT	37990	860	0.09
chrIII	YCL051W	GTGCGTTTCTAGCTGAGTAA	35390	-182	0.61
chrIII	YCL052C	TTGTCGTGCAAGAGTATTGG	35606	-186	0.3
chrIII	YCL052C	ACTTTGTCGTGCAAGAGTAT	35609	-189	0.31
chrIII	YCL056C	TTGCTTCTTGTTAAGTAGAA	27466	-118	0.27
chrIII	YCL056C	ACAAGAAGCAATAAGAGCAA	27500	-126	0.39
chrIII	YCL056C	CAAGAAGCAATAAGAGCAAA	27501	-127	0.4
chrIII	YCL056C	AAGAAGCAATAAGAGCAAAG	27502	-128	0.42
chrIII	YCL057C-A	GATTGGTCAGAATAGTAAAA	24499	-114	0.27
chrIII	YCL057C-A	TACTGTATATACCTTATATT	24542	-157	0.78
chrIII	YCL057C-A	ACTGTATATACCTTATATTT	24543	-158	0.78
chrIII	YCL057C-A	TGATTATTAGCCCAAATATA	24531	-172	0.8
chrIII	YCL057W	GGATTTGAGTTTAAAAATAG	24755	-23	0.36
chrIII	YCL057W	GATTTGAGTTTAAAAATAGA	24756	-22	0.37
chrIII	YCL057W	TTAAAAATAGAGGGAATACT	24765	-13	0.45
chrIII	YCL057W	AGTCAACCTCATACATAGCT	24582	-170	0.46
chrIII	YCL057W	ATGTCACCTAGCTATGTATG	24598	-180	0.57
chrIII	YCL057W	TAGCTAGGTGACATGTATAC	24567	-185	0.63
chrIII	YCL058C	GTTGGAAGAGGCTACGCCGA	24081	-86	0.2
chrIII	YCL058C	TGTTGGAAGAGGCTACGCCG	24082	-87	0.21
chrIII	YCL058C	TCTTGACCAGCATGTTGGAC	24215	-194	0.29
chrIII	YCL058C	ATGCTGGTCAAGACTGCCAT	24183	-188	0.31
chrIII	YCL058C	CATGCTGGTCAAGACTGCCA	24184	-189	0.31
chrIII	YCL058C	GGCAGTCTTGACCAGCATGT	24210	-189	0.31
chrIII	YCL058W-A	GGTCACACAAATATCCAAAT	23386	-163	0.33
chrIII	YCL058W-A	ATATCCAAATTGGCAAACGA	23376	-173	0.42
chrIII	YCL058W-A	GACACCATCGTTTGCCAATT	23394	-181	0.49
chrIII	YCL061C	AAAAGGATCGCCATTAATCT	20212	1947	0
chrIII	YCL061C	GAAAAGGATCGCCATTAATC	20213	1946	0
chrIII	YCL061C	CTGATGAAAGTCTACCGAAA	20229	1930	0
chrIII	YCL061C	ACTTTCATCAGCTTTCTCTT	20263	1922	0
chrIII	YCL061C	CTTTCATCAGCTTTCTCTTT	20264	1921	0
chrIII	YCL063W	GCTGTTTCTTATCTATCTTA	17237	0	0.47
chrIII	YCL064C	ATAAACATTTTCCTTTTATT	16961	-49	0.23
chrIII	YCL064C	GTTTTCTCTTTTTTAAGTGC	16913	-27	0.28
chrIII	YCL064C	GTGCTGGATAGACAAGAGAC	16897	-11	0.33
chrIII	YCL074W	ACAGAGTCATATCGAATGAC	2752	-32	0.21
chrIII	YCL074W	TGTGCAATCACCTGATGATG	2642	-168	0.22
chrIII	YCL074W	TGACTCTGTTAGATTATTTC	2788	-22	0.22
chrIII	YCL074W	AAAGCTCGCCTTGTCGCCCA	2708	-102	0.25
chrIII	YCL074W	AAAGGCTGGTATTGACTATC	2740	-70	0.27
chrIII	YCL076W	ATGCCATTTCATGTTGAATG	1190	-188	NA
chrIII	YCL076W	CATTACTCATATCATGCTAT	1195	-157	NA
chrIII	YCL076W	TTTCAGTAATGTTTTAGACA	1262	-116	NA
chrIII	YCR004C	TCATACAATTTGCACTATTC	120502	-15	0.23
chrIII	YCR005C	GCGTTACATTCGTATGAAAT	122524	-149	0.31
chrIII	YCR005C	TATATAAGACTATTAAAACT	122441	-66	0.42
chrIII	YCR005C	ACGCTCAACGTCGAGAATAA	122485	-84	0.53
chrIII	YCR005C	CGCTCAACGTCGAGAATAAT	122486	-85	0.53
chrIII	YCR006C	GAGGTCCCGGGTTCGAGTCC	123585	-198	0.2
chrIII	YCR006C	AGGTTCCTCAGATGGCTGAA	123387	0	0.27
chrIII	YCR006C	TATTTCGGAGGTTCCTCAGA	123395	-8	0.29
chrIII	YCR006C	AAAACTCGTACAATAAACCA	123446	-59	0.3
chrIII	YCR006C	ACATTTACTCGTTATTTCGG	123407	-20	0.32
chrIII	YCR006C	GTACAATAAACCAAGGCGCA	123439	-52	0.32
chrIII	YCR007C	TCTTTGAACCGAGATAATCC	127388	-15	0.39
chrIII	YCR007C	AAGATGGCATCCAATAGCAG	127471	-98	0.39
chrIII	YCR007C	ATTTAACACCTGGATTATCT	127402	-3	0.58
chrIII	YCR007C	ATAATCCAGGTGTTAAATAT	127375	-2	0.59
chrIII	YCR007C	TTTGGACGTACATCTGAAGA	127487	-114	0.64
chrIII	YCR007C	TCAGATGTACGTCCAAACTG	127515	-116	0.67
chrIII	YCR008W	TTTTTTCTCAACCCCCGGCA	127859	-142	0.23
chrIII	YCR008W	AAAAATTTTTTCTCAACCCC	127854	-147	0.27
chrIII	YCR008W	AGAAAAAATTTTTTCTCCGT	127822	-153	0.31
chrIII	YCR008W	TTTTTTTTTTTTATCTCCGA	127828	-173	0.31
chrIII	YCR008W	CAATGTTTTGCCGAAAAGTA	129416	1415	0.05
chrIII	YCR008W	TTGACAGCGACCATACTTTT	129404	1429	0.11
chrIII	YCR011C	GTAATTTCTTTCTCGATAAG	137209	-198	0.26
chrIII	YCR011C	CTAGCAATGAAACGGAAAAC	135546	1465	0
chrIII	YCR011C	ACGGAAAACAGGTCACGTTT	135535	1476	0.01
chrIII	YCR011C	TAGATATCCTAGCAATGAAA	135554	1457	0.01
chrIII	YCR011C	CTGTTTTCCGTTTCATTGCT	135569	1468	0.01
chrIII	YCR011C	CGGAAAACAGGTCACGTTTC	135534	1477	0.02
chrIII	YCR014C	GTCACAGTGATAATAAGTAA	140965	-18	0.34
chrIII	YCR016W	GATATATATCCGTAAAGATC	143396	-199	0.63
chrIII	YCR016W	AAAGACGGTAATGCCGAACA	144361	740	0.06
chrIII	YCR016W	AAGACGGTAATGCCGAACAA	144362	741	0.06
chrIII	YCR017C	TTAAAAGGGTGCAAATACTG	147714	-38	0.35
chrIII	YCR017C	TTTTAATGTCCGATTTCTCG	147675	-25	0.52
chrIII	YCR017C	CGAGAAATCGGACATTAAAA	147700	-24	0.53
chrIII	YCR017C	TCGAGAAATCGGACATTAAA	147699	-23	0.54
chrIII	YCR017C	TTCTCGAGGAATAAGTAACC	147661	-11	0.61
chrIII	YCR017C	TTACTTATTCCTCGAGAAAT	147688	-12	0.61
chrIII	YCR018C	GGATATAGGAATTCTCAAAA	149692	-775	0
chrIII	YCR018C	GAAGTTCTTCTCAAGGATAT	149706	-789	0
chrIII	YCR018C	TATACTAGAAGTTCTTCTCA	149713	-796	0
chrIII	YCR018C	TGGCATTCCATTGTTGATAA	149758	-841	0
chrIII	YCR018C	ATTACTGCCTTTATCAACAA	149773	-830	0
chrIII	YCR018C-A	TTAATCTCTCGTACTTATTA	151937	-35	0.29
chrIII	YCR018C-A	TAGATGGTATTCACGGTCAT	151998	-96	0.37
chrIII	YCR018C-A	TTCTTGTTAGATGGTATTCA	151991	-89	0.42
chrIII	YCR018C-A	CATCTAACAAGAAAATCATT	151959	-83	0.46
chrIII	YCR018C-A	CAAATGATTTTCTTGTTAGA	151982	-80	0.47
chrIII	YCR019W	ACATTATTAAGTTTTTGCAG	152535	-141	0.26
chrIII	YCR019W	ATTGTAATTAAATGTACTTT	152515	-187	0.59
chrIII	YCR020C	TTGAAACTGTCAGATTTTAT	155065	-22	0.62
chrIII	YCR022C	TACTTTTGAAGAAAGGACTT	158124	-82	0.27
chrIII	YCR022C	TGTATGATGTTAAGGAGCGC	158183	-141	0.3
chrIII	YCR022C	GTATGATGTTAAGGAGCGCA	158184	-142	0.3
chrIII	YCR023C	AAATTCAAGCTCTGTGGATA	160467	-4	0.32
chrIII	YCR023C	GCTACATTATTATATTTACA	160655	-192	0.34
chrIII	YCR023C	CATTATTATATTTACAAGGA	160659	-196	0.39
chrIII	YCR023C	AAGTCATATCTGCGTACCAC	160137	300	0.17
chrIII	YCR023C	GTCATATCTGCGTACCACTG	160135	302	0.18
chrIII	YCR023C	AGTCATATCTGCGTACCACT	160136	301	0.18
chrIII	YCR024C-A	GCTTTATATACTGGCAAGCA	163382	-153	0.21
chrIII	YCR024C-A	GCTTTCAAAGCTTTATATAC	163373	-144	0.23
chrIII	YCR024C-B	TCATAAATGACTTTACCAGG	163051	-1	0.26
chrIII	YCR024C-B	CTATCATAAATGACTTTACC	163054	-4	0.27
chrIII	YCR024C-B	GAAACAAACAAAGGATATGT	163126	-50	0.28
chrIII	YCR024C-B	ATAGATTAAAAGTGCTGAAA	163095	-19	0.29
chrIII	YCR024C-B	TAGATTAAAAGTGCTGAAAT	163096	-20	0.29
chrIII	YCR024C-B	AAAAGTGCTGAAATGGGAAG	163102	-26	0.3
chrIII	YCR025C	TAGCGCTACTGCTAGCACAG	164203	-37	0.71
chrIII	YCR025C	AGCGCTACTGCTAGCACAGT	164202	-36	0.72
chrIII	YCR025C	GCGCTACTGCTAGCACAGTG	164201	-35	0.73
chrIII	YCR025C	CGCTACTGCTAGCACAGTGG	164200	-34	0.74
chrIII	YCR025C	CTGCTAGCACAGTGGGGGAT	164195	-29	0.77
chrIII	YCR027C	GTCCTGGTCCTATAGTGTAG	168355	-194	NA
chrIII	YCR027C	AACCACTACACTATAGGACC	168375	-188	NA
chrIII	YCR027C	TGGGTAATTAGATAATTGTT	169511	-1350	0
chrIII	YCR027C	GTGGGTAATTAGATAATTGT	169512	-1351	0
chrIII	YCR027C	AGAGACAAAGGAATTTAATA	169931	-1770	0
chrIII	YCR028C	AATATCAAGCGGAATTGTCT	171077	1452	0.01
chrIII	YCR028C	TTGGCTACGGCAATATCAAG	171088	1441	0.02
chrIII	YCR028C	TTGATATTGCCGTAGCCAAG	171114	1441	0.02
chrIII	YCR028C	TGATATTGCCGTAGCCAAGA	171115	1440	0.03
chrIII	YCR028C	TTGCTACGCCCTCTTGGCTA	171101	1428	0.07
chrIII	YCR028C-A	ATGACTTGTTATCAAATTCG	173522	-8	0.38
chrIII	YCR030C	TTCTGCCACTGGTGCCCGCC	175619	891	0.01
chrIII	YCR030C	AGAGACCGGGCGGGCACCAG	175636	900	0.01
chrIII	YCR030C	CGGGCACCAGTGGCAGAAGC	175646	890	0.01
chrIII	YCR030C	CGCCCGGTCTCTGTATCCAA	175603	907	0.02
chrIII	YCR030C	ATTGGATACAGAGACCGGGC	175627	909	0.02
chrIII	YCR030C	GCTTCGCCAGCTTCTGCCAC	175630	880	0.02
chrIII	YCR031C	AAGATTCTATTTTAAACCCA	178247	-19	0.22
chrIII	YCR032W	GTTCTTCAAATGATTTATTT	179417	-63	0.66
chrIII	YCR032W	AGTTCTTCAAATGATTTATT	179418	-62	0.67
chrIII	YCR032W	TCATTTGAAGAACTCATAAA	179449	-57	0.71
chrIII	YCR032W	AGAAAGGAGAAAGAACCAAT	179473	-7	0.73
chrIII	YCR032W	AGCAAGAACTGCAAGCCAAT	179480	-26	0.81
chrIII	YCR032W	CGAATAACTCTTTATGTTGA	180457	951	0
chrIII	YCR035C	AAGTTTGACAGTAGTTTCAC	193034	-11	0.37
chrIII	YCR036W	AAAGACAACAAACATCTTAT	193243	-37	0.27
chrIII	YCR036W	AAATATGCTGTTGGAACTTT	193269	-11	0.58
chrIII	YCR036W	GAAATATGCTGTTGGAACTT	193270	-10	0.59
chrIII	YCR036W	CCAACAGCATATTTCAAAGA	193300	-6	0.63
chrIII	YCR036W	CAACAGCATATTTCAAAGAT	193301	-5	0.64
chrIII	YCR036W	CCATCTTTGAAATATGCTGT	193278	-2	0.66
chrIII	YCR037C	ACCTGCACGACCACATTGTT	196013	1203	0
chrIII	YCR037C	TTGCATGAATCTACGTTCCC	196075	1167	0
chrIII	YCR037C	AGTGTGAGAATCTCATTTCG	197192	50	0
chrIII	YCR042C	TGAAGTTTTGGACAGTGAAG	205425	-14	0.33
chrIII	YCR042C	GACAGTGAAGAGGTGACAAC	205415	-4	0.44
chrIII	YCR042C	AAAGCAACAATCCGAGTTTG	204375	1036	0
chrIII	YCR042C	TCGAAATTAATCGGACAAAA	204625	786	0
chrIII	YCR042C	ATAGGTACTTCGAAATTAAT	204634	777	0
chrIII	YCR042C	TTTTTTTTCGTCAAATCAAT	204323	1114	0.01
chrIII	YCR043C	GAAATTTTTGGGGCAACAGT	206679	-15	0.22
chrIII	YCR043C	CTGTTGCCCCAAAAATTTCT	206705	-15	0.22
chrIII	YCR043C	TATTATTCATGATAGTAAAC	206863	-173	0.7
chrIII	YCR045C	GATGTCGGCGACCTCGAGGC	209933	-174	0.25
chrIII	YCR045C	TTCTTCTTAGACCTGCCTCG	209944	-159	0.31
chrIII	YCR046C	TCTTCTTCTTCTTCTTTACT	210496	-54	0.28
chrIII	YCR046C	TTCTTCTTCTTCTTCTTTAC	210495	-53	0.29
chrIII	YCR046C	TATACAAGTATACATGTAGA	210637	-195	0.37
chrIII	YCR046C	CCTCTGAGCAGCTGCTGAAA	210440	-24	0.56
chrIII	YCR046C	CCCTCTGAGCAGCTGCTGAA	210441	-25	0.56
chrIII	YCR046C	CCTTTCAGCAGCTGCTCAGA	210463	-21	0.58
chrIII	YCR047W-A	CATACAACGATCCTAAACAG	211138	-123	0.35
chrIII	YCR047W-A	GCCCGCCCGGAACGGTATCC	211241	-46	0.38
chrIII	YCR047W-A	ACCGGGATACCGTTCCGGGC	211220	-41	0.41
chrIII	YCR048W	GGACGAGCGTGGTGGAGGAA	211854	-63	0.24
chrIII	YCR048W	GACGAGCGTGGTGGAGGAAA	211855	-62	0.25
chrIII	YCR048W	ACGAGCGTGGTGGAGGAAAG	211856	-61	0.26
chrIII	YCR048W	GTGGAGGAAAGGGGCGCCAT	211865	-52	0.38
chrIII	YCR048W	CGCCATTGGCACACTCACGC	211879	-38	0.57
chrIII	YCR048W	CATTGGCACACTCACGCAGG	211882	-35	0.6
chrIII	YCR049C	CGTGTTCGCATGGATGTTCT	212520	-163	0.22
chrIII	YCR049C	CAGGGATCTACGTGTTCGCA	212510	-153	0.28
chrIII	YCR049C	AACTGGAGTCGAACTTTTCA	212492	-135	0.43
chrIII	YCR049C	AAACTGGAGTCGAACTTTTC	212491	-134	0.44
chrIII	YCR049C	TTCGACTCCAGTTTTTCTCC	212460	-129	0.48
chrIII	YCR050C	AATGGGCGTCCGCTCCACCG	213839	-27	0.23
chrIII	YCR050C	GCTCCACCGTGGTCAAAGAC	213850	-38	0.3
chrIII	YCR050C	CTCCACCGTGGTCAAAGACA	213851	-39	0.3
chrIII	YCR050C	TGTCTTTGACCACGGTGGAG	213826	-40	0.31
chrIII	YCR050C	TCCACCGTGGTCAAAGACAG	213852	-40	0.31
chrIII	YCR050C	GCCCCTGTCTTTGACCACGG	213831	-45	0.34
chrIII	YCR051W	TGAGAACAAGAAGAGTTTGC	214032	-28	0.2
chrIII	YCR051W	TGACAAAAATCGATGATTAT	214055	-5	0.54
chrIII	YCR053W	AGATAGAGAAATGTATTGGA	218018	1375	0.03
chrIII	YCR053W	CGGTAGATAGAGAAATGTAT	218022	1379	0.04
chrIII	YCR053W	CACATTTTAGAATTATTCCA	217049	380	0.07
chrIII	YCR053W	ATATCACCGAAGTTCCCACT	217519	876	0.07
chrIII	YCR057C	AGAGAAGCTGTTGTCAGGGC	223467	-190	0.29
chrIII	YCR057C	GGCAAGAGAAGCTGTTGTCA	223471	-194	0.35
chrIII	YCR057C	CGGCAAGAGAAGCTGTTGTC	223472	-195	0.37
chrIII	YCR057C	AGTCTTGCATACTCTCCGGA	222159	1118	0.18
chrIII	YCR057C	AAATAGTCTTGCATACTCTC	222163	1114	0.18
chrIII	YCR057C	AGAGTATGCAAGACTATTTG	222189	1114	0.18
chrIII	YCR059C	ATTTGAAAAGCAGAAGGAAC	224429	-172	0.49
chrIII	YCR059C	GTTCCTTCTGCTTTTCAAAT	224404	-173	0.5
chrIII	YCR059C	TTTGAAAAGCAGAAGGAACA	224430	-173	0.5
chrIII	YCR059C	GGGCAATTCTTTGTTCAAAC	224450	-193	0.61
chrIII	YCR059C	GGCAATTCTTTGTTCAAACA	224451	-194	0.62
chrIII	YCR060W	CGAAGAACTGGAGGCCGTCG	224182	-179	0.51
chrIII	YCR060W	ACAGTTGGTCGAAGAACTGG	224191	-170	0.52
chrIII	YCR060W	CGAACAGTTGGTCGAAGAAC	224194	-167	0.52
chrIII	YCR060W	GAGAGGAAAGAAAAGCTCAA	224227	-134	0.52
chrIII	YCR064C	TTGCCAAATGGCGCAAAACC	228614	-94	0.24
chrIII	YCR064C	ATTGCCAAATGGCGCAAAAC	228613	-93	0.25
chrIII	YCR064C	ATAAATTGCTAATTGCCAAA	228602	-82	0.35
chrIII	YCR064C	TACTCTGTACTACAAGAGAA	228531	-11	0.58
chrIII	YCR064C	CCTTTATCAACCAATCGTAA	228545	-51	0.62
chrIII	YCR064C	CCTTTACGATTGGTTGATAA	228567	-47	0.64
chrIII	YCR065W	CATATATTTAAAGTTTGAGA	229100	-14	0.21
chrIII	YCR067C	ATTGGTGGGGTTTGTTTGTG	234497	1957	0.03
chrIII	YCR067C	GGTGGGGTTTGTTTGTGTGG	234500	1954	0.03
chrIII	YCR067C	TGTGGTGGTAACCGCAGTCG	234515	1939	0.04
chrIII	YCR067C	TGTGTTGGCTGCATCATTGG	234482	1972	0.05
chrIII	YCR067C	GTGTTGGCTGCATCATTGGT	234483	1971	0.05
chrIII	YCR067C	TGTTGGCTGCATCATTGGTG	234484	1970	0.05
chrIII	YCR069W	TGAAGAGGTAGTAGTAGCAG	238700	-195	0.29
chrIII	YCR071C	AAACGGGCACTTCTTTCAAA	240607	-6	0.28
chrIII	YCR072C	GGAGAGCCAGTAGTTTGGGA	244353	-1980	0
chrIII	YCR072C	TCCTGGAGAGCCAGTAGTTT	244357	-1984	0
chrIII	YCR072C	ATCCTGGAGAGCCAGTAGTT	244358	-1985	0
chrIII	YCR072C	ACTGGTCCATCCCAAACTAC	244369	-1970	0
chrIII	YCR072C	TCCCAAACTACTGGCTCTCC	244378	-1979	0
chrIII	YCR072C	GGACCAGTATATAAGCTTCC	244332	-1959	0.02
chrIII	YCR073C	ACAACATACGATAAGAATTG	246645	-10	0.42
chrIII	YCR073C	ATTTCGCAAAATTCTTAAGA	244701	1960	0
chrIII	YCR073C	GGCACCCAAATTTTCGAAAA	244926	1735	0
chrIII	YCR073C	ATTTTGCGAAATAAATCCAT	244668	1967	0.01
chrIII	YCR073C	TTGTCACAACCTAATAATTC	244729	1932	0.03
chrIII	YCR073C	AGTTCCATTTTCGAAAATTT	244908	1727	0.03
chrIII	YCR073W-A	ATCATCGTCATATCCAGTGT	246924	-34	0.27
chrIII	YCR073W-A	CGTCATATCCAGTGTAGGTA	246929	-29	0.34
chrIII	YCR073W-A	GTTCTAGTCCATACCTACAC	246915	-17	0.51
chrIII	YCR075C	TTCCATCTTTGATTTGGTTT	248958	-146	0.46
chrIII	YCR075C	AACCAAATCAAAGATGGAAG	248984	-146	0.46
chrIII	YCR075C	TTCCGCTTCCATCTTTGATT	248964	-152	0.51
chrIII	YCR075C	GGAAAAACAATCTGATATTA	249005	-167	0.61
chrIII	YCR075C	GAAAAACAATCTGATATTAA	249006	-168	0.62
chrIII	YCR075C	ACCATTGCTTTCGATACTCA	249030	-192	0.74
chrIII	YCR075W-A	GTGTCGTTAGACGATATACT	248790	-163	0.64
chrIII	YCR075W-A	GTATCGTGTATGTTACGTCA	248768	-185	0.79
chrIII	YCR076C	AGGGTAGGAAATAAAAAATA	250189	-114	0.45
chrIII	YCR076C	GGGTAGGAAATAAAAAATAA	250190	-115	0.45
chrIII	YCR076C	ATAAATGATCTACAAAGGGT	250174	-99	0.46
chrIII	YCR077C	GGGCAATTAAGCATCAGAAG	252836	-153	0.67
chrIII	YCR077C	GGCAATTAAGCATCAGAAGA	252837	-154	0.68
chrIII	YCR077C	GCAATTAAGCATCAGAAGAG	252838	-155	0.69
chrIII	YCR077C	CAGAAGAGGGGAATTTGATG	252850	-167	0.75
chrIII	YCR077C	AGAGGGGAATTTGATGCGGC	252854	-171	0.77
chrIII	YCR077C	GAGGGGAATTTGATGCGGCT	252855	-172	0.77
chrIII	YCR079W	AAGGAAGCAAAGGTTTTAAC	252656	-149	0.46
chrIII	YCR079W	CTTCTTGCTGCTCTTACTTC	252659	-172	0.67
chrIII	YCR079W	GCACTAGCAATGTCCTTCTT	252615	-190	0.75
chrIII	YCR079W	CACTAGCAATGTCCTTCTTT	252614	-191	0.76
chrIII	YCR081C-A	GTGTACCAGTCTATTTAAAC	258881	-190	0.62
chrIII	YCR081C-A	TCATTCCAGTTTAAATAGAC	258864	-199	0.66
chrIII	YCR081W	CTAGGACTTGTTTCCACCCA	254180	-151	0.62
chrIII	YCR081W	TAGGACTTGTTTCCACCCAG	254179	-152	0.63
chrIII	YCR082W	GATCTCAGAATATATCCAAA	258675	-191	0.61
chrIII	YCR082W	GATATATTCTGAGATCAATG	258646	-194	0.62
chrIII	YCR083W	ATTTTGGGTCACTATATCTA	259359	-171	0.43
chrIII	YCR083W	TATTTTGGGTCACTATATCT	259360	-170	0.44
chrIII	YCR083W	ATTATGTTTAAGTTACTGGT	259404	-152	0.47
chrIII	YCR083W	TTATGTTTAAGTTACTGGTT	259405	-151	0.47
chrIII	YCR083W	TATGTTTAAGTTACTGGTTG	259406	-150	0.47
chrIII	YCR083W	TAACTTAAACATAATATTTT	259374	-156	0.48
chrIII	YCR086W	TAATACGGGAAGAGCGCAGA	263190	-145	0.21
chrIII	YCR086W	ATAATACGGGAAGAGCGCAG	263191	-144	0.22
chrIII	YCR086W	AAAATAAAATGAAATAATAC	263204	-131	0.22
chrIII	YCR086W	CAAAATAAAATGAAATAATA	263205	-130	0.22
chrIII	YCR086W	AGGTCATTAGATAGATAAAC	263344	-17	0.4
chrIII	YCR087C-A	AATAAATAAATCAAAAATAA	264607	-117	0.35
chrIII	YCR087W	CTGTAGCGAGTATAGTTCCT	263819	-117	0.2
chrIII	YCR087W	TAGCGAGTATAGTTCCTCGG	263816	-120	0.23
chrIII	YCR087W	TTTTCTCTCTTTTCTTATTC	263925	-11	0.26
chrIII	YCR087W	GTGGATCGCTGTTTAAGAAC	263797	-139	0.42
chrIII	YCR087W	GGTGGATCGCTGTTTAAGAA	263798	-138	0.42
chrIII	YCR087W	TCTTAAACAGCGATCCACCG	263824	-138	0.42
chrIII	YCR088W	CGAAAACAAGAGTTCCTCGA	264834	-175	0.49
chrIII	YCR088W	GCGAAAACAAGAGTTCCTCG	264835	-174	0.49
chrIII	YCR088W	TCAAGCATCATACGCCCTCG	264842	-193	0.56
chrIII	YCR091W	TGTGTTTGAGAGGCAGTTCA	274164	-168	0.24
chrIII	YCR091W	AACTTTCTCTAAAAAAACTG	274288	-44	0.44
chrIII	YCR091W	GAACTTTCTCTAAAAAAACT	274289	-43	0.46
chrIII	YCR091W	AGAACTTTCTCTAAAAAAAC	274290	-42	0.48
chrIII	YCR091W	TGATGCAGTAATATGTTTTC	275757	1425	0
chrIII	YCR091W	TTGATGCAGTAATATGTTTT	275758	1426	0
chrIII	YCR092C	AAATTCAGATAAGCAAGTAA	278029	1814	0
chrIII	YCR092C	GATCAACGTTTCTGCGGTAA	278056	1787	0
chrIII	YCR092C	GACCATGATCAACGTTTCTG	278062	1781	0
chrIII	YCR092C	TACCGCAGAAACGTTGATCA	278082	1787	0
chrIII	YCR092C	TTGATCATGGTCAAAAAATG	278095	1774	0
chrIII	YCR092C	AAAGGGAAAGCGAATCAGTA	277955	1888	0.13
chrIII	YCR093W	GCAATTGAGAAACGTCACTC	280103	0	0.29
chrIII	YCR093W	TAAGAGATAGCGACTTGCCA	282012	1909	0.04
chrIII	YCR093W	AAGAGATAGCGACTTGCCAA	282013	1910	0.04
chrIII	YCR093W	TAGCGACTTGCCAAGGGACC	282019	1916	0.05
chrIII	YCR093W	GTGAAGACTTCCTGGTCCCT	282007	1930	0.06
chrIII	YCR093W	ATGTAATCGAACTTCTGAGA	281988	1885	0.08
chrIII	YCR097W-A	CTCCACTTCAAGTAAGAGTT	294239	-186	0.46
chrIII	YCR097W-A	TCCACTTCAAGTAAGAGTTT	294240	-185	0.46
chrIII	YCR097W-A	ACCCAAACTCTTACTTGAAG	294219	-180	0.48
chrIII	YCR099C	CATCTTTATATGAAGGAGAC	301541	-183	0.29
chrIII	YCR100C	AGCAAGGATTCTGACTTTAC	302430	-195	0.56
chrIII	YCR101C	CATGGTCAACTCAAAGTCAC	303242	-198	0.3
chrIII	YCR101C	ATAATTGCAATTACCTAGAC	303212	-168	0.77
chrIII	YCR101C	ATTCTAAAAATATCCAGTCT	303221	-151	0.92
chrIII	YCR102W-A	GATAAGAAAGGTGCGATAGT	306527	-168	NA
chrIII	YCR105W	TATCAAGCAACATCTAAAGC	308998	-32	0.7
chrIII	YCR107W	ACATTTAGTGGATCTAGCAA	313007	-32	0.41
chrIII	YCR107W	CATTTAGTGGATCTAGCAAA	313008	-31	0.41
chrIII	YCR107W	TTCTTTTTCATTATCGTTAG	312906	-107	0.42
chrIV	YDL002C	AGGATTTCAATTAAAATATA	447672	-22	0.2
chrIV	YDL003W	CTTCTTGTGCCAGTTTGTTT	445607	1061	0.09
chrIV	YDL003W	CAAAACAAACTGGCACAAGA	445630	1058	0.09
chrIV	YDL003W	TTTTGGCTGTGATTCTGTCA	445590	1044	0.1
chrIV	YDL003W	GAATCACAGCCAAAACAAAC	445620	1048	0.1
chrIV	YDL005C	CAAAATTTCAATAGATGTTC	442370	-50	0.21
chrIV	YDL005C	CAGAACATCTATTGAAATTT	442393	-47	0.25
chrIV	YDL005C	TCAAGATAGTTTAAATTTGA	442345	-25	0.46
chrIV	YDL005C	AGATAGTTTAAATTTGAAGG	442342	-22	0.48
chrIV	YDL006W	TTTTAGTTTCCTATAAAATT	439550	-20	0.31
chrIV	YDL007C-A	GTGATACTTTTTTTATGTAA	436947	-83	0.2
chrIV	YDL007C-A	ATATTATTTCAATAATGTGA	436897	-33	0.92
chrIV	YDL008W	CAATAACTTCTATCCTTTGC	433305	-175	0.2
chrIV	YDL009C	ACAGTGTGTTTGCTTGGTCA	433544	-192	0.51
chrIV	YDL009C	AAGTGCACAGTGTGTTTGCT	433538	-186	0.53
chrIV	YDL010W	ACGAAACCTTAGCAACCTAG	432306	-9	0.54
chrIV	YDL011C	GCTGCAAGAATATATCAAGT	432858	-187	0.24
chrIV	YDL011C	GAATATATCAAGTTGGTGAC	432865	-194	0.28
chrIV	YDL011C	ATCAAGTTGGTGACCGGTAG	432871	-200	0.33
chrIV	YDL011C	CTTTTACTAAATATTATAAT	432708	-63	0.38
chrIV	YDL011C	TTTTTGAACATTAAAAGCTT	432658	-13	0.44
chrIV	YDL011C	CGGAGACAAGTCTAGTATGA	432688	-43	0.53
chrIV	YDL012C	GGCTGATGGACATATGTACT	431740	-193	0.2
chrIV	YDL013W	GACGACGTGATGCTTTAAAT	429249	304	0.05
chrIV	YDL013W	ATGCTTTAAATAGGTTTGTG	429258	313	0.08
chrIV	YDL013W	CGTCTCCCTACCCGTCTGTC	429208	289	0.09
chrIV	YDL016C	CAGGAGGATCAAAATACAAA	426016	-104	0.55
chrIV	YDL016C	AGATATTAGCTTTCACGAAG	425942	-56	0.57
chrIV	YDL016C	ATATCTCTTTACCTTGCATT	425981	-69	0.64
chrIV	YDL016C	TATCTCTTTACCTTGCATTT	425982	-70	0.65
chrIV	YDL016C	TTGGGCATGTTGCAAACAGG	426000	-88	0.65
chrIV	YDL017W	AAATCTTAAACATTTGTCCC	423975	-145	0.27
chrIV	YDL017W	CAAATGTTTAAGATTTATGT	423946	-148	0.32
chrIV	YDL017W	TTAAGATTTATGTAGGCCTA	423939	-155	0.42
chrIV	YDL017W	AAGGCGTTTATCGAGCTAAA	423920	-174	0.64
chrIV	YDL017W	AGGCGTTTATCGAGCTAAAC	423919	-175	0.65
chrIV	YDL017W	TTTAGCTCGATAAACGCCTT	423945	-175	0.65
chrIV	YDL018C	GACAATATCTTGACAGAAAC	423572	-15	0.25
chrIV	YDL018C	TAGGAAGTCTAAGTAGTATG	423735	-152	0.25
chrIV	YDL018C	TATCTTGACAGAAACTGGTA	423567	-10	0.33
chrIV	YDL018C	ACGTATCAGTATGATCGCGT	423739	-182	0.48
chrIV	YDL019C	GAGGCAAAACAACAGGGAAA	421734	-20	0.25
chrIV	YDL019C	AAAACAACAGGGAAAAGGAA	421729	-15	0.3
chrIV	YDL019C	CACAATCATTGATAGACTTC	421131	609	0.02
chrIV	YDL019C	CGGAGTATGCAAAGTGGCTC	419962	1752	0.03
chrIV	YDL019C	AGTAACCGGAGTATGCAAAG	419968	1746	0.03
chrIV	YDL019C	CATACTCCGGTTACTTTTCA	419998	1742	0.03
chrIV	YDL021W	TATTTTTTTTATGTATTCTT	413907	-9	0.22
chrIV	YDL021W	ATATTTTTTTTATGTATTCT	413908	-8	0.23
chrIV	YDL023C	CATATTTATTTATATTTATT	413155	-49	0.71
chrIV	YDL024C	TAGCGATGACTTTTCATGAG	409982	-127	0.25
chrIV	YDL024C	TATATAGAGGTAAAGCCTAC	409953	-72	0.26
chrIV	YDL025W-A	TACTATAAAAGGCATTATAT	405263	-14	0.8
chrIV	YDL025W-A	AAGATTCAAAGTACTATAAA	405274	-3	0.85
chrIV	YDL026W	GTTGGAAAGAGATATCTTCC	404304	-180	0.27
chrIV	YDL026W	GAAAGAGATATCTTCCAGGA	404300	-184	0.31
chrIV	YDL026W	AAAGAGATATCTTCCAGGAT	404299	-185	0.32
chrIV	YDL028C	ATAGGGTATACGCGCTCAAA	401885	1569	0
chrIV	YDL028C	GGTGAAAGGATCTGGCAATA	401902	1552	0
chrIV	YDL028C	AGGTGAAAGGATCTGGCAAT	401903	1551	0
chrIV	YDL028C	GTTTACAAGGTGAAAGGATC	401910	1544	0
chrIV	YDL028C	TCCAGAGTTTACAAGGTGAA	401916	1538	0
chrIV	YDL028C	TGGATCCTCCAGAGTTTACA	401923	1531	0
chrIV	YDL029W	CTTGCTTAGACAACCACATG	400566	1259	0
chrIV	YDL029W	TGGCTGATAAAGACCACATG	400575	1242	0
chrIV	YDL029W	TGTGGTTGTCTAAGCAAGAA	400593	1260	0
chrIV	YDL029W	AAGCAAGAATGGCAAGAAAG	400604	1271	0
chrIV	YDL029W	AGCAAGAATGGCAAGAAAGC	400605	1272	0
chrIV	YDL030W	AACCTTCGGTGAGCCAAGCG	397483	-6	0.5
chrIV	YDL030W	ACCTTCGGTGAGCCAAGCGA	397484	-5	0.5
chrIV	YDL030W	ACCCTCGCTTGGCTCACCGA	397463	0	0.55
chrIV	YDL030W	GAAATTTTGAAAGGTGACGA	396453	-1036	0
chrIV	YDL031W	GTGACTTTACTTCAAGCAGT	394141	-11	0.73
chrIV	YDL032W	GTTGCAACCGATATCTGGAT	393551	-125	0.28
chrIV	YDL032W	TTGCAACCGATATCTGGATT	393552	-124	0.3
chrIV	YDL032W	TCGACACCCAATCCAGATAT	393536	-114	0.51
chrIV	YDL032W	TGTTCAAATGCTTAGCGACA	393661	-15	0.52
chrIV	YDL032W	CAAAATTAACTTTGTCAACT	393637	-39	0.81
chrIV	YDL032W	TGTTGAGAGGCTACAGTGAA	393559	-91	0.84
chrIV	YDL034W	GGCCATGTCTGCACCTTCGA	391651	-118	0.27
chrIV	YDL034W	AAAAGATCGGGAAATATGGA	391543	-200	0.3
chrIV	YDL034W	TAAAAGATCGGGAAATATGG	391544	-199	0.31
chrIV	YDL034W	AAATAAAAGATCGGGAAATA	391547	-196	0.33
chrIV	YDL034W	AAATGGCGAAATAAAAGATC	391555	-188	0.39
chrIV	YDL034W	GAAATGGCGAAATAAAAGAT	391556	-187	0.39
chrIV	YDL035C	CTTATTGAGACATGATTCAA	392496	-142	0.65
chrIV	YDL035C	ACTTATTGAGACATGATTCA	392495	-141	0.67
chrIV	YDL035C	AAATGAAAAAGAAAAACAAG	392455	-101	0.7
chrIV	YDL035C	AATGAAAAAGAAAAACAAGA	392456	-102	0.71
chrIV	YDL037C	TTAATGAAGCACCTAGTTTA	386612	-771	0
chrIV	YDL037C	CCCCCGTTTATTGTCCAGCG	386671	-830	0
chrIV	YDL037C	GCCCCCGTTTATTGTCCAGC	386672	-831	0
chrIV	YDL037C	CGCCCCCGTTTATTGTCCAG	386673	-832	0
chrIV	YDL037C	GTACGACAAAGACTCCCCGC	386679	-812	0
chrIV	YDL037C	ACTCCCCGCTGGACAATAAA	386690	-823	0
chrIV	YDL039C	ATCAACAGAAGTAGTTTGAA	384635	-35	0.23
chrIV	YDL039C	AGTAGTTTGAATGGTTGAAC	384644	-44	0.23
chrIV	YDL039C	TGTTCTTGAACGATAAATAT	384752	-152	0.24
chrIV	YDL041W	CGAATGTTTCTGAAATACTA	378009	-46	0.26
chrIV	YDL042C	TCCTCTTTGGCCGCCAGTTG	378620	-120	0.2
chrIV	YDL042C	ACCGCAACTGGCGGCCAAAG	378641	-115	0.21
chrIV	YDL043C	TAATATCAATTTACATAGTA	376699	-194	0.68
chrIV	YDL043C	TATGTAAATTGATATTAATT	376727	-196	0.68
chrIV	YDL044C	ATAATTGTAAAGGAAGAAGA	375319	-18	0.2
chrIV	YDL044C	AAAGGAAGAAGAGGGAACTA	375311	-10	0.29
chrIV	YDL044C	GAGCAGTAATATAATTTTAG	375518	-191	0.3
chrIV	YDL044C	AATATAATTTTAGAGGAATA	375525	-198	0.36
chrIV	YDL045C	CGTTGGTTAGCAAGAACCTA	373741	-36	0.25
chrIV	YDL045C	CTTTCTATAGACGGATCCTT	373747	-16	0.45
chrIV	YDL045C	TTCGAGGTTCTTTCTATAGA	373738	-7	0.48
chrIV	YDL046W	CTTAAAGAGCTGATTCGCCA	371184	-29	0.29
chrIV	YDL046W	ATGGTTATGCTTTTCTGCCT	371179	-8	0.44
chrIV	YDL049C	AACAATATGATGAGGAAGAA	366147	-161	0.26
chrIV	YDL049C	CAACAATATGATGAGGAAGA	366146	-160	0.27
chrIV	YDL049C	CAAAAAAGAAAGAAGAAAAT	366089	-103	0.28
chrIV	YDL051W	TTTTTTCTTTTTCCAAAAAA	363904	-38	0.25
chrIV	YDL051W	TTTTTCTTTTTCCAAAAAAT	363905	-37	0.26
chrIV	YDL051W	TCCAAAAAATGGGTTCTATT	363915	-27	0.28
chrIV	YDL051W	ACCAAATAGAACCCATTTTT	363894	-22	0.3
chrIV	YDL051W	TGGGTTCTATTTGGTTCTAC	363924	-18	0.3
chrIV	YDL053C	AAAAAGATAATTACAGTTTT	362638	-171	0.3
chrIV	YDL053C	AAAAGATAATTACAGTTTTT	362639	-172	0.32
chrIV	YDL053C	ATACTACTCTAAAAATGTGG	362667	-200	0.47
chrIV	YDL053C	TATATACTACTCTAAAAATG	362664	-197	0.48
chrIV	YDL056W	GCTAATGGATGCTGAACATG	352578	-160	0.87
chrIV	YDL056W	CTTCCCCTCGTAGATCCTAC	353387	649	0
chrIV	YDL057W	AGTACTAAAAAGATCAGAAA	351406	-6	0.2
chrIV	YDL057W	GTACTAAAAAGATCAGAAAA	351407	-5	0.22
chrIV	YDL057W	CGAATGTAACTTTAAAGAAA	349481	-1931	0
chrIV	YDL057W	GACTGAACTAAAAATTCAAT	349613	-1799	0
chrIV	YDL057W	ATTGAAGAAGACATCTTCTG	349691	-1721	0
chrIV	YDL057W	TTCTGAAAAGATCAATACTT	349835	-1577	0
chrIV	YDL058W	GCGAACTTGATACTTTCGTT	345460	-191	0.78
chrIV	YDL058W	TTCAGTGCCATCCTTCCCGT	347097	1472	0
chrIV	YDL058W	GATTCAGATAAAGATACCGA	347103	1452	0
chrIV	YDL058W	ATTCAGATAAAGATACCGAC	347104	1453	0
chrIV	YDL058W	AGATAAAGATACCGACGGGA	347108	1457	0
chrIV	YDL058W	AAAGATACCGACGGGAAGGA	347112	1461	0
chrIV	YDL059C	TTGGCAAGGGCAGATATGAT	345080	-32	0.23
chrIV	YDL059C	GATATGATAGGAAGCAGTAA	345068	-20	0.45
chrIV	YDL059C	GATAGGAAGCAGTAACGGCA	345063	-15	0.53
chrIV	YDL059C	CATGTTCACTTGATAAAATT	345210	-162	0.59
chrIV	YDL059C	GGAAGCAGTAACGGCAAGGA	345059	-11	0.6
chrIV	YDL059C	TCATGTTCACTTGATAAAAT	345211	-163	0.61
chrIV	YDL060W	TTTATTTGTTAGTTGAAGAG	341597	-8	0.45
chrIV	YDL061C	CAGTACAAGAAGTGGTTATT	341270	-32	0.2
chrIV	YDL061C	ATAACCACTTCTTGTACTGA	341296	-32	0.2
chrIV	YDL061C	AGAAGTGGTTATTAGGTATT	341263	-25	0.26
chrIV	YDL061C	AAGAAGTGGTTATTAGGTAT	341264	-26	0.26
chrIV	YDL062W	CAACCTTTTAGATTCTATTT	339674	-169	0.29
chrIV	YDL062W	CTTATTAAGGAACTTGTCTT	339816	-1	0.32
chrIV	YDL062W	AATCCAAAATAGAATCTAAA	339655	-162	0.34
chrIV	YDL062W	CTGTTCTGCTGCTTGCAAAG	339725	-118	0.36
chrIV	YDL062W	TCTATTTTGGATTTTCCTGC	339687	-156	0.37
chrIV	YDL063C	AACGCCCCCATTATTCTTAC	340208	0	0.36
chrIV	YDL064W	ATTACTTCGTGTTGTATGTT	337298	-162	0.69
chrIV	YDL064W	GTACGATAATTTTGATGATT	337241	-193	0.76
chrIV	YDL065C	AGCATAGGATAAGCACACAC	337466	-157	0.45
chrIV	YDL065C	CACACACTGGCACCATTTTT	337479	-170	0.55
chrIV	YDL065C	CTCATATTGCTTCCAAAAAA	337469	-186	0.59
chrIV	YDL066W	GTTGTCTCACAATTGCTTGA	334787	-18	0.48
chrIV	YDL066W	TGTGAGACAACAGACGCACA	334821	-10	0.56
chrIV	YDL066W	GGTGCTATTTAGCTCATAAA	334661	-144	0.58
chrIV	YDL066W	AGGAATGATTCAAGCTCTTT	334641	-164	0.84
chrIV	YDL067C	CAGTAAATGAAGAGATATAG	334573	-118	0.22
chrIV	YDL067C	TAAATGAAGAGATATAGAGG	334576	-121	0.28
chrIV	YDL067C	ATCTTGCTTGCTCTAATTCT	334456	-1	0.48
chrIV	YDL067C	CTCTGCTAAAGACCATAACA	334600	-145	0.72
chrIV	YDL067C	TCTGCTAAAGACCATAACAA	334601	-146	0.73
chrIV	YDL067C	ATCATTGCAGACCCTTGTTA	334590	-161	0.85
chrIV	YDL069C	CTTGCAAAAGTAATCAATCG	334139	-183	0.21
chrIV	YDL070W	AGAGGCTCAAGCAATTCGTG	330824	-190	0.35
chrIV	YDL072C	TAGAATAGTGAGCTCTTCCA	330497	0	0.21
chrIV	YDL072C	GCGCAAGTGTTTACGCATAG	330709	-186	0.33
chrIV	YDL072C	CGCAAGTGTTTACGCATAGA	330710	-187	0.34
chrIV	YDL072C	TTTACGCATAGAGGGTGAAC	330718	-195	0.44
chrIV	YDL073W	TCCAAAAAAACCAAATACAG	328443	1997	0
chrIV	YDL073W	AAGAATGCTCTCGTTTTTAA	328399	1953	0.12
chrIV	YDL074C	CCTTATTTTTGTTGTTACCA	324287	1947	0
chrIV	YDL074C	CGTGGTAACAACAAAAATAA	324264	1944	0.01
chrIV	YDL074C	CCGTGGTAACAACAAAAATA	324265	1943	0.01
chrIV	YDL074C	CTACATGATACATTGTTCCG	324282	1926	0.08
chrIV	YDL074C	ATCATGTAGTTTTTCACACT	324318	1916	0.12
chrIV	YDL074C	ATTGAAGCACTTCAAGCAGA	324334	1874	0.19
chrIV	YDL077C	TAGGACGGCATGTTAATGTA	320446	-126	0.32
chrIV	YDL077C	ATACATTAACATGCCGTCCT	320422	-128	0.34
chrIV	YDL077C	GAAGAAGAGTATGAATTTGC	320468	-148	0.51
chrIV	YDL077C	ACTTTATAAGTTTCTATAAC	320490	-196	0.56
chrIV	YDL077C	GTTTCTATAACTGGATAGTT	320481	-187	0.58
chrIV	YDL077C	GAAGGAAGCCGAGGAGGTTA	318527	1767	0.01
chrIV	YDL078C	CTCCAATAGTAACGAACCGA	316573	-100	0.2
chrIV	YDL078C	TCCAATAGTAACGAACCGAA	316574	-101	0.21
chrIV	YDL078C	CCAATAGTAACGAACCGAAG	316575	-102	0.23
chrIV	YDL078C	CCCCTTCGGTTCGTTACTAT	316553	-106	0.29
chrIV	YDL078C	TGACAACTTTTGAACCCCTT	316567	-120	0.49
chrIV	YDL078C	GTTCAAAAGTTGTCAACTCG	316597	-124	0.54
chrIV	YDL079C	TTTCTACCATACTGCGGGGA	314802	-31	0.23
chrIV	YDL079C	TCCCCGCAGTATGGTAGAAA	314827	-30	0.23
chrIV	YDL081C	CGTTTCCTGCCTCATAAAAC	310565	-390	0
chrIV	YDL081C	ATTTTCAAGCCAGTTTTATG	310578	-377	0
chrIV	YDL081C	TCAAGCCAGTTTTATGAGGC	310582	-381	0
chrIV	YDL081C	CAGGAAACGTCGCATTCGAG	310601	-400	0
chrIV	YDL081C	GCATTCGAGCGGTAATCATG	310612	-411	0
chrIV	YDL081C	CATTCGAGCGGTAATCATGA	310613	-412	0
chrIV	YDL083C	CGAAACACTGCTAAATAAAA	307841	-21	0.28
chrIV	YDL084W	TGCCCTCTAGCTACTATATC	305047	-17	0.23
chrIV	YDL084W	AGCTAGAGGGCAGAAGTTTG	305080	-10	0.26
chrIV	YDL084W	ACAGCAACGATGTCACACGA	305250	160	0.14
chrIV	YDL085C-A	GTACGCAATACCGCACTCTG	302903	-187	0.33
chrIV	YDL085C-A	TGTACGCAATACCGCACTCT	302904	-188	0.34
chrIV	YDL085C-A	GTGTACGCAATACCGCACTC	302905	-189	0.35
chrIV	YDL085W	TTTTTTTTTCATTTTTTAAA	303035	-100	0.22
chrIV	YDL085W	TAAAAAATGAAAAAAAAAAA	303008	-101	0.23
chrIV	YDL085W	TTTTTTTTTTCATTTTTTAA	303034	-101	0.23
chrIV	YDL085W	AAAAAATGAAAAAAAAAAAT	303007	-102	0.24
chrIV	YDL085W	AAAAATGAAAAAAAAAAATG	303006	-103	0.26
chrIV	YDL085W	GATATACCTCTTATATACGC	303099	-10	0.26
chrIV	YDL086W	CAGCTTTTTTCCTACTTTGC	301290	-131	0.21
chrIV	YDL086W	ATGACGCCGTAATAAACTCG	301394	-27	0.32
chrIV	YDL086W	AAAAGCTGAAAACCCGACGA	301253	-142	0.38
chrIV	YDL086W	AAAGCTGAAAACCCGACGAA	301252	-143	0.4
chrIV	YDL086W	CTACTACCACGAGTTTATTA	301378	-17	0.41
chrIV	YDL086W	TTCAACAAGTACCCTTCGTC	301263	-158	0.61
chrIV	YDL087C	AGTCGTATTCTTCCACATCA	301127	-128	0.28
chrIV	YDL087C	TACGACTAGTCAGTTAGCGA	301165	-140	0.5
chrIV	YDL087C	GTAGTTGGCAGCTTTCTGCT	301029	-4	0.6
chrIV	YDL087C	GGTAGTTGGCAGCTTTCTGC	301028	-3	0.61
chrIV	YDL087C	GCTCCTTTACCTAAATCATG	301191	-166	0.79
chrIV	YDL087C	CATGATTTAGGTAAAGGAGC	301166	-167	0.8
chrIV	YDL088C	AGATGAGAGAGGATTATGAT	300286	-168	0.43
chrIV	YDL088C	GGGATATGTCAAGATGAGAG	300297	-179	0.57
chrIV	YDL088C	TTCTTGGGGAAGATTCATCT	300317	-199	0.69
chrIV	YDL088C	CTTCTTGGGGAAGATTCATC	300318	-200	0.69
chrIV	YDL088C	GATGAATCTTCCCCAAGAAG	300343	-199	0.69
chrIV	YDL088C	GGTCCTGCATTTTGCATGAA	298575	1569	0.03
chrIV	YDL090C	TAGCCAGAAATAATAAGAAT	296548	-198	0.62
chrIV	YDL090C	TTATTTCTGGCTAACGTTAG	296516	-192	0.63
chrIV	YDL091C	TATGTATTCAATCTCCTTAG	294994	-160	0.3
chrIV	YDL091C	TACATATATATAATAGTATG	295033	-173	0.52
chrIV	YDL091C	ATAATAGTATGTGGTTAACT	295042	-182	0.64
chrIV	YDL091C	TTAACTTGGAGAAGATAAAT	295056	-196	0.73
chrIV	YDL092W	GCTGTTGTAGTCTTTATCAT	292549	-196	0.47
chrIV	YDL094C	ACTACATTTGAGCTAAACTG	292213	-7	0.32
chrIV	YDL094C	CTTAATACGGATCATTTTTT	292337	-157	0.51
chrIV	YDL094C	TGTATATACATTACTTAATA	292350	-170	0.62
chrIV	YDL097C	TGTTAGTTGGCCTTATTTAA	286768	-28	0.31
chrIV	YDL097C	ACTAACAGAAGCGCTGAAAG	286730	-16	0.53
chrIV	YDL097C	CTTTCAGCGCTTCTGTTAGT	286755	-15	0.54
chrIV	YDL097C	AAGCGCTGAAAGAGGACAAT	286722	-8	0.64
[truncated: 54,269 more rows]
