# Supplementary material for: An inducible CRISPR interference library for genetic interrogation of Saccharomyces cerevisiae biology
Source: Commun Biol. 2020 Nov 27;3:723. doi: 10.1038/s42003-020-01452-9 (PMC7695836; doi:10.1038/s42003-020-01452-9)
Supplement: Supplementary file 8 — Supplementary Data 5 [file 42003_2020_1452_MOESM8_ESM.xls]

## Sheet: Induced versus Uninduced
ORF	Essential_Dosage_Sensitivity_Depletion_Score_Average	Essential_Dosage_Sensitivity_Depletion_Score_Rep_1	Essential_Dosage_Sensitivity_Depletion_Score_Rep_2	Essential_Dosage_Sensitivity_Depletion_Score _Rep_3
YDR431W	9.82393	nan	9.82393	nan
YNL239W	9.18154	1.82202	6.23232	7.84854
YMR277W	8.217	6.22683	3.59669	4.40873
YDR283C	8.18911	2.36839	1.32001	10.4955
YHL021C	7.77143	7.77143	nan	nan
YKR035C	7.75843	-0.251367	6.86148	6.82788
YLL060C	7.2769	nan	7.2769	nan
YDR293C	7.20361	nan	10.938	-0.750532
YER073W	7.13068	7.49909	1.64135	3.21026
YKR035W-A	7.02678	nan	3.74157	6.1958
YIR027C	6.74179	4.09621	3.67059	3.91032
YJL201W	6.71753	1.6254	4.93674	5.07297
YPL220W	6.42929	5.6914	3.40098	nan
YGL110C	6.21715	0.263391	10.5257	-0.020671
YDL163W	6.17688	6.17688	nan	nan
YOR291W	6.03246	0.303873	6.3379	3.80675
YPR007C	5.63131	nan	6.18653	1.77734
YLR409C	5.51079	5.28236	0.397259	3.86534
YGL234W	5.39537	1.2192	3.26932	4.85653
YBR076C-A	5.27754	2.63611	4.81758	1.68729
YFR003C	5.17189	nan	2.81066	4.5035
YFR004W	5.17189	nan	2.81066	4.5035
YMR031W-A	5.16164	4.95995	2.31905	1.66122
YOR282W	5.08543	4.78447	3.12728	0.896472
YPL203W	5.05517	1.97597	6.09182	0.688014
YDR491C	4.9519	2.65485	4.93002	0.992072
YDR499W	4.93741	2.42426	4.2868	1.8408
YLR342W-A	4.85844	4.75728	0.829673	2.82811
YLR001C	4.84012	nan	nan	4.84012
YPL086C	4.83046	nan	4.83046	nan
YJL144W	4.8302	nan	6.7801	0.050843
YBR244W	4.78216	1.75007	2.5745	3.95837
YHR066W	4.77212	nan	4.77212	nan
YHR065C	4.77212	nan	4.77212	nan
YMR064W	4.76821	2.57605	1.31503	4.36769
YHR125W	4.76774	4.51381	nan	2.22878
YOR075W	4.74982	2.37763	3.17003	2.67928
YMR251W	4.71874	3.02611	3.32652	1.82045
YKL075C	4.70954	2.3166	3.38156	2.45899
YGR225W	4.66926	2.86449	5.03626	0.18665
YOR028C	4.6581	3.00736	2.78774	2.27296
YIR031C	4.64668	2.71286	2.9555	2.37992
YER188W	4.6367	1.97549	3.59481	2.46068
YAL016W	4.6321	3.2098	3.34097	nan
YAL016C-B	4.6321	3.2098	3.34097	nan
YMR316W	4.59655	nan	nan	4.59655
YPL272C	4.58734	4.32115	1.23842	2.38594
YIR029W	4.58513	nan	4.58513	nan
YBR071W	4.56153	2.13781	2.69978	3.06322
YBR196C-A	4.54026	3.92941	2.15699	1.77756
YKL163W	4.53262	4.53262	nan	nan
YGR114C	4.47886	3.74314	1.7904	2.22407
YKL076C	4.47353	2.84446	4.51267	0.391249
YLL061W	4.47242	3.83246	2.95363	0.960366
YPR194C	4.46851	3.39069	3.13509	1.21391
YBR058C	4.43734	3.73567	3.40711	0.542916
YNL028W	4.43544	5.43072	1.49515	0.756531
YJL207C	4.43484	1.72522	1.68438	4.27176
YPL172C	4.38352	2.01934	3.71337	1.85976
YCR072C	4.3819	2.71583	1.26588	3.60797
YNL164C	4.35161	4.41592	0.763442	2.35785
YLR217W	4.34311	2.65785	3.21848	1.64617
YJR134C	4.33094	4.28455	1.14497	2.07188
YPL164C	4.30548	1.66762	2.88427	2.90543
YKR020W	4.27315	1.88493	4.92315	0.593233
YIL022W	4.2569	2.0002	0.759343	4.61362
YPR029C	4.22617	1.51924	4.22292	1.57777
YER095W	4.21708	0.828937	2.83887	3.63639
YLR311C	4.21592	1.0294	4.19038	2.08241
YJL185C	4.18641	0.668459	4.46295	2.11966
YOR140W	4.17727	0.849523	3.28437	3.10135
YHR154W	4.17594	1.6659	3.68819	1.87885
YOR339C	4.16506	0.452466	5.43782	nan
YJR058C	4.16281	2.98942	2.77035	1.45043
YLR154W-F	4.15666	nan	1.79406	4.08434
YMR224C	4.13717	1.93811	3.55892	1.66876
YOR273C	4.13197	2.74674	3.67307	0.736977
YGR200C	4.1261	5.04008	2.09834	0.0082
YMR070W	4.12114	1.93354	2.48507	2.71942
YKL044W	4.11136	2.13041	2.41069	2.57999
YPR050C	4.11084	2.68719	3.47343	0.959564
YPR054W	4.11084	2.68719	3.47343	0.959564
YJR060W	4.0646	0.450925	5.22559	1.36358
YOR127W	4.03736	2.62032	3.38754	0.985051
YCR017C	4.03539	1.54059	2.72744	2.72147
YKL049C	4.02938	2.29723	1.60297	3.07888
YGL084C	4.02926	2.31339	2.56655	2.09894
YPL119C-A	4.02327	2.97134	1.93956	2.05761
YNL269W	4.01638	1.64044	4.30774	1.00839
YER004W	4.01207	2.38654	3.15367	1.4089
YHR043C	3.9954	1.06869	2.09466	3.75688
YKL159C	3.99164	2.08273	3.41677	1.41422
YKL093W	3.9824	2.46758	1.9724	2.45773
YLR069C	3.98178	3.0729	1.88091	1.94283
YDR053W	3.96456	nan	1.18273	4.42401
YML029W	3.95884	2.41905	2.47165	1.96621
YBR053C	3.95173	0.091068	4.10158	2.65195
YLR131C	3.94462	2.38623	3.09965	1.3464
YOR179C	3.94061	0.942681	3.24095	2.64171
YEL060C	3.93982	1.85427	0.811413	4.15829
YBR016W	3.91661	1.18381	3.14674	2.45323
YBR223W-A	3.91221	1.18067	3.39141	2.20407
YDR345C	3.90541	2.66945	2.67118	1.42373
YOL083C-A	3.89774	5.06588	0.586977	1.09823
YIL156W-A	3.89605	1.96623	4.00713	0.774805
YPL197C	3.88966	2.35129	1.27925	3.10654
YPL196W	3.88966	2.35129	1.27925	3.10654
YDR381W	3.88141	1.58928	2.60414	2.52938
YNL004W	3.8768	1.50567	2.87523	2.33392
YJL036W	3.87447	6.68793	0.43988	-0.417035
YJR087W	3.8717	0.197497	2.63764	3.87084
YPL032C	3.86629	2.72193	1.87804	2.09664
YLL011W	3.85824	1.84377	1.01311	3.82579
YLR377C	3.85551	2.48038	2.18691	2.01065
YMR280C	3.85418	1.71419	1.59745	3.364
YKR084C	3.84991	2.04974	3.53924	1.07927
YNL085W	3.84927	3.22368	1.01373	2.42973
YPL273W	3.83464	1.2892	2.12556	3.22704
YOL088C	3.83101	1.42335	3.94554	1.26662
YHL037C	3.8295	2.17476	1.18104	3.27709
YOL075C	3.82781	3.00757	2.54439	1.078
YIL062C	3.81843	2.99904	1.45181	2.16286
YPL222W	3.81737	1.36841	3.90073	1.34274
YMR173W	3.8169	1.98617	3.62446	1.00043
YLR431C	3.80622	2.4791	2.81604	1.29743
YBR019C	3.80502	3.47557	1.20775	1.90717
YDR269C	3.79719	3.11299	1.63839	1.82555
YEL023C	3.79474	3.09943	2.27203	1.20122
YLR071C	3.79163	3.70796	2.62508	0.234254
YLR346C	3.78163	2.02005	2.93249	1.59744
YBR270C	3.77625	nan	3.77625	nan
YFL033C	3.77606	3.31167	2.00287	1.22578
YEL030W	3.77471	0.728579	3.87979	1.92963
YPL187W	3.76311	0.256857	3.82862	2.43243
YPL080C	3.74753	nan	5.7344	-0.434596
YNL161W	3.73109	2.06881	2.32114	2.07247
YOL151W	3.72212	1.11754	2.32732	3.00204
YOL053W	3.71631	1.91768	2.1726	2.34655
YJL102W	3.70734	1.09134	1.90487	3.4251
YNL124W	3.70199	1.92737	2.30649	2.17817
YLR301W	3.70187	1.24581	3.39407	1.77194
YDR065W	3.69897	3.69897	nan	nan
YBL008W-A	3.6752	6.08284	nan	-0.885328
YNL024C	3.67222	2.5672	2.73328	1.05999
YNL120C	3.66982	1.91862	1.86827	2.56941
YNL015W	3.66613	4.16714	-1.41121	3.59399
YNL103W	3.6516	2.45768	2.20865	1.65841
YDR266C	3.63915	1.71507	2.64596	1.94217
YOR352W	3.63693	1.96516	2.37929	1.9549
YER052C	3.62501	2.1554	1.08284	3.04046
YLR211C	3.60893	1.66427	1.98458	2.602
YGL097W	3.60315	nan	2.85843	2.23719
YAL023C	3.60289	1.51975	4.06446	0.656181
YNL103W-A	3.59329	1.62853	2.88862	1.70661
YBR269C	3.59241	0.744807	4.94071	0.536725
YMR186W	3.58485	0.909267	nan	4.16047
YOR211C	3.57321	1.46017	2.41397	2.31484
YGR258C	3.57078	1.91246	3.03112	1.24119
YER152W-A	3.56934	3.90207	1.66283	0.617374
YDR157W	3.56751	3.31335	2.82828	0.037479
YDL221W	3.5622	1.35272	1.89652	2.92067
YJL152W	3.55878	1.98122	2.02667	2.1561
YOR105W	3.53837	-0.012222	3.11537	3.02549
YJR021C	3.52288	0.406146	5.79424	-0.098577
YBL039C	3.50369	3.50369	nan	nan
YER046W-A	3.49789	1.68429	2.21913	2.1551
YPL253C	3.49492	0.417048	3.62999	2.00635
YOR155C	3.48408	6.68793	-0.468048	-0.185277
YJL042W	3.48216	1.57545	2.84253	1.6133
YOL087C	3.47992	1.87839	1.88283	2.26617
YAL009W	3.47189	1.88242	1.91273	2.21834
YOR079C	3.45944	1.59101	2.58841	1.81249
YGR273C	3.44734	0.109116	2.74543	3.11643
YGR011W	3.43977	1.38973	3.29389	1.27425
YDR475C	3.42807	1.2611	1.90415	2.77233
YPL219W	3.4224	1.07534	1.15586	3.69657
YLR365W	3.42214	2.66178	1.69195	1.5736
YIL074C	3.42065	1.48421	2.60598	1.83456
YOR165W	3.4082	2.90028	1.94009	1.06281
YMR076C	3.40278	1.68308	1.39872	2.81198
YNL319W	3.39303	1.91821	0.712518	3.24616
YLR446W	3.3925	2.01201	2.88666	0.977328
YMR135W-A	3.39176	1.15633	3.93136	0.787009
YER007W	3.39037	2.48075	2.8214	0.570146
YEL036C	3.38797	0.49656	2.06027	3.3113
YLR201C	3.3854	2.67335	2.58958	0.600753
YLR439W	3.38467	2.26306	0.917749	2.68161
YMR054W	3.37685	0.069405	2.49299	3.28648
YMR031C	3.37297	2.87923	1.22908	1.73384
YOL147C	3.35831	-0.188776	3.15611	2.84943
YBL047C	3.35437	1.52386	4.05766	0.22842
YCR047W-A	3.3457	2.49562	1.38574	1.91356
YPL109C	3.34477	0.330748	2.82043	2.64214
YBR083W	3.34306	1.50874	1.83039	2.45122
YPL150W	3.34066	2.02827	1.98757	1.77035
YBR022W	3.3384	5.1502	-0.428989	nan
YPL033C	3.32878	1.99612	2.76543	1.00407
YLR426W	3.3264	1.29877	2.44703	2.0157
YPR075C	3.31994	1.0487	1.61183	3.08976
YLR142W	3.30894	1.96131	3.18948	0.580456
YOR374W	3.30562	2.58625	2.12928	1.00996
YGR161W-C	3.29821	1.12126	2.84381	1.7476
YBR056W-A	3.29821	2.72695	1.2133	1.77241
YKR055W	3.29812	-1.63497	3.64544	3.70204
YLR057W	3.29688	1.39327	2.17179	2.1453
YDL159C-B	3.28999	1.52164	1.1501	3.02668
YMR306W	3.28586	0.870671	2.12499	2.69561
YOR241W	3.28331	1.72333	1.66976	2.29377
YGL194C	3.2825	2.23784	1.62173	1.82588
YDL114W-A	3.28131	1.47876	3.04316	1.16149
YLL026W	3.28009	1.23968	2.0451	2.3965
YDL237W	3.27999	nan	-1.01939	5.658
YFL050C	3.27577	2.99009	2.61026	0.073452
YNL146W	3.27367	1.62476	1.79446	2.25094
YER145C-A	3.2719	0.583751	2.96536	2.118
YJR104C	3.2712	1.1345	3.13559	1.39579
YFR007W	3.27056	3.18513	-0.23818	2.71784
YBR018C	3.2694	2.5484	1.45481	1.65954
YGL063C-A	3.26939	2.0693	2.08326	1.51019
YEL007W	3.26782	3.11723	1.97803	0.564762
YGR212W	3.26115	2.8001	1.07697	1.77141
YCR063W	3.26038	2.41042	2.21945	1.01728
YCL022C	3.25817	1.94765	0.974381	2.72128
YPL136W	3.2545	1.8405	1.67441	2.12206
YGR240C-A	3.25392	-0.404368	1.12431	4.916
YIL017C	3.25169	2.06896	2.15151	1.41163
YDL104C	3.248	1.48734	6.18653	-2.04817
YMR138W	3.24576	0.319958	3.50981	1.79205
YHR032W-A	3.239	0.833881	2.37541	2.40083
YLR467C-A	3.23844	0.41395	3.0906	2.1046
YPL041C	3.22848	2.04494	3.00263	0.544331
YER144C	3.21992	0.459931	4.46431	0.652825
YLR198C	3.21975	0.455751	3.42109	1.69994
YDR127W	3.20622	1.48864	1.77509	2.28961
YOR072W-A	3.2009	2.34096	2.10244	1.10071
YLL062C	3.20076	1.6733	3.03827	0.832312
YMR085W	3.19264	0.906204	1.52191	3.10171
YGR247W	3.19242	3.80608	0.159376	1.56398
YGR215W	3.18998	1.32956	2.44053	1.75512
YMR082C	3.18682	1.69725	0.244176	3.5783
YLR438C-A	3.18553	2.10051	0.735389	2.68161
YPR012W	3.17951	3.62802	0.983963	0.895085
YML006C	3.16941	1.38843	1.2719	2.82925
YBR271W	3.16444	nan	3.16444	nan
YGR236C	3.16363	2.84097	1.1213	1.5173
YDR185C	3.16006	0.057028	4.03856	1.37779
YKL197C	3.15822	2.54015	1.328	1.60204
YNL315C	3.15706	2.71964	2.04109	0.707473
YLR429W	3.15482	2.34861	0.939336	2.17637
YKR034W	3.15252	1.53149	0.400458	3.52837
YDR034W-B	3.14846	nan	1.04327	3.40932
YBL060W	3.14044	2.04811	2.82593	0.565361
YPR197C	3.14035	1.37184	2.58862	1.47878
YOR003W	3.12134	2.36658	2.38144	0.658313
YMR105W-A	3.11712	-0.677833	6.31284	-0.235997
YMR263W	3.11229	0.653609	3.02994	1.7071
YLR285C-A	3.10418	0.881371	2.30678	2.18845
YIL071W-A	3.09304	0.849654	1.33384	3.17381
YOR170W	3.0923	1.11718	0.834425	3.40441
YHR079C	3.08617	1.39656	2.8003	1.14854
YGL237C	3.08584	1.74961	0.803336	2.79188
YPL258C	3.08567	0.688888	3.11723	1.53842
YML110C	3.08557	1.71646	2.49747	1.13042
YGR138C	3.08234	3.52811	1.83286	-0.022197
YDL090C	3.08067	1.03605	2.37121	1.92861
YER155C	3.07887	0.803254	2.50106	2.02844
YKR036C	3.07211	2.09366	2.28098	0.946408
YJL162C	3.06995	3.91741	0.369749	1.03016
YFR042W	3.06809	0.3469	3.41627	1.55092
YPL189W	3.06144	1.23529	1.42393	2.64334
YJR125C	3.05997	2.74626	2.07304	0.48072
YGL197W	3.05996	2.71279	0.825803	1.76141
YOR349W	3.0465	1.04329	3.22281	1.0106
YBR088C	3.04635	0.665751	2.66796	1.94273
YOR343C	3.03801	3.13051	0.524587	1.60688
YJR053W	3.03466	1.04443	2.28388	1.92788
YBR222C	3.03256	1.22575	1.77605	2.25074
YNL109W	3.02783	1.09991	2.33342	1.81102
YBR054W	3.02672	1.66449	2.28245	1.2955
YDL055C	3.01874	2.11461	1.35155	1.76244
YKL070W	3.01823	1.72681	1.53718	1.96373
YLR366W	3.01679	2.15643	1.23155	1.83724
YKL035W	3.01661	0.414716	0.668006	4.14221
YCL010C	3.006	2.51255	1.63197	1.06202
YOL152W	3.00488	1.46274	0.241892	3.49998
YDL140C	2.99257	1.41215	1.59863	2.17251
YDL127W	2.98859	2.98859	nan	nan
YNL020C	2.9827	1.20003	2.81498	1.15117
YIL026C	2.98153	1.09205	1.93397	2.13815
YER129W	2.98067	1.008	2.33746	1.81721
YBR122C	2.97919	2.62996	1.61765	0.91251
YGL239C	2.9723	2.13816	1.36336	1.64665
YDL123W	2.96774	1.54011	1.72463	1.87554
YLL058W	2.96545	0.638082	3.2712	1.22704
YPL163C	2.96005	1.754	1.10267	2.27028
YLR312C	2.95852	2.43616	1.86383	0.824312
YHR023W	2.95711	0.659522	3.04707	1.41528
YJR034W	2.95614	1.93555	2.5925	0.592121
YHR185C	2.95611	1.73486	0.704289	2.68098
YAL011W	2.95346	3.09732	0.374246	1.64398
YNL086W	2.95242	1.31804	-0.061915	3.85762
YIL085C	2.94932	0.744505	3.1626	1.20126
YCR018C-A	2.94848	1.82981	1.46172	1.81538
YOR381W-A	2.94471	3.33715	0.420706	1.34253
YML116W-A	2.94036	0.637154	5.82625	-1.37054
YDR279W	2.93535	3.07008	3.13914	-1.12504
YOR310C	2.93507	2.24648	1.008	1.82921
YAL040C	2.93375	3.42152	0.939336	0.720545
YEL069C	2.93163	2.42997	0.48848	2.15929
YDL080C	2.9299	1.13451	1.6633	2.27691
YNL228W	2.9257	2.04683	2.05523	0.965411
YLR343W	2.92319	1.00399	1.98042	2.0787
YOR289W	2.91928	1.15955	2.64113	1.25565
YML021C	2.91495	1.6286	1.41322	2.00703
YIL129C	2.91224	0.22728	0.896978	3.91989
YIL113W	2.91145	1.127	2.5318	1.38398
YJL198W	2.90279	2.47694	3.33364	-0.782798
YLR360W	2.88954	1.99383	2.01518	0.995811
YDR227W	2.88578	1.37134	1.70284	1.92413
YFR016C	2.87737	-0.120586	-0.348451	5.45279
YGR033C	2.87648	2.31105	1.91094	0.760218
YGL200C	2.86896	2.82083	1.74438	0.403968
YOR150W	2.86491	3.70648	1.15946	0.096229
YMR092C	2.86455	0.932723	1.71026	2.31857
YDL071C	2.86029	-0.979716	5.50683	0.42706
YBL064C	2.86019	-0.133061	3.92759	1.15947
YLR169W	2.84789	2.93913	0.93324	1.06033
YMR312W	2.84637	2.14798	1.4003	1.38178
YER016W	2.84075	1.73673	0.868455	2.31513
YDR532C	2.83366	1.92363	1.98222	1.00219
YDR366C	2.83261	1.30332	2.51897	1.08394
YML081W	2.83057	0.730316	2.66765	1.50472
YKR054C	2.82984	-0.820487	3.64544	2.07648
YOR333C	2.82758	2.45581	0.246685	2.19502
YMR233W	2.82664	0.261742	1.55534	3.07881
YNL068C	2.82612	0.372646	3.34245	1.17988
YBR136W	2.82545	1.8736	1.29206	1.72816
YOR354C	2.82512	1.59779	1.28968	2.00578
YGR151C	2.82354	0.434712	3.09606	1.35975
YDR236C	2.82327	0.269264	2.16781	2.45298
YJR139C	2.82304	2.29557	0.773591	1.82049
YGR248W	2.82146	0.61794	3.25744	1.01153
YLR173W	2.81804	2.32721	1.47126	1.08252
YDR406W	2.81549	1.83251	2.13413	0.909939
YOR080W	2.81389	1.2311	2.79401	0.848682
YNL223W	2.81234	1.69717	1.9019	1.27204
YKL130C	2.80806	2.32272	1.68605	0.85493
YJR121W	2.80132	2.74318	0.883187	1.22565
YPR145C-A	2.79628	0.442422	2.65079	1.75007
YJR008W	2.79619	0.898955	2.49562	1.44856
YCL033C	2.79206	0.919295	1.7644	2.1523
YLR027C	2.78961	1.6599	1.90232	1.26952
YGL014W	2.78929	0.886929	1.71852	2.22573
YCR018C	2.78218	1.41124	2.34257	1.06506
YKL151C	2.78206	1.53414	2.00111	1.28343
YGR111W	2.78044	1.41539	1.31174	2.08873
YOR263C	2.77682	0.239922	-0.087109	4.65679
YDR318W	2.766	nan	2.766	nan
YBL058W	2.75525	3.01161	nan	0.884899
YBR134W	2.75439	0.442503	1.87802	2.45021
YHR150W	2.7511	2.64875	0.968696	1.1476
YDR401W	2.74747	0.516229	2.30014	1.9424
YAL007C	2.74714	1.53737	2.8962	0.324615
YMR042W	2.74688	1.27216	2.23798	1.24761
YPL022W	2.74381	4.15574	2.34403	-1.74735
YIL156W	2.74079	2.46603	0.948922	1.33224
YBR120C	2.74017	2.1415	1.71492	0.889707
YLR330W	2.73556	1.65514	2.31842	0.764568
YIL100W	2.73428	2.43421	1.54157	0.760136
YDR125C	2.73413	0.135559	2.96505	1.63504
YLR312W-A	2.72786	nan	2.72786	nan
YHL023C	2.7276	0.553859	4.03425	0.136229
YOL155W-A	2.7139	1.98277	2.42638	0.291465
YNR045W	2.71078	1.71208	1.1354	1.84772
YHR153C	2.71059	0.664417	2.15162	1.87885
YPR059C	2.70752	1.18634	1.57541	1.92781
YGL136C	2.70419	0.907625	2.22122	1.55495
YML047C	2.70039	0.58954	1.89606	2.19162
YMR174C	2.7001	2.13429	1.08936	1.45306
YHR094C	2.6996	0.753073	1.87359	2.04919
YNL088W	2.69556	2.98766	0.754794	0.926395
YNL294C	2.69518	3.69412	1.17879	-0.20472
YMR238W	2.69159	2.24674	0.748273	1.66696
YKL023W	2.69053	2.11983	0.669191	1.87111
YIL159W	2.68585	1.79584	1.7039	1.15229
YNR001W-A	2.68576	-1.96697	5.05306	1.56578
YMR276W	2.68539	2.12388	2.11081	0.416547
YOL019W	2.68184	1.93243	0.862476	1.85018
YLR438W	2.67878	1.44205	0.707385	2.49035
YCL023C	2.6757	0.740403	2.98388	0.910169
YPL160W	2.67115	2.39992	0.487393	1.73925
YJL020C	2.66858	3.27907	0.557511	0.785523
YGR038W	2.66761	1.32434	1.74379	1.55231
YAL001C	2.66573	1.72281	2.10618	0.788183
YNL331C	2.66232	0.656405	1.90817	2.04671
YHR192W	2.65314	-1.99011	6.35172	0.233767
YLR430W	2.64708	1.08318	1.10445	2.39723
YDR195W	2.6469	0.316282	2.30704	1.96125
YKL068W-A	2.64148	0.232905	2.38622	1.95606
YLR006C	2.64051	2.49439	0.955067	1.12404
YAL059C-A	2.63626	1.05581	0.740119	2.7702
YDR344C	2.63618	0.985042	1.66293	1.91803
YNL335W	2.63507	1.37116	1.31574	1.87718
YFL061W	2.63507	1.37116	1.31574	1.87718
YOR314W	2.62218	-0.306026	1.57643	3.27135
YPL089C	2.62169	2.84871	0.037394	1.6548
YPR008W	2.6206	1.10283	0.839868	2.59633
YDR148C	2.61646	1.25153	1.44255	1.83776
YPR150W	2.61355	2.18736	-0.094538	2.43398
YHR055C	2.61353	1.22876	3.3249	-0.026891
YHR053C	2.61353	1.22876	3.3249	-0.026891
YOR090C	2.61327	0.62291	1.36453	2.53888
YIR034C	2.61321	1.39348	2.71257	0.420162
YML126C	2.6131	nan	2.6131	nan
YER170W	2.61071	2.29069	-1.31428	3.54547
YOR016C	2.6045	1.43678	1.71364	1.3607
YOL105C	2.60348	1.43274	0.182168	2.89445
YBR149W	2.60324	0.857915	1.56461	2.08641
YOR029W	2.60322	4.43203	nan	-0.750532
YOR073W-A	2.59837	1.29294	1.46282	1.74475
YLR146W-A	2.59747	2.60127	1.70419	0.193499
YLL064C	2.59497	1.58611	1.20989	1.69862
YKL176C	2.59426	1.95626	1.26086	1.27627
YHR193C-A	2.58197	0.632504	1.86892	1.97068
YAL031W-A	2.58174	1.26132	1.77191	1.43847
YDR525W	2.57969	1.11491	1.01221	2.34104
YLR146C	2.57804	1.73379	1.06814	1.66337
YDL146W	2.57767	1.53542	3.54348	-0.614254
YHR214C-E	2.57706	1.03925	-0.116759	3.5411
YKR073C	2.57261	1.68351	0.809948	1.96243
YGR019W	2.56399	-0.156374	2.84364	1.7537
YLL013C	2.5578	1.32278	0.6258	2.48166
YJL141C	2.55512	1.29303	0.630782	2.50178
YHR202W	2.55428	1.25303	1.16248	2.00862
YLR017W	2.55427	1.81455	1.81547	0.794112
YDL114W	2.55036	1.2309	1.78403	1.40241
YPR125W	2.53944	1.63632	0.288197	2.47391
YJL218W	2.53695	0.659498	-0.01152	3.74616
YOL081W	2.53522	1.6582	2.66147	0.071454
YOR199W	2.53405	1.54187	0.306063	2.54118
YCL025C	2.52959	1.62169	1.24801	1.51168
YER067C-A	2.52866	2.59194	1.3926	0.395223
YOR377W	2.52695	0.372182	3.38742	0.617207
YOR236W	2.52254	1.91408	1.17666	1.27842
YBR057C	2.51981	1.36762	2.55066	0.446158
YML100W	2.51511	1.33128	1.33431	1.69071
YGL181W	2.51403	2.13421	0.606726	1.61348
YLR086W	2.51301	2.90698	1.14776	0.297919
YER057C	2.51252	3.65008	-0.319308	1.02104
YLR137W	2.50983	2.47062	-0.526223	2.40275
YHR080C	2.50888	0.850484	2.91046	0.584565
YKL211C	2.5087	1.05209	1.01788	2.27522
YOL024W	2.50431	0.823016	2.46858	1.046
YDR353W	2.49906	1.42201	1.23488	1.67161
YOL100W	2.49851	1.12652	1.45732	1.74371
YGL261C	2.49462	0.886336	3.04627	0.388202
YER067W	2.48539	0.886439	2.2884	1.12998
YPR081C	2.48116	-0.022259	2.32511	1.99466
YMR095C	2.47568	1.3347	1.29358	1.65972
YLR031W	2.47561	0.983378	1.57562	1.72889
YJL106W	2.47426	1.37285	1.92809	0.984599
YGL062W	2.46194	0.898219	1.8216	1.54438
YOL004W	2.45936	2.00302	0.739732	1.51699
YPL019C	2.45817	1.47767	1.65069	1.12931
YIL065C	2.45705	0.921262	0.811046	2.52343
YBR072C-A	2.45674	2.81125	1.06198	0.381959
YLR088W	2.45361	0.966963	0.158042	3.12477
YJR140W-A	2.44932	2.49355	1.37914	0.36966
YIR013C	2.44734	1.82129	1.63977	nan
YMR316C-A	2.439	1.17958	0.627099	2.41779
YMR159C	2.43882	2.42858	1.28357	0.51201
YOR335W-A	2.43758	-1.23677	1.85366	3.60512
YIL008W	2.43692	2.47792	1.61362	0.129338
YER081W	2.43481	0.707372	2.65463	0.85521
YHR209W	2.43454	2.33717	1.54133	0.338251
YER163C	2.4334	2.42611	3.93234	-2.14368
YPR127W	2.43292	1.5317	0.677473	2.00476
YMR118C	2.42089	0.580478	1.74327	1.86935
YPL013C	2.42078	-0.480787	2.83893	1.83477
YNL122C	2.40847	3.32073	-0.474901	1.32576
YCR067C	2.40475	1.70552	4.80165	-2.34201
YMR150C	2.40046	0.249372	3.79868	0.109665
YCR073W-A	2.39928	0.690233	1.63367	1.83177
YGL036W	2.39859	-0.206743	2.87862	1.48259
YOR011W-A	2.39605	1.7241	1.85389	0.572087
YDR192C	2.39024	2.65188	1.57931	-0.09118
YDR247W	2.38921	-0.465181	1.19131	3.41209
YDR138W	2.38914	3.45432	-2.93255	3.61634
YKL017C	2.38489	1.23572	2.02854	0.866491
YGL105W	2.38359	0.364028	2.41554	1.34894
YJR115W	2.37996	1.7374	1.25191	1.13291
YPR001W	2.37947	0.527191	1.39731	2.19687
YGR047C	2.37778	2.33811	-0.189505	1.96982
YMR030W-A	2.37535	2.14172	1.59424	0.378267
YIL066W-A	2.37104	1.12803	0.851257	2.12748
YFR012W	2.37098	0.493801	0.952138	2.66072
YIL060W	2.36895	0.395537	2.57387	1.13374
YLR300W	2.36828	1.08308	2.87367	0.145238
YAR015W	2.36802	2.74296	0.35326	1.00531
YOL077W-A	2.36648	1.95415	2.15736	-0.012655
YGL263W	2.3622	2.54026	0.269973	1.28121
YNL316C	2.36217	2.03516	1.32962	0.72661
YLR372W	2.36155	0.143995	1.24505	2.70127
YMR005W	2.35937	1.03375	1.51433	1.53847
YDR037W	2.35373	nan	nan	2.35373
YCR046C	2.35346	1.55309	1.13947	1.38375
YPR135W	2.3523	1.28168	1.242	1.55063
YDR234W	2.35164	1.19174	1.47128	1.41014
YER167W	2.34687	1.40633	1.23965	1.41892
YAR035C-A	2.34658	1.33702	1.25206	1.47531
YEL039C	2.34614	2.45208	0.580859	1.0307
YBR197C	2.34231	0.772534	2.7339	0.55056
YGR222W	2.33968	0.865545	1.30681	1.88009
YNL273W	2.32565	1.34345	1.57127	1.11342
YOR010C	2.32427	0.990191	2.51049	0.525077
YLR337C	2.32211	0.582843	1.03066	2.40851
YNL072W	2.32136	2.33881	0.198475	1.48342
YIL167W	2.3211	0.975427	2.29316	0.751669
YDR380W	2.32084	0.823051	2.03357	1.1632
YPL167C	2.31359	0.246381	2.7141	1.04678
YER091C	2.3127	2.15494	2.03876	-0.187989
YBR058C-A	2.3127	0.553682	1.51223	1.9398
YKL112W	2.30951	0.545363	1.87336	1.58146
YDR015C	2.30733	0.721192	2.72609	0.549133
YFR022W	2.30578	2.46384	0.599199	0.930681
YLR206W	2.30451	0.853003	1.9648	1.17373
YER093C	2.29447	1.46154	1.40672	1.10589
YNR052C	2.29344	-0.069105	0.257231	3.78424
YLR270W	2.2914	0.706158	1.56991	1.69276
YGR296C-A	2.28745	1.23325	1.98441	0.744317
YER190C-A	2.28745	1.23325	1.98441	0.744317
YNL332W	2.28663	-3.27355	7.97074	-0.736634
YEL009C	2.28403	2.61902	2.84144	-1.5044
YJR138W	2.2833	1.37684	0.207712	2.37024
YDR370C	2.28292	-0.325466	3.14873	1.13087
YJR023C	2.28261	1.48009	1.03935	1.43416
YER184C	2.27855	1.20013	0.842609	1.90383
YPR189W	2.27707	1.6693	3.35792	-1.08321
YPR096C	2.27405	-0.21189	1.84353	2.30714
YER099C	2.27091	1.3061	0.843067	1.78416
YDR524C-A	2.27072	2.63446	0.412328	0.886207
YDL128W	2.26958	2.5707	0.140443	1.21989
YJR155W	2.26956	1.14167	1.27058	1.51874
YLL002W	2.26917	0.998224	1.2506	1.68148
YIL054W	2.26872	0.613867	2.27	1.04568
YMR290W-A	2.2678	0.581153	1.45035	1.89645
YLL054C	2.26753	1.69792	1.6183	0.611256
YAR029W	2.26144	-0.406836	3.76112	0.56264
YGR279C	2.25983	0.728919	-0.051001	3.23622
YOL083W	2.25721	0.88437	0.383905	2.64134
YER149C	2.25603	0.814172	2.76021	0.333183
YBR116C	2.24945	0.189688	2.1968	1.50967
YGR295C	2.24894	0.413188	2.19703	1.28507
YFR012W-A	2.24658	0.841024	1.07485	1.97531
YGR089W	2.24344	0.412023	2.53724	0.936482
YJR044C	2.2374	-1.0581	3.72582	1.20758
YOR230W	2.23523	1.3516	0.828488	1.69144
YJR080C	2.2338	0.245225	0.978726	2.6451
YFL049W	2.23233	1.20315	1.71916	0.9442
YML027W	2.23128	0.805141	1.85895	1.20059
YER013W	2.23088	1.70035	1.64254	0.521114
YLR348C	2.22562	1.92383	1.41908	0.511967
YJR157W	2.22117	0.888105	1.2237	1.73538
YOR271C	2.21895	0.834127	1.23714	1.77207
YIL059C	2.21849	0.527345	1.92287	1.39232
YDR469W	2.21736	0.015891	1.67931	2.14538
YPR138C	2.21523	1.3221	0.743047	1.77174
YPL170W	2.21338	0.158244	0.488507	3.18694
YBL006W-A	2.21255	1.36625	1.56009	0.905898
YLL019W-A	2.21239	1.25271	1.14898	1.4303
YEL008C-A	2.21196	0.905585	1.34363	1.58202
YOR091W	2.20956	-3.37024	5.47853	1.71879
YDR008C	2.20821	1.27625	1.09342	1.45506
YIL166C	2.20592	1.41822	0.655657	1.7469
YPL181W	2.20445	1.19647	1.92022	0.701538
YMR241W	2.20443	0.866781	1.79588	1.15553
YDR119W	2.20113	-0.009911	1.9604	1.86198
YOL072W	2.19847	0.972116	0.338796	2.49696
YDR122W	2.19805	0.51167	1.70473	1.59073
YDR530C	2.19723	1.0868	2.02055	nan
YIR040C	2.1968	-0.366534	3.47328	nan
YDR067C	2.19639	1.48734	0.161743	2.15518
YDR371W	2.19621	0.775614	1.41946	1.60888
YDR374C	2.19522	1.19655	2.81164	-0.205956
YHR183W	2.19398	0.472445	1.65291	1.67474
YOR229W	2.19212	1.23729	0.853007	1.70656
YDR109C	2.18985	3.06566	2.90479	-2.17752
YAR047C	2.18899	1.91927	0.501965	1.3702
YOR085W	2.18823	1.64476	1.08242	1.06295
YJR153W	2.1867	2.01546	1.62713	0.144884
YLR045C	2.18286	2.28487	1.08682	0.409135
YJR005W	2.17606	1.46602	1.49385	0.80918
YDR014W-A	2.17601	1.38634	0.953117	1.4295
YDL107W	2.17461	1.17938	1.12492	1.46225
YDR451C	2.17248	-0.306022	3.29488	0.773993
YKL051W	2.17045	2.12099	0.299044	1.3393
YCL068C	2.17028	2.57114	-0.460917	1.64882
YAL020C	2.16886	-0.88358	2.01098	2.62918
YOL146W	2.16885	-1.14659	3.15611	1.74705
YDR319C	2.16558	2.56845	0.533145	0.649296
YHL005C	2.16542	1.28176	1.46172	1.00715
YJL186W	2.16518	1.76151	1.48194	0.50675
YER015W	2.15339	1.21	0.958297	1.56147
YDR098C	2.15183	0.818218	1.81985	1.089
YPR002C-A	2.15164	0.837549	2.03851	0.850693
YBR148W	2.14995	0.791827	1.36452	1.56747
YGL163C	2.14611	-0.037046	2.6258	1.12842
YMR116C	2.1452	1.51596	0.832305	1.36732
YGL026C	2.14371	-0.619138	2.01204	2.32011
YGR287C	2.14215	-2.32064	1.15906	4.87191
YMR215W	2.14061	1.63973	0.423342	1.64457
YML129C	2.13829	1.01059	2.00152	0.691517
YOR099W	2.13447	1.92347	-0.082777	1.85632
YBL075C	2.13226	1.48854	nan	1.52693
YOR034C	2.12869	2.51282	0.497604	nan
YNL013C	2.12807	2.32146	0.264753	1.09971
YIR019C	2.12682	2.07579	1.39105	0.216908
YML004C	2.12508	2.9305	2.39079	-1.64054
YAL016C-A	2.1227	0.38859	0.995163	2.29287
YER181C	2.12045	1.4509	1.35383	0.867998
YML087C	2.11835	nan	nan	2.11835
YOR032C	2.11755	0.96916	1.23466	1.46388
YOR288C	2.11165	0.780279	2.8363	0.040912
YBR284W	2.10982	1.56336	2.18619	-0.095242
YGR025W	2.10741	3.13878	0.37472	0.136642
YPL210C	2.10494	1.263	0.235208	2.14766
YMR293C	2.10389	2.67681	0.165091	0.80215
YJR065C	2.1008	0.367495	0.558169	2.71303
YJR122W	2.09544	-1.71019	-0.056346	5.39595
YOL122C	2.09433	0.991702	1.36174	1.27404
YPR042C	2.08731	3.07412	2.28765	-1.74644
YGR221C	2.08572	2.78148	-0.810769	1.64186
YJL220W	2.08178	1.74993	1.72683	0.128998
YIL171W-A	2.08178	1.74993	1.72683	0.128998
YNL160W	2.07894	0.618276	2.18069	0.801867
YDR312W	2.07741	2.12562	-0.545625	2.01818
YEL006W	2.07045	-0.466155	0.564518	3.48777
YIL157C	2.0677	1.94608	1.28066	0.354615
YBR208C	2.06607	1.98373	1.10653	0.488271
YPR010C-A	2.0639	-2.04791	0.093315	5.52937
YNL196C	2.06366	2.40979	0.806752	0.357819
YJR079W	2.06248	1.2866	0.539148	1.74657
YIL024C	2.05762	-1.64699	2.12621	3.08468
YKL215C	2.05393	-0.334771	4.04067	-0.14838
YLR013W	2.05337	0.934511	1.62692	0.995107
YOL023W	2.05081	3.34098	0.275807	-0.064687
YKL189W	2.05051	3.43575	-0.741807	0.857638
YNR057C	2.04948	1.23108	1.10205	1.21667
YPL282C	2.03948	0.659428	0.45029	2.42277
YJL077W-B	2.03897	0.33068	1.58703	1.61388
YBL102W	2.03653	0.45692	1.69001	1.38044
YBL103C	2.03653	0.45692	1.69001	1.38044
YPL092W	2.03473	0.373866	1.70239	1.448
YLR216C	2.03209	0.784048	2.38144	0.35419
YHR051W	2.03165	0.758297	1.24232	1.5183
YGL071W	2.03133	2.16007	0.164922	1.19338
YJL029C	2.03085	2.03085	nan	nan
YPR106W	2.02719	0.469187	1.18794	1.85408
YIL012W	2.02553	0.092022	1.81526	1.60104
YBR129C	2.02357	-0.034572	1.41125	2.12826
YOR102W	2.02249	3.9232	-0.13612	-0.284022
YIR020W-A	2.02237	0.788657	1.45115	1.26303
YIL162W	2.01662	0.969513	0.500694	2.02268
YNL205C	2.01657	2.15275	3.37554	-2.03549
YIL025C	2.01631	0.569086	1.26154	1.66172
YER172C-A	2.01619	-1.74885	3.84187	1.39912
YDR465C	2.0156	1.82417	1.25848	0.408479
YNL035C	2.01482	2.11841	0.558224	0.813144
YIL161W	2.01094	1.0099	2.92889	-0.455744
YLR135W	2.01075	2.60042	1.38583	-0.503526
YJR075W	2.00766	0.27723	1.2334	1.96674
YIL072W	2.00741	-0.323074	3.32089	0.479122
YBR043C	2.00733	1.27896	0.87666	1.32117
YML050W	2.00109	1.41265	0.752909	1.30043
YGR292W	2.00046	0.596024	3.52915	-0.660283
YMR157C	1.99951	1.87757	0.95495	0.630735
YLR090W	1.99813	0.701413	0.70574	2.05372
YMR284W	1.99737	2.43237	0.491418	0.535766
YJR107W	1.99588	2.34743	2.1568	-1.04725
YER005W	1.99569	0.994894	1.78868	0.673059
YOL162W	1.99535	-1.64699	2.08914	3.0139
YCR023C	1.99513	0.529391	0.727046	2.19923
YER158W-A	1.99415	0.879402	1.70401	0.870553
YML076C	1.99297	1.28072	-1.20001	3.37121
YPR145W	1.9907	0.950021	2.05647	0.441506
YHL045W	1.99061	0.573756	2.3556	0.518483
YDR106W	1.98596	1.3298	3.82269	-1.7127
YDR207C	1.98579	0.077501	2.8026	0.559388
YFL011W	1.98455	0.614715	0.949014	1.87362
YGL113W	1.9818	1.19883	0.89025	1.3435
YOL109W	1.98045	0.594893	2.69528	0.140069
YDR402C	1.97318	0.816826	1.88296	0.717874
YIL040W	1.97147	1.56461	0.574763	1.27533
YGR080W	1.968	1.47702	0.833038	1.09862
YNL175C	1.96791	1.16228	1.15338	1.09286
YKL183C-A	1.96754	0.710639	0.299373	2.39786
YJL178C	1.96702	3.16041	-2.20231	2.44888
YML043C	1.9662	0.839113	1.44	1.12646
YOR173W	1.96417	1.51615	1.35354	0.532361
YMR093W	1.96126	0.899696	1.95357	0.54373
YCR030C	1.96105	1.63935	1.49322	0.264066
YGR156W	1.95859	0.486565	3.54013	-0.634318
YGR274C	1.9575	0.789273	2.63436	-0.033138
YCR050C	1.95694	2.70429	2.4582	-1.77297
YLR163C	1.95436	0.346945	0.709121	2.32898
YHL018W	1.95434	0.324505	0.837148	2.22336
YIL101C	1.9529	2.91793	0.256537	0.208057
YHR037W	1.95236	1.14321	1.29214	0.946242
YGR180C	1.94471	-1.9021	4.08397	1.18646
YHR193C	1.94215	1.08152	0.582067	1.70032
YML007W	1.93962	1.4842	1.36725	0.508068
YER068C-A	1.93707	5.85759	-0.771207	-1.73128
YOL025W	1.93656	2.79877	0.159376	0.396066
YDR018C	1.9364	1.77743	0.31508	1.26142
YAL012W	1.93561	1.02759	-0.268111	2.59309
YML086C	1.93118	1.95741	0.908462	0.479023
YHR056W-A	1.9304	0.13833	1.21303	1.99219
YAL028W	1.93017	-1.61289	3.0226	1.93344
YKL065W-A	1.93006	1.66772	3.87309	-2.19784
YLL063C	1.92838	0.766241	1.9678	0.606001
YLR380W	1.92165	0.217416	2.74309	0.3679
YBL014C	1.92146	1.43596	0.546064	1.34604
YLR065C	1.91973	2.15679	1.48971	-0.321433
YML097C	1.91717	1.64127	0.739052	0.940315
YDL040C	1.91675	0.928096	1.22601	1.1658
YPL173W	1.91303	0.055154	1.0649	2.19341
YJR076C	1.91295	-0.86524	3.04927	1.12931
YKL188C	1.9124	-1.23562	3.94016	nan
YER001W	1.91154	1.48007	-0.184739	2.01556
YFL012W-A	1.91019	0.253172	1.25947	1.7959
YCR086W	1.90954	0.938138	1.21972	1.14956
YOR017W	1.90893	0.958775	0.619316	1.72827
YKL124W	1.90782	1.7644	0.498901	1.04115
YDR094W	1.90758	1.88923	1.39632	0.018469
YIR044C	1.90693	nan	2.21194	0.484868
YGL158W	1.90619	0.283384	-0.174235	3.19246
YNL304W	1.90554	1.57638	0.255078	1.46904
YNL023C	1.90035	0.538552	1.12094	1.63201
YOL027C	1.89733	2.09684	1.48754	-0.298101
YBR104W	1.89649	1.48734	0.886403	0.911068
YOR177C	1.89626	0.84831	1.83341	nan
YFL021W	1.89564	0.5732	0.891233	1.81892
YHR038W	1.89419	-0.681978	2.23861	1.72419
YOL044W	1.89225	nan	1.89225	nan
YDL022W	1.89217	1.7668	1.71885	-0.208315
YDR009W	1.89174	-2.10837	4.36728	1.01767
YBR178W	1.89139	0.591169	0.603881	2.08094
YER044C	1.89002	-2.47568	5.50047	0.248818
YJR161C	1.8881	0.646188	1.85883	0.765269
YBR302C	1.8881	0.646188	1.85883	0.765269
YML096W	1.88696	1.03357	1.03803	1.19673
YFR033C	1.88601	1.27848	1.56336	0.424819
YHR015W	1.88481	0.45448	1.89921	0.910905
YBR217W	1.88434	0.203166	1.46184	1.59877
YIL039W	1.88174	1.42845	-1.07809	2.90891
YMR128W	1.87839	1.65248	1.15972	0.441257
YAL059W	1.87773	1.92931	0.4011	0.921911
YGL027C	1.87749	nan	1.87749	nan
YLR163W-A	1.87665	1.62704	1.19526	0.428144
YGL258W-A	1.87522	1.39316	1.65844	0.196377
YBR285W	1.87311	0.839196	0.11733	2.28779
YNR056C	1.87149	0.181676	2.64187	0.417973
YPL278C	1.87138	-1.61091	2.503	2.34923
YCR083W	1.86962	0.28949	0.712196	2.23658
YDR102C	1.867	0.264961	2.03078	0.937992
YIL115W-A	1.86683	-0.721733	2.76454	1.19064
YLR244C	1.86522	1.79844	0.608195	0.82402
YNL285W	1.86414	nan	-3.05049	5.68678
YER087C-A	1.86327	0.770502	1.39479	1.06198
YOR111W	1.85968	0.688277	2.04957	0.483208
YLR454W	1.85847	-1.33186	2.10467	2.44616
YGL090W	1.85827	1.54416	1.38684	0.287621
YDR538W	1.85763	-0.364855	2.12249	1.45988
YPR099C	1.85357	2.33761	0.338683	0.534195
YFR055W	1.85265	-3.01794	0.146009	6.08081
YNR018W	1.85202	1.18399	1.70229	0.321506
YLR122C	1.84942	1.39729	0.618441	1.18755
YLR124W	1.84942	1.39729	0.618441	1.18755
YPL001W	1.84778	2.09653	0.259456	0.844459
YPL002C	1.84778	2.09653	0.259456	0.844459
YLR034C	1.84734	2.22861	-0.501146	1.47223
YDR116C	1.84709	1.03947	1.42269	0.737091
YNL305C	1.84707	0.123513	1.37936	1.69634
YMR002W	1.8458	1.7501	-0.079459	1.52638
YFR036W-A	1.84354	1.21929	0.614393	1.35942
YDR072C	1.84286	1.58286	-0.050169	1.65924
YDR417C	1.8425	-0.071329	0.576101	2.68653
YOR264W	1.84035	0.801182	2.05801	0.32839
YJL013C	1.83964	2.09233	0.89843	0.19558
YDR251W	1.83933	-2.00129	2.77196	2.41515
YFR034W-A	1.83867	3.79672	-3.07391	2.46186
YGL168W	1.83558	0.339553	2.99652	-0.156754
YDR151C	1.83538	2.08665	2.13072	-1.03841
YLL027W	1.83477	2.07186	2.57211	-1.46607
YDL016C	1.83366	0.952474	0.721384	1.50214
YBL053W	1.83115	0.419516	1.00617	1.74596
YER134C	1.83114	2.37862	-1.54055	2.33356
YFL055W	1.83109	0.085314	1.44196	1.64426
YAR060C	1.82996	0.450448	0.596744	2.12239
YHR212C	1.82996	0.450448	0.596744	2.12239
YDL211C	1.8296	2.27162	-0.474931	1.37227
YJR068W	1.82539	0.645632	0.887875	1.62815
YNR034W-A	1.82537	0.484621	0.807076	1.86994
YER130C	1.82341	0.725934	0.397178	2.03513
YFL036W	1.82029	0.439169	1.43386	1.2798
YAL048C	1.81903	-0.706655	3.06862	0.788686
YIL049W	1.81762	0.971125	1.89375	0.283336
YDR034C-D	1.81707	0.555893	0.931166	1.6602
YDR034C-C	1.81707	0.555893	0.931166	1.6602
YPR021C	1.81511	0.605039	0.274491	2.26433
YIL013C	1.81336	1.19915	1.18683	0.754849
YNL183C	1.8127	0.739475	1.41554	0.984664
YBR081C	1.81228	1.60666	1.13918	0.393112
YGL041C	1.811	0.479686	0.555222	2.10184
YCR075C	1.81095	0.293636	1.88283	0.960193
YNL298W	1.81042	0.95217	-0.909817	3.09338
YMR251W-A	1.80927	1.11231	2.41589	-0.39444
YKL184W	1.80723	1.68033	1.0701	0.379789
YJL182C	1.805	1.39395	0.604633	1.12778
YDR152W	1.80276	-2.743	3.24269	2.62278
YJL181W	1.80214	0.473515	3.02817	-0.380291
YIL014C-A	1.80044	0.915859	0.752803	1.4498
YBR161W	1.79735	0.624652	1.6603	0.828138
YJL048C	1.79571	1.00662	1.83737	0.266272
YBR107C	1.79567	1.42935	0.992392	0.68844
YDL246C	1.7949	nan	1.7949	nan
YBR086C	1.79145	1.42956	0.766885	0.906441
YKR031C	1.78594	-0.65137	1.2573	2.48741
YDR545C-A	1.78476	1.48734	0.391477	1.21248
YBL036C	1.78326	1.78326	nan	nan
YDR217C	1.78293	0.332712	1.35176	1.40366
YHL002C-A	1.78204	1.15039	1.91617	0.020026
YIL169C	1.78172	0.72432	2.26302	0.098695
YJR078W	1.78152	0.050234	2.24642	0.789029
YIL175W	1.7775	2.77793	1.26369	-0.962899
YML049C	1.77707	2.0905	0.422691	0.564789
YNL191W	1.77539	1.5975	0.968716	0.508844
YBR280C	1.77505	0.276487	2.72185	0.076137
YJL082W	1.77443	-0.428365	0.326397	3.17538
YOL045W	1.77379	-0.843659	2.63587	1.28008
YDL194W	1.77219	0.302054	1.40913	1.35835
YOL037C	1.77198	0.811662	0.9552	1.3023
YKL147C	1.77047	1.70288	0.527661	0.836012
YPL244C	1.76579	1.45992	0.42595	1.17256
YLL055W	1.76491	0.441151	1.60735	1.00841
YMR099C	1.76487	2.21633	1.11836	-0.277842
YKR018C	1.76446	-1.06162	1.25506	2.86269
YMR305C	1.76067	1.49497	1.05521	0.499383
YGL115W	1.75776	0.789198	1.33395	0.921391
YKL085W	1.75677	1.939	0.926297	0.177513
YDR400W	1.75505	2.4254	1.57344	-0.959007
YKL065C	1.75431	0.654133	1.26626	1.11815
YER103W	1.75193	0.191295	1.11549	1.72764
YMR156C	1.75162	0.929935	0.984446	1.11952
YML034C-A	1.74888	0.194794	1.17778	1.65658
YJL103C	1.74478	-0.359375	0.577979	2.80344
YPL106C	1.74465	0.170805	3.42238	-0.571372
YCR105W	1.74397	1.20243	1.17513	0.643086
YGR040W	1.74255	2.95258	1.45981	-1.39421
YKR060W	1.73874	0.369505	0.465501	2.17658
YNL143C	1.73844	-2.04045	4.33462	0.71689
YNL146C-A	1.73653	0.780128	-0.640649	2.86829
YIR041W	1.7323	-0.273138	3.1036	0.16996
YMR153W	1.72976	0.580825	0.700926	1.71429
YNL271C	1.72833	-0.882645	2.35224	1.52396
YER006C-A	1.72716	0.193741	2.0162	0.781591
YIL177W-A	1.72545	0.640847	1.43513	0.91259
YMR272C	1.72468	0.791109	0.657661	1.53847
YPL108W	1.72451	1.92224	0.131094	0.933612
YDR359C	1.72219	0.351071	1.40509	1.22677
YOR134W	1.7175	0.073039	1.25967	1.64208
YBR156C	1.71556	0.573522	1.37507	1.02284
YDR472W	1.71375	0.726737	1.20999	1.03158
YNL215W	1.71335	1.32842	0.675934	0.963263
YDL115C	1.7129	0.345326	1.2191	1.40241
YPL184C	1.71215	0.268219	1.21744	1.47987
YNR058W	1.70795	0.490115	2.05017	0.417973
YLR168C	1.70538	-0.048303	1.65584	1.34626
YOR189W	1.70501	-0.042826	0.946277	2.04971
YER118C	1.70429	1.16075	1.2948	0.49637
YDR369C	1.70315	1.75307	2.80621	-1.60934
YOR394C-A	1.69678	-0.063334	1.21004	1.7922
YNR065C	1.69615	2.45773	-0.118524	0.598618
YBR218C	1.69591	3.48172	-2.02056	1.47625
YNL076W	1.69578	0.633601	3.11265	-0.80907
YIL107C	1.69455	0.415253	0.961385	1.55842
YKL134C	1.6941	2.46062	-3.24404	3.71769
YJL158C	1.69325	2.05362	0.810553	0.06863
YNL033W	1.69201	1.14427	1.04647	0.739905
YMR176W	1.68808	-1.7739	2.50352	2.19422
YGR142W	1.68695	0.168695	2.80766	-0.054478
YMR259C	1.68416	0.303649	0.555823	2.05757
YOR161W-A	1.6822	1.69505	0.192334	1.02628
YNL078W	1.68179	1.16138	0.285167	1.4664
YKR040C	1.68112	0.711474	1.53188	0.668438
YGR007W	1.6803	1.40059	0.35236	1.15743
YOR119C	1.67914	4.12869	-0.812043	-0.408302
YJL119C	1.67905	1.40642	0.337752	1.16403
YCR096C	1.67633	0.917701	1.41196	0.573827
YJL077C	1.67596	1.8471	1.0887	-0.03296
YIL002W-A	1.67459	1.41532	-0.125356	1.61051
YKR072C	1.67284	1.378	0.228035	1.29139
YOR248W	1.67266	0.055388	2.31011	nan
YMR201C	1.66724	2.11799	-0.158226	0.927985
YAL065C	1.66576	0.753073	1.8062	0.325904
YGL196W	1.66559	1.3575	0.491091	1.03629
YOR186W	1.6643	-0.5007	1.61467	1.76867
YDL089W	1.659	-1.42636	2.37121	1.92861
YKL002W	1.65725	1.51147	1.6101	-0.251134
YKL003C	1.65725	1.51147	1.6101	-0.251134
YCR037C	1.65489	0.549975	0.731725	1.58465
YBR035C	1.65347	0.287501	2.11607	0.460313
YAL029C	1.64965	-4.00868	3.53095	3.33502
YGR018C	1.6481	1.48539	2.51918	-1.14998
YDR436W	1.64596	-0.046432	1.62001	1.2773
YMR147W	1.64389	0.256158	2.36122	0.229912
YDR468C	1.64239	1.74758	0.508478	0.588641
YDR526C	1.64025	1.6667	0.517774	0.656517
YLR174W	1.6397	0.890856	1.58089	0.368297
YIL014W	1.63808	1.51833	0.340612	0.978294
YCL037C	1.63804	0.432291	1.53303	0.871861
YML003W	1.63712	0.900737	1.42192	0.512921
YML002W	1.63712	0.900737	1.42192	0.512921
YBR113W	1.63541	0.928508	2.56848	-0.664386
YFL053W	1.63265	2.55496	-4.45366	4.72653
YAR068W	1.63	2.03823	-0.083998	0.869011
YKL019W	1.62788	0.861204	0.9398	1.01857
YMR244C-A	1.62722	0.230686	1.24637	1.34137
YLL017W	1.62304	0.48641	1.14993	1.17485
YMR190C	1.62294	0.519978	0.859239	1.43179
YHR006W	1.62273	1.51377	0.164784	1.1321
YNL274C	1.6223	-1.99257	2.20255	2.59992
YER003C	1.62211	-0.303393	0.855206	2.25777
YIL083C	1.61823	0.698261	1.36242	0.742174
YHR219C-A	1.61776	1.62813	1.69377	-0.519856
YJR043C	1.61579	1.18674	0.662817	0.949061
YDL247W-A	1.61387	1.61863	1.02866	0.148009
YML090W	1.61304	0.608922	1.64916	0.535787
YDR529C	1.61183	1.43711	1.41842	-0.063762
YML056C	1.61057	0.848208	0.658197	1.28318
YDL229W	1.60802	2.29311	nan	-0.019023
YMR089C	1.60795	0.769336	0.41015	1.60556
YNL296W	1.60732	-0.93552	3.78154	-0.062057
YLR292C	1.60715	-1.76336	4.65008	-0.103047
YGR076C	1.60697	-0.433318	1.21646	2.0002
YOR192C-B	1.60385	0.962842	2.32305	-0.507939
YOR192C-A	1.60385	0.962842	2.32305	-0.507939
YLL066W-B	1.60324	-0.14761	0.723945	2.20056
YAL055W	1.60288	0.727401	0.795246	1.25362
YER034W	1.60183	0.331297	1.01955	1.42361
YIL089W	1.60041	0.429856	0.414766	1.92737
YEL013W	1.59825	1.11062	1.08953	0.568092
YKL183W	1.59634	0.561829	1.82118	0.381932
YER076W-A	1.59539	0.8828	0.97545	0.905043
YPR199C	1.59404	1.73493	-0.860256	1.88628
YEL011W	1.59266	0.587267	2.11707	0.054233
YKR099W	1.59119	0.221052	2.57491	-0.039951
YAL019W-A	1.58973	0.824123	0.437487	1.49187
YOR108W	1.58686	1.02117	1.31263	0.414723
YJL157C	1.58593	nan	1.58593	nan
YJL156W-A	1.58593	nan	1.58593	nan
YLR338W	1.58131	0.558966	1.52578	0.654152
YBR082C	1.58099	-0.246783	1.66441	1.32072
YOL058W	1.57882	-2.39055	2.39596	2.72919
YOR299W	1.57827	0.778569	1.81304	0.142036
YPL051W	1.57797	1.55291	-1.05259	2.23281
YPR044C	1.57274	0.642019	1.52903	0.553018
YGL182C	1.56917	1.39662	0.606447	0.714825
YPL100W	1.56809	1.22449	-0.471988	1.9635
YDR349C	1.56521	1.5386	1.7551	-0.582683
YDR411C	1.56377	0.171291	0.940509	1.59673
YDR412W	1.56377	0.171291	0.940509	1.59673
YLR152C	1.56354	2.2235	0.305148	0.179485
YMR196W	1.56286	0.613966	0.591081	1.50191
YGL174W	1.56039	-0.137555	2.17897	0.661262
YKL064W	1.55755	0.40476	1.66526	0.627735
YGL059W	1.55547	-0.806032	0.978366	2.52182
YPL207W	1.55426	0.09525	0.859469	1.73734
YJR077C	1.5528	3.02956	1.71527	-2.0553
YLR466C-A	1.55157	2.49114	0.690354	-0.494098
YLR303W	1.55011	0.74626	-0.281732	2.22035
YNL339W-B	1.5453	-0.300314	0.670498	2.30635
YKL063C	1.54463	-0.13325	0.765097	2.04354
YOR393W	1.54406	0.477021	0.723992	1.47337
YKL156C-A	1.54334	-1.92025	3.90837	0.68503
YMR148W	1.54112	2.02884	1.10603	-0.465563
YMR172C-A	1.54081	0.889183	1.13184	0.647735
YBR278W	1.53557	3.6589	1.55563	-2.55484
YJL202C	1.53109	0.631881	1.10836	0.91169
YDR087C	1.52969	nan	6.62894	-4.46563
YKL111C	1.52901	2.59488	-0.158304	0.211748
YFR005C	1.52768	0.788111	0.875854	0.982056
YFR006W	1.52768	0.788111	0.875854	0.982056
YBR158W	1.52268	0.085329	1.10765	1.44437
YGR234W	1.51494	1.20504	0.442957	0.975962
YHR035W	1.51409	-0.101694	2.46858	0.255593
YDR374W-A	1.51317	1.23093	0.2907	1.09926
YOR226C	1.51211	1.19664	0.59249	0.829925
YGR122C-A	1.51159	1.43097	-0.261341	1.44853
YGR282C	1.51115	0.872936	1.02771	0.716734
YMR003W	1.51113	1.26802	0.921912	0.427416
YGR251W	1.51078	1.58019	3.21846	-2.1819
YHR182C-A	1.51045	-2.08054	3.89744	0.799283
YCR059C	1.50849	0.104282	1.42819	1.08031
YKR009C	1.50834	1.09046	0.449064	1.07299
YLR404W	1.50634	1.85207	0.161651	0.595337
YHR045W	1.5063	nan	nan	1.5063
YHL030W	1.50627	1.19965	0.629931	0.779349
YOL013C	1.50057	-1.53654	1.48889	2.64671
YOR348C	1.49944	0.957378	0.900543	0.739193
YDL242W	1.49851	0.757904	0.733374	1.10423
YER158C	1.49724	1.62638	-0.033933	1.00084
YGR260W	1.49663	0.991911	1.10404	0.496285
YNL242W	1.49632	0.237517	1.01468	1.33951
YNL234W	1.48951	2.39852	-0.267071	0.448452
YNL235C	1.48951	2.39852	-0.267071	0.448452
YHR191C	1.48943	0.774848	0.93563	0.869284
YCR006C	1.48845	0.981448	0.667374	0.929256
YOR246C	1.48737	1.32097	1.4173	-0.16206
YIL034C	1.48734	1.48734	nan	nan
YFR010W-A	1.48474	0.50321	1.72496	0.343482
YFR037C	1.4829	2.45879	0.316754	-0.207097
YDL162C	1.47919	1.87389	-0.031595	0.71974
YNL262W	1.47695	-1.69829	2.28735	1.96909
YDR536W	1.47615	1.2556	1.07399	0.227183
YLR351C	1.47422	0.711592	1.22637	0.615455
YBR096W	1.4711	-0.239045	1.13443	1.65263
YOL166C	1.46984	0.561761	2.14382	-0.159754
YPL257W	1.46817	1.83996	-0.767895	1.47088
YDL161W	1.46621	0.767993	-0.00019	1.77175
YGL006W-A	1.46578	1.05289	0.686313	0.799588
YBR010W	1.46273	1.79844	2.58941	-1.85433
YLR213C	1.46009	1.20906	0.159463	1.16043
YOR370C	1.45992	1.86338	0.823604	-0.158316
YPL112C	1.45603	1.20968	0.923273	0.388956
YEL065W	1.456	1.3293	0.850014	0.342548
YBR253W	1.45591	-1.98511	0.911028	3.59579
YNL063W	1.45343	-2.1125	1.86897	2.76094
YPR091C	1.4529	0.417493	1.22935	0.869643
YKR016W	1.4525	0.140753	1.16313	1.21193
YER060W-A	1.45195	1.00273	1.2245	0.28761
YJL002C	1.44846	0.306253	1.22505	0.977499
YNL250W	1.44845	1.39786	0.813552	0.297381
YDL200C	1.44814	1.2105	0.884893	0.412857
YDL169C	1.44721	1.1279	0.697139	0.681601
YLR436C	1.44404	-1.93026	2.91464	1.51677
YLR363C	1.44368	-0.283971	2.94863	-0.164145
YLR363W-A	1.44368	-0.283971	2.94863	-0.164145
YDR218C	1.44275	1.57337	0.09198	0.833562
YLR413W	1.44213	0.205712	0.801878	1.49025
YHR029C	1.4417	-0.72755	1.62579	1.59886
YML057C-A	1.44097	2.63513	nan	-0.597296
YBL068W-A	1.44061	0.500024	0.532488	1.4627
YLR055C	1.44021	1.80135	2.40314	-1.70998
YDL105W	1.43992	-0.277918	2.27366	0.498282
YER062C	1.43988	2.09897	-0.442338	0.837314
YLR282C	1.43916	0.005388	2.69533	-0.208018
YML125C	1.43902	0.370254	1.39407	0.728144
YLL025W	1.4372	0.417039	2.3759	-0.303637
YNL188W	1.43621	-0.779236	0.959851	2.30698
YJL098W	1.43526	0.340532	0.902808	1.24261
YIR036W-A	1.43501	1.09551	0.553152	0.836839
YNL030W	1.43269	1.02612	0.34777	1.10759
YIL055C	1.42785	0.608386	0.596022	1.2687
YGL254W	1.42648	-0.047333	-0.231504	2.74958
YML031C-A	1.42551	1.66346	1.00691	-0.201322
YLR047C	1.42449	-0.759481	1.36255	1.86422
YLR016C	1.42433	1.81455	0.567666	0.084802
YOL068C	1.42022	0.025677	2.11674	0.317473
YLR066W	1.418	3.09888	nan	-1.09353
YOL013W-A	1.41377	0.474127	0.743438	1.23115
YGL259W	1.41301	0.59259	1.65844	0.196377
YHL013C	1.41298	1.96347	0.731325	-0.247443
YKL164C	1.41166	0.173319	-0.263803	2.53556
YML122C	1.41079	-1.45834	1.07021	2.83168
YDL117W	1.4104	0.47656	1.6332	0.333117
YMR207C	1.41036	2.1707	0.247616	0.024502
YDL046W	1.41026	1.95784	1.80347	-1.31866
YPL154C	1.40833	0.511918	0.487851	1.43952
YOR185C	1.40797	0.937315	1.70951	-0.208152
YDL045W-A	1.40532	1.07271	0.743375	0.618003
YDR126W	1.40224	1.761	0.213233	0.454511
YIL120W	1.40196	0.998557	0.340481	1.08923
YHR123W	1.39956	-0.04759	0.824833	1.64686
YOR272W	1.39899	-0.068195	1.78236	0.70895
YDL198C	1.39882	0.836108	1.20651	0.380218
YHR214C-D	1.39713	-0.505376	1.1019	1.82338
YAR069C	1.39713	-0.505376	1.1019	1.82338
YBL065W	1.3964	-0.682842	1.58357	1.5179
YDL091C	1.39629	0.231212	1.00977	1.17747
YJL115W	1.39506	1.28324	0.056243	1.07683
YDR041W	1.39453	2.52307	-1.43044	1.32277
YDR383C	1.39414	-1.50963	2.60344	1.32091
YML133W-B	1.39368	1.62813	1.29927	-0.513485
YLL067W-A	1.39368	1.62813	1.29927	-0.513485
YGL184C	1.39227	-0.238854	0.991809	1.65852
YDL205C	1.39224	-1.57615	2.55101	1.43657
YDL204W	1.39224	-1.57615	2.55101	1.43657
YFR047C	1.39092	0.990634	-0.065574	1.48408
YHR216W	1.39074	1.80015	0.079567	0.529112
YKL198C	1.38931	0.895439	0.653615	0.857302
YHR018C	1.38826	0.697309	0.276888	1.43033
YIL029W-A	1.38765	1.79321	0.257072	0.353199
YPL076W	1.3866	1.62916	-0.356226	1.12873
YGR150C	1.38619	1.60552	-0.125675	0.921102
YKL187C	1.38384	0.523231	1.68059	0.193059
YOR305W	1.37746	-0.593303	2.14956	0.829579
YOR304C-A	1.37746	-0.593303	2.14956	0.829579
YAL047W-A	1.3772	-2.06478	2.3094	2.14076
YBL042C	1.37671	0.941545	0.37843	1.06455
YPR101W	1.37654	1.51136	0.338683	0.534195
YBR221W-A	1.37229	1.12271	0.339522	0.914638
YMR102C	1.36856	-0.856349	3.06682	0.159939
YER061C	1.36787	-0.26609	1.28474	1.35057
YLR266C	1.36781	-0.101656	1.7167	0.754072
YDR010C	1.36607	1.24322	0.433067	0.68981
YAR050W	1.36276	1.36681	0.00397	0.989596
YGR078C	1.36052	1.9781	2.11763	-1.73923
YOL060C	1.35995	0.573109	0.933037	0.849354
YOR351C	1.35953	-1.13145	0.948361	2.53786
YJL052C-A	1.35426	3.75992	nan	-1.84472
YHR116W	1.35248	1.11593	0.628874	0.597759
YOR284W	1.35236	1.13174	0.989177	0.22144
YKR105C	1.34835	-0.121291	2.11724	0.339467
YPR009W	1.34664	-0.444139	2.96004	-0.183455
YML015C	1.34641	1.19599	1.73729	-0.601226
YJL031C	1.34303	1.65572	2.30556	-1.63508
YAL019W	1.34055	-0.614692	1.18357	1.75302
YLR308W	1.33909	0.485429	0.760642	1.07329
YLL040C	1.33875	1.773	1.37529	-0.829502
YKL148C	1.33825	0.563001	0.409707	1.34521
YJL052W	1.33772	-0.223901	1.65479	0.886101
YEL017W	1.33506	0.9138	3.08529	-1.6867
YDR524C-B	1.33409	-0.083011	-0.067049	2.46077
YFL010W-A	1.33347	1.36505	1.38223	-0.43765
YNL005C	1.33293	-0.115674	1.67285	0.75152
YHR182W	1.33174	-1.72854	2.44621	1.58896
YDR492W	1.32093	-0.236005	1.44051	1.08341
YCL055W	1.3193	1.74919	0.72777	-0.191859
YCL065W	1.31821	-0.404912	0.702036	1.98609
YCR041W	1.31821	-0.404912	0.702036	1.98609
YER186C	1.31681	1.17347	0.306025	0.801288
YPL023C	1.3145	3.46992	0.493543	-1.68669
YOR153W	1.31104	3.66166	0.786687	-2.17757
YBR239C	1.31067	3.54387	-0.475273	-0.798445
YPL135C-A	1.30985	0.966595	-0.131515	1.43365
YOR365C	1.30939	0.163003	2.06205	0.042878
YIR003W	1.30931	0.33898	-0.103621	2.03243
YOR336W	1.30839	2.28947	-0.488182	0.464901
YJL175W	1.30681	-1.31235	1.50168	2.07414
YPR202W	1.30662	-1.42029	1.2691	2.41433
YHR189W	1.30598	1.0167	-0.507502	1.75282
YKL128C	1.30539	-0.23547	2.36012	0.136352
YDL238C	1.30029	-0.527112	nan	2.36599
YPL206C	1.29682	-0.43829	2.44672	0.237735
YGL067W	1.29489	-0.241462	1.63743	0.846856
YLR077W	1.29398	0.083256	1.19677	0.961215
YLR076C	1.29398	0.083256	1.19677	0.961215
YDR421W	1.29158	-1.03315	2.72074	0.549484
YMR266W	1.29132	2.1873	-0.023278	0.072617
YPR116W	1.29073	0.84439	1.34072	0.050504
YDR317W	1.29014	1.17933	0.805951	0.249303
YNL311C	1.28913	0.374693	0.065874	1.79227
YJL095W	1.28912	0.164165	0.82961	1.23905
YGR036C	1.28905	1.31855	0.550547	0.363596
YDR298C	1.28797	1.95879	-0.454065	0.7261
YMR279C	1.28527	0.375136	0.583497	1.26752
YBR062C	1.28485	0.581595	4.39413	-2.7503
YOR331C	1.28483	2.31297	-1.32763	1.24005
YIL076W	1.28178	-0.084738	1.35866	0.946183
YKL031W	1.28109	1.04535	0.133177	1.04038
YJL101C	1.2783	-1.70224	2.1403	1.77601
YDR336W	1.27757	0.016026	2.00768	0.189108
YKR011C	1.27526	3.36625	-3.9697	2.81227
YJR031C	1.27392	1.99996	-1.03857	1.2451
YNL192W	1.27337	-2.23093	2.2493	2.18718
YFL018C	1.27333	1.21001	0.697517	0.297932
YOR055W	1.27312	2.03085	-0.117775	0.292034
YDR514C	1.27258	0.868859	0.366831	0.968474
YNL264C	1.27051	1.02516	1.42897	-0.253552
YHR109W	1.2666	0.864057	2.67398	-1.34422
YER148W	1.26637	1.07948	-0.774877	1.88881
YER147C	1.26637	1.07948	-0.774877	1.88881
YPR006C	1.26567	2.46191	1.73352	-2.00322
YPL017C	1.26558	0.824846	1.42774	-0.060534
YIL155C	1.26329	1.01061	0.23673	0.940744
YGL119W	1.26066	0.221685	-1.07503	3.03688
YLL021W	1.25768	3.46129	-2.33708	1.05416
YLR271W	1.25645	-1.12406	2.00684	1.29346
YNR037C	1.25366	0.47509	0.820574	0.875743
YJL127C-B	1.25064	-0.84641	0.355486	2.6571
YBR072W	1.24886	2.01952	0.173995	-0.030423
YBR140C	1.24768	2.59753	2.72958	-3.16607
YPL158C	1.24752	1.21162	0.708086	0.241068
YNL018C	1.23942	0.241323	1.03678	0.868628
YMR104C	1.23763	2.21429	-1.29209	1.22144
YNL042W-B	1.23742	0.531612	1.76321	-0.151553
YDR515W	1.23703	1.05492	0.253283	0.834394
YLR154W-C	1.23467	0.891559	0.478498	0.768447
YNL301C	1.23329	2.04991	0.503527	-0.417322
YPL042C	1.22633	1.14238	-0.620446	1.60212
YEL004W	1.22569	0.929632	2.72041	-1.52709
YBL082C	1.22545	0.695279	0.249798	1.17746
YLR113W	1.22499	0.481707	0.686124	0.95391
YLR184W	1.22413	0.575996	0.178964	1.36529
YMR084W	1.22378	-1.93908	3.18132	0.877397
YLR349W	1.22349	0.12217	1.25886	0.738112
YPL016W	1.22044	3.95899	-2.79903	0.953894
YGL175C	1.21728	nan	2.77985	-1.05836
YPL193W	1.21613	0.231271	0.70241	1.17272
YPL115C	1.2147	1.24421	1.25928	-0.39957
YNL148C	1.21138	0.262035	2.06609	-0.229956
YCL047C	1.21092	1.89052	0.356547	-0.149696
YER138W-A	1.21086	-0.036927	2.13877	-0.004572
YGL121C	1.20865	0.125726	0.822339	1.14538
YGL236C	1.20846	1.35477	1.40731	-0.668963
YER059W	1.20705	2.4552	-1.82476	1.46023
YPR071W	1.20696	-0.971879	3.03649	0.025897
YDL131W	1.20601	0.604967	0.207443	1.27646
YBL001C	1.20524	-0.179181	1.66334	0.603379
YJL003W	1.20447	1.33323	-0.220238	0.97321
YAR030C	1.20394	-2.567	0.697616	3.95468
YNR069C	1.20345	0.066922	0.492738	1.52478
YPL114W	1.20286	0.46123	1.16382	0.458367
YLR021W	1.20243	1.34232	0.761025	-0.020678
YOR357C	1.20239	-2.4435	2.48348	2.04262
YLR332W	1.20168	1.80027	-2.27321	2.55431
YNR049C	1.2002	1.2166	0.184235	0.677982
YGL178W	1.19973	0.455752	1.55487	0.067378
YJL225W-A	1.19964	0.640847	0.524397	0.91259
YPL260W	1.19494	-0.088652	0.937013	1.22134
YOR327C	1.19411	2.10305	1.50019	-1.53499
YNL336W	1.18731	0.272673	1.0058	0.778002
YAL053W	1.18544	0.669837	0.296565	1.08683
YPR035W	1.18452	0.460771	0.244199	1.34668
YMR139W	1.18423	1.01589	0.766512	0.268757
YMR040W	1.18423	3.0709	2.03671	-3.05647
YLR121C	1.18281	-1.19873	1.81759	1.42983
YOL163W	1.18269	0.701737	1.49795	-0.15121
YLR247C	1.18089	0.542213	1.08909	0.414062
YMR012W	1.18079	-0.099857	-0.937038	3.08209
YLR283W	1.17783	0.579508	0.890761	0.569789
YLR281C	1.17783	0.579508	0.890761	0.569789
YJL026W	1.17711	0.621564	-0.114746	1.53199
YLR307W	1.17529	0.895057	-0.583052	1.72366
YLR260W	1.17501	-0.308108	1.85066	0.492616
YGL153W	1.17276	1.83518	-0.358675	0.554773
YCR098C	1.1717	1.35601	0.368612	0.304825
YOR347C	1.16976	-0.458742	1.49357	0.991252
YDR022C	1.16946	1.06457	2.36426	-1.40326
YJR154W	1.16766	2.32767	-1.26719	0.961974
YJL112W	1.1667	0.837804	-0.211801	1.39478
YNR044W	1.16564	-1.35702	1.16198	2.21398
YOR163W	1.16544	1.12934	0.575871	0.313393
YIL111W	1.16446	1.25514	2.80292	-2.04115
YGL091C	1.1631	0.34009	1.38684	0.287621
YAL067W-A	1.16184	1.32464	0.371483	0.316236
YCR038C	1.15941	1.15941	nan	nan
YDR457W	1.15923	1.50706	0.230166	0.270627
YJL217W	1.15901	2.90699	-2.78125	1.88172
YBR187W	1.15891	-0.925362	2.98387	-0.051213
YIL145C	1.15886	1.09243	2.183	-1.26822
YMR307C-A	1.15855	0.387272	0.781203	0.838192
YML089C	1.15815	-0.221313	1.27351	0.953774
YGL019W	1.15719	-1.49559	2.04832	1.45157
YJL100W	1.1568	-1.06433	2.92163	0.146333
YPR160C-A	1.1566	2.68368	-1.58323	0.902828
YOL041C	1.15436	0.247977	0.450804	1.30062
YHR036W	1.1532	0.117782	0.041657	1.83796
YCR025C	1.15163	1.57953	-0.082545	0.497699
YML019W	1.15059	-0.896534	0.892303	1.9971
YDR253C	1.1504	0.38421	1.13853	0.469819
YDR254W	1.1504	0.38421	1.13853	0.469819
YDR346C	1.1502	1.63366	-0.715633	1.07419
YGR228W	1.15018	-0.348341	1.77249	0.568011
YDR389W	1.14897	1.38672	-0.215629	0.818975
YNL144C	1.14882	2.44943	-0.548529	0.088916
YBR121C	1.14539	-0.644331	2.1231	0.505117
YIR021W	1.14402	-0.021661	0.27641	1.72674
YFL052W	1.14312	nan	1.38003	0.236594
YDR179C	1.14273	0.48547	0.460601	1.03319
YBR255C-A	1.14159	0.609429	-0.479384	1.84726
YMR127C	1.14085	1.46187	0.726734	-0.212589
YPR084W	1.14057	-1.72274	1.11637	2.5819
YKL160W	1.13625	0.456946	1.06831	0.442794
YKL010C	1.13482	2.31084	0.875378	-1.22066
YLL012W	1.13323	-0.459579	1.03657	1.38583
YBR250W	1.13319	-1.7708	1.91281	1.82073
YHR142W	1.12858	-1.25403	2.85009	nan
YNL260C	1.12797	1.98227	0.2326	-0.261173
YDR252W	1.12775	0.670673	1.14605	0.136605
YPR023C	1.12764	0.331381	0.407407	1.21435
YJL194W	1.12748	-1.46039	3.49599	-0.082739
YDL122W	1.12663	-1.31587	2.99022	0.27703
YIL124W	1.12598	0.958453	0.690616	0.30119
YBL038W	1.12376	3.07373	-0.448384	-0.678939
YNR028W	1.12367	0.672751	0.852143	0.421363
YGL029W	1.12245	0.871772	0.472551	0.599817
YMR275C	1.1186	1.40701	0.266312	0.264162
YMR105C	1.11645	-2.07004	2.8513	1.15249
YOR320C	1.11394	1.26958	0.810099	-0.150277
YGL250W	1.11244	0.713677	2.15732	-0.944192
YEL010W	1.1089	2.04676	0.04294	-0.169024
YKL021C	1.10855	1.4895	0.715646	-0.285079
YER063W	1.10785	0.102071	0.693947	1.12283
YBR055C	1.10739	0.790262	0.683076	0.44471
YLR207W	1.10656	2.30309	-0.175029	-0.211439
YMR295C	1.10585	1.27094	-0.027194	0.67165
YLR136C	1.10581	0.844164	0.275761	0.795391
YOR130C	1.10553	1.28182	-0.059904	0.692918
YJL058C	1.10206	0.238642	1.32103	0.349146
YAR066W	1.10181	-1.60071	2.77391	0.735186
YHR214W	1.10181	-1.60071	2.77391	0.735186
YEL042W	1.09936	3.33305	-1.5691	0.140195
YJR110W	1.09843	0.97258	0.452973	0.476978
YPR053C	1.09817	-0.05317	0.891676	1.06357
YGL055W	1.09774	0.779917	1.03874	0.082681
YDR215C	1.09711	-2.28112	1.77666	2.40471
YNL038W	1.09657	2.06973	2.4882	-2.65862
YDR034C	1.09274	1.78276	-0.057858	0.167775
YOR138C	1.09133	-2.47059	2.02412	2.33671
YGR241C	1.09113	0.929417	-0.120105	1.08058
YBR137W	1.08996	0.506683	0.754336	0.626851
YER035W	1.08839	1.49604	1.42233	-1.03322
YNL208W	1.08835	0.521076	0.899463	0.464542
YPR137C-B	1.08737	-0.80024	1.18992	1.49369
YPR137C-A	1.08737	-0.80024	1.18992	1.49369
YDR261C-D	1.08737	-0.80024	1.18992	1.49369
YDR261C-C	1.08737	-0.80024	1.18992	1.49369
YEL017C-A	1.08705	nan	1.08705	nan
YDR256C	1.08479	3.77181	1.41193	-3.30483
YER180C	1.08319	-0.19753	1.29347	0.780208
YKR015C	1.08162	0.555753	1.26118	0.056481
YMR047C	1.08152	3.00559	-3.79813	2.66578
YJR099W	1.07998	0.485042	0.1712	1.21434
YGL208W	1.07699	0.987171	-1.15671	2.03494
YNL200C	1.07566	1.94262	-0.336385	0.256864
YDR001C	1.07489	1.2745	0.536423	0.050843
YBR276C	1.07375	3.6589	1.06072	-2.85983
YML108W	1.0724	3.41651	-0.781364	-0.777695
YPL192C	1.07173	2.64795	-1.79369	1.00204
YAR009C	1.07145	0.538183	0.783121	0.534505
YFL051C	1.07108	0.783909	-1.16209	2.23334
YGL188C	1.06662	0.450336	-0.125854	1.52295
YOR209C	1.06543	0.916853	1.18728	-0.258754
YNR071C	1.06421	3.54973	0.218655	-1.92512
YNR072W	1.06421	3.54973	0.218655	-1.92512
YOL052C-A	1.06338	1.95303	1.57102	-1.68222
YLL039C	1.06242	0.867811	0.581281	0.391065
YCR076C	1.06205	-0.486205	1.02144	1.30428
YER168C	1.0606	1.66197	0.060791	0.114245
YIL121W	1.05831	1.55605	0.635234	-0.358237
YKR021W	1.05712	0.905303	-0.27468	1.20037
YKL185W	1.05676	-1.76825	6.07562	-2.47702
YPR104C	1.05627	nan	1.05627	nan
YCR089W	1.05224	1.10162	-0.212381	0.933295
YPL134C	1.05222	-0.405381	0.631314	1.59657
YDR068W	1.05102	0.965307	0.163639	0.691467
YJL067W	1.04704	2.97305	0.551711	-1.71124
YEL027W	1.04534	0.288521	-0.938101	2.46016
YAR003W	1.04512	3.06502	-1.49499	0.240177
YFL054C	1.04379	0.913088	0.444886	0.449919
YMR135C	1.04364	0.466176	-0.012689	1.35414
YOR051C	1.04312	1.47117	2.24248	-1.90691
YNL098C	1.04093	-2.53032	1.74013	2.59312
YCL034W	1.04034	1.02003	-0.251934	1.03383
YPR022C	1.04003	-1.29885	1.30056	1.79967
YPR010C	1.03916	3.30775	-3.21164	1.70377
YDL130W-A	1.03915	1.27199	0.477034	0.050843
YGR013W	1.03909	0.842276	0.357715	0.599764
YLR379W	1.03678	0.880316	-0.881215	1.79666
YBL070C	1.03537	-2.52021	2.4032	1.91031
YDR044W	1.03466	-2.38077	1.54348	2.62937
YIL046W-A	1.03293	-0.660992	3.78863	-1.33855
YIL037C	1.03228	0.344262	0.49757	0.946132
YDR273W	1.03155	0.543473	1.00793	0.23529
YLL001W	1.03146	0.91567	1.88129	-1.01043
YPR146C	1.03113	-2.42178	1.7593	2.44845
YBR201W	1.03093	-0.594273	1.56136	0.818539
YLR412C-A	1.02975	0.522454	0.369374	0.89175
YMR030W	1.0268	1.77605	1.93669	-1.93427
YMR265C	1.02361	0.728614	0.41375	0.630588
YMR193W	1.02267	0.712463	0.26485	0.794007
YNL012W	1.02206	1.01821	0.345038	0.407015
YNL039W	1.02151	2.13851	0.58171	-0.9509
YDR133C	1.02131	0.818453	0.585324	0.365178
YKR012C	1.01983	0.281979	0.397259	1.08716
YFL031C-A	1.01885	0.726068	0.04348	0.995158
YER100W	1.01814	0.724805	0.623253	0.415403
YBR182C	1.01719	0.923279	0.345173	0.493376
YDL116W	1.01399	1.11109	1.08255	-0.437344
YNL275W	1.01291	-2.13236	1.39732	2.48946
YDR363W-A	1.01277	1.01528	0.240298	0.498587
YGR204W	1.01225	1.57225	1.20094	-1.01992
YHR007C-A	1.01222	-0.82429	1.55159	1.02591
YFR030W	1.01008	-2.81004	1.91353	2.64601
YPR098C	1.00618	-0.603223	0.695188	1.65078
YMR230W-A	1.00428	0.842014	0.749184	0.148264
YPL119C	1.0035	nan	0.704289	0.714867
YPL118W	1.0035	nan	0.704289	0.714867
YEL022W	1.00288	4.6732	-3.11814	0.181976
YNL184C	1.00204	0.179346	1.83377	-0.277535
YNL286W	1.00111	0.410334	0.326818	0.996827
YPL088W	1.00024	-0.631711	1.72589	0.638289
YDR320W-B	1.00011	1.04103	0.818296	-0.127082
YJR113C	0.999366	-0.408025	3.16318	-1.0242
YLR187W	0.998775	0.869489	-0.324702	1.18514
YEL005C	0.99851	0.570858	2.0915	-0.93289
YMR083W	0.997809	1.3597	1.86899	-1.50043
YFR019W	0.996009	-2.1128	2.75793	1.08
YPL159C	0.994047	0.821439	-0.593488	1.49379
YER124C	0.993904	0.335737	0.179745	1.20601
YPL138C	0.992306	-0.11404	1.95883	-0.126065
YGL057C	0.992289	0.312782	0.628921	0.776992
YHR135C	0.991398	0.062751	0.183877	1.47052
YML071C	0.987497	1.37397	0.350133	-0.013707
YCR101C	0.985991	0.850553	1.30855	-0.451317
YDR206W	0.985071	0.741312	-0.381666	1.34655
YDR040C	0.98419	1.81527	-1.22912	1.11852
YDR520C	0.983421	0.70271	2.78868	-1.78806
YFR040W	0.983226	0.828428	0.862624	0.011945
YHR070C-A	0.9832	-1.20933	2.05787	0.854407
YEL053C	0.982644	1.75367	0.368181	-0.419858
YAL058W	0.982418	0.591537	0.349488	0.760573
YNL277W-A	0.980673	-0.332266	0.87353	1.15731
YGR077C	0.980617	0.204568	1.94307	-0.449155
YLR105C	0.978711	1.56392	-1.25244	1.38369
YJL138C	0.975693	0.231582	1.89022	-0.431856
YJL074C	0.975191	1.59744	2.14552	-2.05388
YJL073W	0.975191	1.59744	2.14552	-2.05388
YPR068C	0.974296	1.35965	0.112753	0.21513
YEL021W	0.973467	0.868425	0.255325	0.562344
YNR066C	0.972345	2.71225	-0.909934	-0.118168
YBL025W	0.971976	0.531292	-0.237795	1.39002
YMR272W-B	0.970802	0.343563	1.6266	-0.288688
YER146W	0.970505	2.00112	0.063099	-0.383251
YEL025C	0.969137	-1.79688	2.24557	1.22991
YHL046W-A	0.967157	1.56939	-0.533534	0.639306
YDR456W	0.9667	0.326633	0.425604	0.922135
YCR034W	0.965684	-0.027732	0.929597	0.770749
YIL030C	0.965649	0.658102	1.45731	-0.442862
YEL074W	0.963307	2.53114	-0.022758	-0.839884
YER114C	0.96283	0.995361	1.08128	-0.408966
YBR157C	0.961381	0.217258	1.09398	0.353927
YDR136C	0.961342	0.513608	0.670966	0.480519
YJL068C	0.961235	1.98437	-1.0001	0.680637
YJR030C	0.960516	1.42153	0.374569	-0.132433
YCL014W	0.959325	0.378268	0.284974	0.998357
YKL126W	0.959138	-0.064798	0.680029	1.04604
YNL333W	0.958598	1.14746	1.26341	-0.750532
YBR199W	0.956428	0.975598	2.15095	-1.46996
YBR198C	0.956428	0.975598	2.15095	-1.46996
YJL123C	0.955414	-0.455382	0.538671	1.57154
YJL122W	0.955414	-0.455382	0.538671	1.57154
YHL040C	0.953932	1.15191	-2.77986	3.28021
YFL065C	0.952265	-0.651427	1.76981	0.530988
YML052W	0.950551	2.47808	1.73699	-2.56867
YJL153C	0.950364	0.113555	0.448386	1.08414
YOR161W-B	0.948168	0.566707	0.819426	0.256142
YDR320C	0.948096	3.31465	-1.96213	0.289637
YDR070C	0.947875	-2.26324	3.48721	0.417798
YGL204C	0.946574	0.628858	-0.059169	1.06983
YIL103W	0.946049	0.761096	0.91297	-0.035462
YMR032W	0.94552	-0.1447	0.380318	1.40207
YOR344C	0.945339	0.103335	2.97979	-1.44575
YDR095C	0.944838	-0.824538	-0.179693	2.64074
YLR307C-A	0.944388	0.772965	0.745606	0.117157
YMR299C	0.942537	1.10269	0.769036	-0.239207
YLR091W	0.940869	0.354364	1.32698	-0.051708
YGR239C	0.939864	2.43218	1.43372	-2.23801
YJL010C	0.938864	-1.05245	1.21873	1.45988
YJL150W	0.938418	2.40562	1.73253	-2.51276
YER064C	0.937737	-0.141672	0.804503	0.961378
YDL079C	0.935646	1.27725	3.05568	-2.71234
YMR250W	0.933701	0.226043	0.008064	1.38311
YGL164C	0.933593	0.008282	0.432248	1.1765
YIL068W-A	0.933512	1.63486	0.576256	-0.594223
YGL150C	0.929387	0.480752	0.146899	0.982094
YEL062W	0.927103	1.84048	2.08469	-2.31938
YLR228C	0.925998	0.258121	0.847389	0.498367
YFL068W	0.925757	1.4047	-0.056051	0.254809
YFL067W	0.925757	1.4047	-0.056051	0.254809
YJR035W	0.924368	-2.16187	1.99616	1.76676
YPL027W	0.924267	0.211739	0.674576	0.714563
YDL100C	0.924145	-0.636042	1.53658	0.700125
YIR018W	0.922738	-0.393806	1.20497	0.787065
YMR035W	0.921646	1.92023	0.196811	-0.520701
YMR034C	0.921646	1.92023	0.196811	-0.520701
YJR116W	0.921605	2.52769	0.267763	-1.19919
YJL121C	0.917994	2.4882	2.08739	-2.98558
YOR192C	0.916962	1.24039	1.52186	-1.17403
YJL187C	0.916192	-2.37795	4.63761	-0.672768
YLR222C-A	0.916029	1.13642	0.542841	-0.092656
YER027C	0.913695	0.271224	0.622828	0.688514
YNL224C	0.912731	0.967676	1.95154	-1.33832
YHR105W	0.912204	-1.64187	1.98607	1.23578
YGR223C	0.911748	0.143236	0.918684	0.517274
YKL059C	0.909542	-1.99557	1.63048	1.94046
YMR302C	0.908669	-1.94558	3.04175	0.477686
YPL198W	0.908239	0.833319	0.290754	0.449043
YFL062W	0.907584	1.00995	1.62203	-1.06
YCR081W	0.90579	1.58283	0.984762	-0.99872
YPL224C	0.905478	0.624522	-0.238479	1.18229
YJL026C-A	0.902662	-0.245803	1.69561	0.113652
YHR217C	0.902636	1.81512	1.66854	-1.92024
YDR544C	0.902636	1.81512	1.66854	-1.92024
YLR466C-B	0.902636	1.81512	1.66854	-1.92024
YHR046C	0.902241	0.823195	2.55914	-1.8196
YLR329W	0.898998	-0.170233	1.96265	-0.235303
YHR001W	0.898983	0.259642	0.642708	0.654735
YPL249C	0.898019	1.90579	-2.12345	1.77307
YDR179W-A	0.897379	0.607765	0.586511	0.36003
YDL041W	0.89595	0.496326	0.118138	0.937368
YFL002W-B	0.894395	-0.300672	1.8269	0.022909
YLR410W-B	0.894395	-0.300672	1.8269	0.022909
YLR410W-A	0.894395	-0.300672	1.8269	0.022909
YFL002W-A	0.894395	-0.300672	1.8269	0.022909
YDR261W-A	0.894395	-0.300672	1.8269	0.022909
YDR261W-B	0.894395	-0.300672	1.8269	0.022909
YOR343W-B	0.894395	-0.300672	1.8269	0.022909
YOR343W-A	0.894395	-0.300672	1.8269	0.022909
YGR161W-A	0.894395	-0.300672	1.8269	0.022909
YGR161W-B	0.894395	-0.300672	1.8269	0.022909
YLR227W-A	0.894395	-0.300672	1.8269	0.022909
YDR365W-A	0.894395	-0.300672	1.8269	0.022909
YJR028W	0.894395	-0.300672	1.8269	0.022909
YCL020W	0.894395	-0.300672	1.8269	0.022909
YLR227W-B	0.894395	-0.300672	1.8269	0.022909
YDR365W-B	0.894395	-0.300672	1.8269	0.022909
YCL019W	0.894395	-0.300672	1.8269	0.022909
YDR210W-A	0.894395	-0.300672	1.8269	0.022909
YDR210W-B	0.894395	-0.300672	1.8269	0.022909
YJR029W	0.894395	-0.300672	1.8269	0.022909
YGR170W	0.894113	0.456015	-3.35002	4.44266
YAL047C	0.89371	0.741445	0.896871	-0.090365
YHR021W-A	0.891425	1.64784	-1.65005	1.5462
YLR156W	0.891108	1.0783	-2.28882	2.75397
YIL043C	0.890836	1.58065	0.441573	-0.479254
YCL048W-A	0.888378	2.55133	2.67818	-3.6908
YDR487C	0.883058	-0.313287	1.95043	-0.107644
YOR133W	0.882234	1.58493	0.869723	-0.926583
YAL004W	0.881999	1.17612	0.753101	-0.401553
YOR216C	0.8795	-1.08353	1.40438	1.20249
YFR044C	0.878894	-0.01521	1.1265	0.410997
YBR194W	0.877937	1.02937	-3.11172	3.60298
YLR050C	0.877238	-2.47883	3.03886	0.959396
YGL225W	0.875223	-0.019876	3.84734	-2.31153
YER098W	0.874138	0.346205	1.13072	0.037125
YOL150C	0.871148	-0.019623	1.49613	0.032368
YJL215C	0.869812	-0.148574	-0.123991	1.77912
YIL102C	0.86917	0.747742	0.213215	0.544489
YDL027C	0.868023	0.135008	0.074726	1.29373
YHR028C	0.867003	-1.34217	1.22069	1.62318
YOR037W	0.864677	1.2468	0.168667	0.0822
YMR252C	0.862787	-1.25437	1.93746	0.811304
YML133W-A	0.862547	0.952471	-0.60442	1.14593
YMR158W-B	0.862123	-0.591436	1.87459	0.210085
YLR286C	0.859967	0.093634	2.78351	-1.38764
YLR373C	0.857738	1.77312	3.02375	-3.31122
YMR246W	0.857009	0.42148	0.291625	0.771278
YGL069C	0.856447	0.136872	1.21646	0.130077
YNL157W	0.853795	0.08832	0.33596	1.05454
YNL067W-A	0.853774	-1.30308	0.750705	2.03115
YBR001C	0.85356	1.66448	-1.85574	1.66968
YOR026W	0.853294	0.284262	-0.137692	1.33138
YLR357W	0.851998	-0.13535	0.034249	1.57681
YGR289C	0.851284	1.05506	0.120311	0.299101
YIR035C	0.845577	2.59315	-0.062105	-1.06647
YER166W	0.845469	2.48011	-1.52154	0.505828
YMR262W	0.842334	1.67024	-0.165551	-0.045724
YBL100W-A	0.840658	0.574646	1.85066	-0.969246
YBL100W-B	0.840658	0.574646	1.85066	-0.969246
YBR124W	0.840364	0.568392	1.70959	-0.822432
YEL075W-A	0.839513	1.57398	0.792217	-0.912119
YGL083W	0.83471	-0.636701	2.44711	-0.364654
YIL018W	0.83431	-0.205885	3.0153	-1.36435
YIL160C	0.833377	-0.974421	0.790133	1.62774
YOL056W	0.832982	0.539307	0.913665	-0.010206
YKL191W	0.831924	0.872604	1.02901	-0.460682
YPL056C	0.831382	-2.0614	2.78641	0.71498
YAL068C	0.828085	1.0497	0.286801	0.097787
YBR295W	0.827894	1.00187	1.39705	-0.964958
YER031C	0.826989	0.356287	2.53704	-1.46094
YDR300C	0.826405	2.64466	1.33908	-2.55237
YNL329C	0.82607	0.174525	0.423705	0.832565
YJR095W	0.824231	0.866751	0.20657	0.354289
YHL010C	0.822503	0.155894	-1.69236	2.96109
YPR204C-A	0.821679	0.151964	0.947332	0.323894
YDR343C	0.821417	1.06987	-0.0372	0.390066
YML001W	0.820472	1.32693	0.631934	-0.537767
YOR232W	0.818997	-2.24599	3.33338	0.331155
YLR204W	0.816821	0.598164	0.452581	0.36403
YLR203C	0.816821	0.598164	0.452581	0.36403
YJL012C	0.810596	-3.52514	1.86603	3.0631
YBL068W	0.809996	0.597824	0.288295	0.516835
YGR068W-A	0.809444	0.887823	-0.415919	0.930095
YNL156C	0.808101	1.59007	0.922785	-1.11318
YGR037C	0.806408	0.188224	0.216981	0.991535
YIL064W	0.805855	-1.01188	0.391242	2.01642
YPL144W	0.805581	1.48879	2.33643	-2.42991
YPL057C	0.803918	1.72293	3.13635	-3.46686
YML057W	0.80313	1.8448	1.96412	-2.41785
YEL057C	0.803104	0.672893	0.616005	0.102119
YLL067C	0.801687	-0.912236	1.76981	0.530988
YLL066C	0.801687	-0.912236	1.76981	0.530988
YPR160W-A	0.801255	-0.029829	0.737377	0.680267
YJL009W	0.800775	-1.05245	0.979558	1.45988
YOR388C	0.800456	1.24588	-1.81686	1.95741
YPR087W	0.799689	0.022711	0.87574	0.48665
YJL151C	0.799425	0.545047	0.127355	0.712243
YHL024W	0.794441	0.687716	0.606551	0.081745
YKL138C	0.790285	-0.767394	1.12763	1.00857
YPL069C	0.786932	0.317009	-0.127428	1.17342
YMR074C	0.786762	1.82255	-1.12788	0.668043
YIL114C	0.78575	0.849618	-0.147426	0.658767
YDR222W	0.785128	0.172394	-0.075389	1.26288
YMR317W	0.78463	-0.691901	1.07711	0.973814
YIL041W	0.783435	1.25127	2.5373	-2.43162
YER122C	0.783431	-1.64041	2.3564	0.640956
YOR221C	0.780009	1.81654	-1.09864	0.633116
YBR036C	0.77881	-1.11406	0.255624	2.20738
YDR120C	0.777319	-0.553425	1.65272	nan
YDR121W	0.777319	-0.553425	1.65272	nan
YML114C	0.777037	-0.729279	1.36627	0.708879
YPR076W	0.77647	0.653678	0.474201	0.217006
YPR014C	0.776074	0.4099	0.935461	-0.001162
YMR126C	0.775037	1.76653	-1.52602	1.10189
YMR237W	0.774571	0.372444	0.016827	0.952325
YOL131W	0.773311	0.899894	0.152372	0.287149
YIR039C	0.772957	0.592613	0.499564	0.246622
YNR016C	0.77191	0.931819	0.874014	-0.468845
YHL006C	0.76966	0.739907	1.21973	-0.626548
YHL004W	0.76966	0.739907	1.21973	-0.626548
YBR076W	0.769047	-1.6096	1.70437	1.23726
YBR002C	0.767139	1.52238	-0.173682	-0.019972
YOR135C	0.765784	0.421321	0.152808	0.752248
YKL096C-B	0.765598	0.357929	0.834215	0.133911
YLR058C	0.764604	-0.614102	0.81179	1.12664
YKL133C	0.762856	-0.560582	1.4967	0.385184
YCR100C	0.762152	1.2844	1.62262	-1.58694
YPL074W	0.762123	-0.493092	0.11588	1.69725
YDL248W	0.761575	1.94922	-1.04389	0.413753
YKR092C	0.761513	1.48734	0.971294	-1.13966
YOR381W	0.760856	0.447191	1.59947	-0.728823
YER153C	0.760406	-2.19793	2.95158	0.56341
YLR445W	0.760145	0.802143	0.057159	0.457308
YAR023C	0.760019	0.468031	-0.977454	1.82581
YBL037W	0.759836	-1.75479	1.81039	1.26047
YHR212W-A	0.756844	0.826845	-1.00089	1.48493
YAR061W	0.756844	0.826845	-1.00089	1.48493
YER043C	0.75553	-0.264524	0.706945	0.866195
YPL095C	0.754674	-3.08063	2.04208	2.34569
YPR027C	0.753972	0.118075	0.762914	0.424929
YIL045W	0.752364	-0.40635	1.27822	0.431265
YGR023W	0.752301	0.430763	1.3374	-0.465137
YDL036C	0.751847	0.804228	-0.56875	1.06676
YML104C	0.749007	1.63006	-0.794766	0.462027
YGL228W	0.748809	1.71383	1.83672	-2.25357
YHR050W	0.744576	0.197309	-0.566878	1.65921
YNR005C	0.74434	0.492926	2.94791	-2.1516
YDR304C	0.743944	1.03605	0.07425	0.178247
YCR024C	0.743309	-0.518808	1.26582	0.540436
YMR177W	0.741607	-0.739411	0.564074	1.45984
YHR079C-A	0.73962	2.76886	-3.58425	2.09645
YMR199W	0.738852	0.834541	-0.033333	0.47852
YDR395W	0.738516	-1.62871	1.08301	1.82485
YDL059C	0.738376	-2.61097	1.82793	2.06195
YGL191W	0.737063	-0.409407	1.21419	0.471852
YPR100W	0.737061	-0.25493	-0.119225	1.65078
YDL019C	0.736946	2.47374	-1.83113	0.633822
YJR054W	0.736368	0.567418	1.5105	-0.802492
YMR004W	0.735578	0.117764	0.834033	0.322261
YLR420W	0.735114	2.17212	0.587961	-1.48682
YMR161W	0.733776	-1.41162	1.21679	1.46576
YLR425W	0.731366	2.34587	-0.105034	-0.974074
YGR190C	0.731285	1.99398	0.07217	-0.799524
YJL133W	0.731252	0.408972	0.004785	0.852809
YFL032W	0.729592	0.76734	0.181371	0.314979
YFL056C	0.729105	-1.13218	1.33102	1.06401
YAR014C	0.728479	-0.524229	1.44179	0.344197
YLL023C	0.728292	0.443671	0.295552	0.522215
YLR037C	0.721642	-1.46453	2.39041	0.324037
YLR232W	0.72108	0.251913	1.30788	-0.310842
YER050C	0.720831	0.282682	0.103594	0.86224
YER051W	0.720831	0.282682	0.103594	0.86224
YOR280C	0.720545	nan	nan	0.720545
YGR259C	0.720387	0.718702	-2.8667	3.39574
YBL108W	0.720204	1.11677	-0.643681	0.774337
YCL026C-B	0.717842	0.239083	0.495212	0.509044
YMR086W	0.717298	2.85505	3.21499	-4.82764
YJR013W	0.715994	0.84144	2.83601	-2.43731
YNL147W	0.714435	-0.327571	2.06609	-0.501084
YBR025C	0.71431	0.653588	0.862383	-0.27875
YNL258C	0.711122	0.334336	1.28518	-0.387819
YER162C	0.710823	1.84765	-2.40833	1.79187
YOR376W-A	0.709289	-0.121161	0.760841	0.588845
YLR460C	0.708613	2.32525	0.107421	-1.20531
YOR097C	0.707883	-1.76421	4.14835	-1.15805
YIR008C	0.704881	0.902309	3.10843	-2.78985
YJR004C	0.704525	0.715103	1.10946	-0.604293
YLL032C	0.703648	-0.629753	2.03855	-0.190038
YAR002W	0.694584	-0.072343	0.972405	0.302993
YBL057C	0.691749	-1.38259	2.42001	0.160727
YPL276W	0.690584	0.469729	-1.79667	2.52307
YGR160W	0.689965	1.00071	0.421867	-0.227522
YBL007C	0.689213	1.293	1.55096	-1.65021
YNL226W	0.688184	1.13624	1.93584	-1.88011
YNL282W	0.68514	1.16778	-0.076916	0.095837
YAR073W	0.68438	4.06183	1.42392	-4.30037
YBR029C	0.683707	0.476386	0.216873	0.490955
YER137C	0.683628	-2.13835	1.36253	1.95989
YPR030W	0.682509	-1.77214	4.39644	-1.44217
YNL265C	0.680492	0.214742	0.724447	0.239459
YIL047C	0.678613	2.64815	3.78863	-5.26139
YBR115C	0.677559	-0.804858	-0.131322	2.10975
YPR154W	0.676159	1.11082	0.534896	-0.474571
YOL157C	0.673904	-1.11802	1.84709	0.438164
YER139C	0.672838	0.952409	1.71372	-1.50074
YNL117W	0.672578	nan	nan	0.672578
YPR078C	0.671082	0.345532	1.97209	-1.15527
YJL188C	0.669847	1.27076	-1.349	1.23846
YLR098C	0.667292	1.70156	-1.55692	1.01115
YML083C	0.665049	0.312899	0.229569	0.60943
YIL158W	0.664519	1.22213	0.772783	-0.843933
YER109C	0.663901	-1.20123	1.92546	0.425687
YBR023C	0.663229	1.81763	1.20614	-1.87503
YGL255W	0.661161	-2.48198	2.03714	1.59
YGL248W	0.660764	-2.40277	3.13527	0.411981
YKR029C	0.660017	0.658314	0.370123	0.114747
YCR075W-A	0.658467	-0.595252	0.497206	1.23855
YLL037W	0.655699	0.751087	0.594462	-0.209845
YIR020C-B	0.654868	1.11433	0.161506	-0.141568
YOL019W-A	0.654198	1.28641	-1.33385	1.18054
YOL130W	0.653686	-1.78452	1.56057	1.35617
YCR045C	0.652497	-0.822069	0.869751	1.08248
YGR193C	0.650479	1.23068	0.215308	-0.319324
YDR391C	0.649619	2.13459	2.19666	-3.20608
YJR162C	0.645266	0.470632	1.7708	-1.1238
YJR083C	0.645058	1.18828	-0.026548	-0.044456
YOR132W	0.643982	0.064682	1.24751	-0.196778
YOR070C	0.643953	0.250037	0.745228	0.120094
YKR066C	0.641914	-1.50868	1.43687	1.18364
YLR011W	0.640905	1.71178	3.07738	-3.67909
YML091C	0.640802	1.16168	0.217991	-0.269769
YPR114W	0.640005	-3.25273	3.01354	1.34772
YAL033W	0.637557	2.63786	1.1188	-2.65238
YKL083W	0.635474	-0.311803	2.16301	-0.750532
YKL084W	0.635474	-0.311803	2.16301	-0.750532
YKL100W-A	0.632276	-2.24976	2.04823	1.29667
YDL243C	0.63188	-0.017318	0.69414	0.417626
YDR541C	0.630133	1.29178	1.03866	-1.23902
YGL132W	0.629234	1.2271	-0.340519	0.203287
YBL085W	0.629202	1.73263	-2.19549	1.55267
YNR026C	0.62801	0.99127	0.102887	-0.006412
YMR029C	0.627813	-1.77028	0.532093	2.32559
YPL073C	0.627014	-2.64055	3.52728	nan
YLL010C	0.626226	-1.86186	1.76233	1.18419
YNR077C	0.625554	0.873534	-1.11466	1.32461
YLR097C	0.625399	1.47609	1.05843	-1.45129
YOL063C	0.625338	1.11464	0.302403	-0.333924
YJR156C	0.624739	-1.40587	2.95646	-0.468509
YML124C	0.624335	0.163627	0.824017	0.093737
YGR211W	0.621236	2.28535	-1.28071	0.071368
YER088C	0.620103	-0.355629	0.947441	0.482237
YBR246W	0.619708	0.057154	1.61352	-0.597311
YER185W	0.619635	1.37323	-0.210651	-0.089343
YDR416W	0.619408	0.619408	nan	nan
YLR252W	0.619271	0.739387	0.31004	0.023182
YDR501W	0.619158	2.7771	-3.38462	1.67993
YHR181W	0.618338	0.756166	-0.093691	0.408518
YFL019C	0.617266	0.504397	-2.57312	3.13786
YDR385W	0.617181	-1.2404	0.817758	1.49163
YDL077C	0.617125	1.13287	1.35776	-1.42173
YOR253W	0.615034	1.07774	0.980453	-0.992919
YLR046C	0.614531	2.00671	1.20204	-2.14436
YDR278C	0.611847	0.322831	0.014957	0.721962
YDL010W	0.611838	0.678765	1.54747	-1.1665
YER075C	0.611345	1.09202	2.92724	-2.96039
YER042W	0.609217	1.52205	0.491996	-0.958853
YLL041C	0.60842	0.943762	-1.65484	1.7649
YNR055C	0.607385	-0.68202	5.47922	-3.74517
YBL011W	0.606256	0.788689	-1.08398	1.34535
YMR298W	0.605823	1.31609	0.831319	-1.0981
YIL105C	0.603627	-1.66674	1.91023	0.802022
YKR098C	0.602908	-2.02936	2.87652	0.197107
YIR023C-A	0.6013	-1.33181	1.64879	0.724507
YJL038C	0.597621	-0.024199	nan	0.869362
YBL017C	0.597001	0.284662	0.585054	0.164322
YGL033W	0.595891	-0.912894	0.002823	1.94219
YFL066C	0.594017	-1.4276	2.66603	-0.209566
YHL050C	0.594017	-1.4276	2.66603	-0.209566
YEL064C	0.592522	1.90575	-0.850961	-0.028507
YER078W-A	0.59137	1.04279	0.469363	-0.48787
YNR036C	0.591012	0.348745	-0.139345	0.814263
YBL030C	0.588656	-1.64638	0.163252	2.50271
YHR171W	0.586943	0.745365	-0.362833	0.634083
YPL265W	0.586931	0.734667	1.29018	-1.00826
YDL085C-A	0.585696	2.24519	0.970236	-2.20097
YGR296W	0.585253	nan	-0.780598	1.60827
YGR229C	0.583552	2.08616	-0.210619	-0.8648
YDR033W	0.582839	0.666605	-0.213267	0.556169
YBR209W	0.581096	0.85113	1.38576	-1.2304
YPL248C	0.580312	1.08963	2.03631	-2.12081
YFL030W	0.578897	-1.35074	-0.265724	2.61914
YOR367W	0.578512	-0.247462	1.22118	0.028291
YLR353W	0.577564	2.16308	-0.649422	-0.513291
YDR445C	0.576255	-1.02052	1.37415	0.644468
YBR219C	0.576115	0.916031	0.560459	-0.478629
YBL046W	0.57519	-0.037415	2.09915	-1.06548
YLR225C	0.574563	-3.21516	2.76728	1.44305
YLR427W	0.572663	1.59591	-1.16658	0.562551
YPL044C	0.572222	1.5307	2.40761	-2.9472
YNL046W	0.571767	0.370593	0.327269	0.292468
YOL010W	0.570136	0.4156	1.062	-0.490097
YJL137C	0.569936	-0.048321	-0.063991	1.09947
YJR128W	0.569543	0.863818	0.173592	-0.050933
YPL081W	0.569348	0.794278	0.844807	-0.652946
YAR018C	0.568296	-0.098837	0.692853	0.390301
YPL228W	0.566062	-3.03165	1.65629	2.35582
YDR533C	0.564483	2.78823	1.88435	-3.69487
YGL064C	0.564402	-1.28358	1.55072	0.710434
YOL034W	0.564276	-0.333961	1.1342	0.17711
YBL040C	0.5641	2.43821	0.912615	-2.37377
YNL195C	0.563268	0.628244	-0.681058	1.02842
YMR069W	0.563228	1.66834	0.197467	-0.890265
YCL032W	0.559872	-2.45407	2.05714	1.36665
YBR257W	0.558566	1.5236	2.21615	-2.77229
YKL179C	0.557717	-0.104928	0.291635	0.779287
YHR178W	0.557688	0.366679	-0.381037	0.980303
YMR120C	0.557591	-1.25407	1.80412	0.415728
YGR266W	0.557373	-2.17906	1.168	1.97646
YER090C-A	0.556658	-0.768335	0.557132	1.17536
YPR129W	0.556424	-0.000252	0.325625	0.638382
YFR021W	0.555965	0.551215	0.549113	-0.137368
YAL030W	0.555909	-0.576023	1.52262	0.016269
YDR371C-A	0.555743	2.33955	-2.75519	1.37821
YMR304C-A	0.555703	0.999213	1.57536	-1.61207
YOL030W	0.553926	-0.18757	0.329012	0.817987
YKL190W	0.553237	-2.17786	3.65484	-0.518746
YCR010C	0.552998	0.84624	-0.255333	0.366914
YNL330C	0.552439	1.2968	0.224002	-0.563945
YDR164C	0.552085	-1.57299	1.50299	1.02624
YML078W	0.551672	1.37937	1.95617	-2.38002
YCR028C-A	0.550733	-0.346867	0.816426	0.484339
YGL201C	0.549182	1.79066	0.444889	-1.28434
YOR033C	0.548682	0.66153	1.53109	-1.24227
YGL038C	0.5486	-0.164595	0.88384	0.230957
YNL134C	0.546651	-2.26073	0.612439	2.59512
YOR212W	0.545664	-0.639459	1.7285	-0.143922
YER018C	0.545289	0.483465	0.123568	0.337435
YOR228C	0.545106	1.89656	-2.29169	1.33929
YPL269W	0.544216	0.582966	0.581103	-0.221459
YKL007W	0.543475	0.715381	1.08238	-0.856432
YML025C	0.543404	-2.30572	3.96215	-0.715229
YHR092C	0.540369	0.646989	0.499516	-0.210558
YHR093W	0.540369	0.646989	0.499516	-0.210558
YER066W	0.53947	1.78865	0.258238	-1.1125
YOR197W	0.538025	0.73761	0.435248	-0.240973
YGR043C	0.537766	1.29872	-0.094538	-0.272742
YML017W	0.536856	1.09575	-1.65895	1.49307
YDL239C	0.536307	0.511184	0.007844	0.409882
YPR109W	0.535934	0.654517	-4.10731	4.38106
YGR155W	0.534669	0.061247	0.655205	0.209622
YKL219W	0.53324	0.257731	0.690562	-0.024693
YFR009W-A	0.532894	1.19256	-2.87422	2.60466
YLR345W	0.53219	2.13822	0.46724	-1.68369
YPL148C	0.530194	-1.78177	0.536902	2.16319
YPL147W	0.530194	-1.78177	0.536902	2.16319
YER176W	0.526273	1.75562	-2.30606	1.46197
YIL170W	0.525456	-1.17364	0.714682	1.36908
YHR085W	0.525181	1.48951	0.689389	-1.26926
YOR174W	0.524289	4.52854	-1.25217	-2.36827
YLR104W	0.524116	0.194604	-2.38374	3.09693
YJL020W-A	0.523127	1.62736	-1.34946	0.628183
YML093W	0.523088	-2.2268	2.45287	0.679939
YDR303C	0.52301	1.97258	0.731288	-1.79799
YGL148W	0.522949	0.531168	1.84316	-1.46855
YMR313C	0.5224	-0.55268	1.28922	0.168287
YNL145W	0.522175	0.665233	0.193959	0.045242
YGL004C	0.521694	0.809146	0.136404	-0.04195
YLR180W	0.518215	0.902028	0.29762	-0.302073
YIL156W-B	0.517799	1.73541	1.59316	-2.43171
YGL149W	0.51735	-0.20943	0.870712	0.234795
YLR233C	0.517197	-0.322728	0.491929	0.72661
YLR314C	0.511214	-2.48512	0.770993	2.59957
YOL161C	0.50982	-1.78177	2.50277	nan
YGL249W	0.509119	0.649454	0.440785	-0.208419
YDR528W	0.508315	-0.837589	0.504815	1.2132
YKL137W	0.507414	1.7042	1.53674	-2.36208
YPL060C-A	0.507018	-0.260346	0.414029	0.724497
YNL077W	0.505203	nan	-0.363391	1.07786
YOR265W	0.50506	-1.53753	1.21852	1.1938
YMR140W	0.503291	-0.27423	0.331499	0.814456
YNL270C	0.503158	1.57728	1.90611	-2.61189
YER154W	0.502318	0.14311	1.18487	-0.457941
YNL314W	0.502311	1.39093	0.729799	-1.2507
YCR013C	0.500404	0.177103	0.604777	0.084845
YIR037W	0.500034	0.38427	0.374582	0.107233
YDL032W	0.499899	-2.26743	1.39774	1.73554
YPL178W	0.499816	-0.107208	0.814055	nan
YBL113C	0.498934	0.461591	-2.13176	2.53435
YGL251C	0.497493	0.80559	0.540921	-0.484828
YOL134C	0.495594	nan	nan	0.495594
YOR224C	0.494699	-0.801763	3.0382	-1.37959
YGR286C	0.494633	0.445944	1.19176	-0.780977
YDR257C	0.493119	0.562346	1.83275	-1.54099
YCL012C	0.492487	-2.39481	1.24026	2.00757
YMR067C	0.489538	1.29513	-1.53178	1.08455
YDR282C	0.489369	-0.279947	0.96537	0.162189
YGL041C-B	0.488627	0.336613	-0.667974	1.17769
YGL226W	0.48795	-0.220856	0.501916	0.564095
YLR257W	0.48767	1.43933	0.331111	-0.925767
YDR327W	0.485002	1.10436	0.953892	-1.2182
YMR194C-B	0.484141	-2.34458	0.831301	2.35184
YER116C	0.476282	0.056164	0.742935	0.025846
YML046W	0.475333	0.820134	-0.025518	0.028684
YDR134C	0.475102	-0.127602	0.585324	0.365178
YEL009C-A	0.473094	0.600222	0.662294	-0.443094
YBR012C	0.472213	0.381527	0.670274	-0.233904
YLR030W	0.472163	0.762278	-0.094538	nan
YDR463W	0.47164	1.83257	-1.7025	0.686829
YLR172C	0.470325	2.7508	-0.352903	-1.58327
YHR050W-A	0.469911	-0.000726	-0.51353	1.32817
YMR184W	0.468058	-0.412548	0.290457	0.932791
YOL126C	0.466588	1.96479	-0.065468	-1.09117
YKR095W-A	0.466422	1.04071	2.2794	-2.51225
YBR241C	0.464755	1.18913	0.70292	-1.08707
YLR317W	0.464197	-0.531016	1.1804	0.15463
YBL091C	0.463036	-2.41406	0.470245	2.74582
YDL213C	0.462878	-1.09644	2.03154	-0.133371
YMR306C-A	0.462165	1.95893	-2.21561	1.05718
YGR205W	0.461169	1.09125	-0.781944	0.489466
YOR082C	0.461028	-0.028275	nan	0.680267
YPL007C	0.460995	-1.09474	0.272337	1.62087
YDR340W	0.460061	1.12786	-1.80005	1.46904
YAL063C	0.458725	1.10031	0.465649	-0.771425
YGL253W	0.457816	1.34086	2.1601	-2.708
YKR053C	0.457336	2.24289	-1.54872	0.097955
YDR512C	0.454846	0.327698	0.446333	0.013786
YLR458W	0.454363	2.94529	-3.53259	1.37428
YOR089C	0.453908	-0.1302	0.11447	0.801921
YDL178W	0.453208	1.05993	-0.897945	0.622995
YJL047C	0.452689	0.453291	0.411292	-0.080503
YHR120W	0.452415	0.191606	0.288128	0.303872
YKL210W	0.452136	1.9402	1.49966	-2.65674
YBL071C	0.451111	1.89823	-0.366353	-0.750532
YLR081W	0.449703	0.177713	-0.662831	1.26403
YLR325C	0.449627	1.2187	0.022493	-0.462412
YDL195W	0.449099	0.494272	3.15213	-2.86854
YLR114C	0.447826	0.347956	-0.139988	0.56769
YHR097C	0.44687	0.021323	1.66054	-0.907867
YNL303W	0.44645	0.360981	-0.5237	0.935993
YBL012C	0.446069	0.136412	0.967273	-0.33107
YLR280C	0.444769	-0.690188	0.890761	0.569789
YMR274C	0.44304	-0.315534	-0.569751	1.65265
YOR186C-A	0.442862	-0.213807	2.89624	-1.91537
YGR209C	0.441963	1.25249	0.782866	-1.26985
YMR291W	0.440967	-0.550628	1.05472	0.25969
YML106W	0.440388	-1.74519	2.12743	0.38054
YOR394W	0.439356	-0.333037	1.21422	-0.120197
YOR025W	0.439283	-0.271117	1.36853	-0.336552
YKR104W	0.439236	-0.364669	0.006429	1.11902
YBR162C	0.439044	0.674297	1.11587	-1.02972
YGL053W	0.43835	0.400522	0.089341	0.269382
YMR137C	0.438256	-0.300066	0.715061	0.344087
YGL179C	0.437884	-1.18809	1.61401	0.332515
YOR161C-C	0.436929	0.945552	-2.37481	2.18605
YKL036C	0.43471	-0.511073	0.477542	0.786472
YMR326C	0.434645	0.453518	1.13777	-0.838466
YOL165C	0.43404	0.43404	nan	nan
YMR316C-B	0.433891	-0.250666	0.169581	0.832607
YPL174C	0.433346	-2.76247	1.31963	2.19341
YKR075C	0.430555	1.50923	1.86034	-2.62383
YPL005W	0.429236	-1.02287	1.05118	0.71515
YHL029C	0.42702	3.79974	-3.44441	0.384294
YCR102W-A	0.426909	0.057883	1.89444	-1.2129
YDL112W	0.42686	-0.633705	1.95452	-0.581467
YLR019W	0.425311	1.12513	0.686537	-1.07501
YPL127C	0.425205	-0.853056	1.23637	0.353165
YPR024W	0.424825	0.901839	-2.30499	2.13897
YBR056C-B	0.424443	-0.083349	-0.708181	1.52669
YDL025W-A	0.424178	-0.077667	0.385045	0.42732
YER014C-A	0.423606	1.90836	-2.49389	1.31924
YOL061W	0.422974	0.423241	-0.47539	0.784761
YIL117C	0.422648	0.160478	0.635011	-0.063441
YIL042C	0.42256	1.25127	1.91225	-2.43162
YNL266W	0.421786	0.157048	0.002633	0.570873
YJL024C	0.420381	1.51747	-1.17644	0.38709
YNL113W	0.420042	0.864447	-2.53158	2.39467
YDR241W	0.415926	0.988957	1.14874	-1.41729
YCR093W	0.412827	1.25447	2.41387	-2.9533
YBR261C	0.412407	0.968801	-1.91195	1.65746
YPR092W	0.411286	1.63711	-1.61424	0.689507
YNL087W	0.410537	-0.455469	1.08869	0.077853
YDL139C	0.409936	-0.349973	0.350894	0.70911
YLR059C	0.409625	-0.032721	-0.307576	1.04979
YMR297W	0.408895	0.682638	-0.324865	0.350454
YAL032C	0.408732	0.539304	0.680565	-0.511925
YOL166W-A	0.408447	-0.332849	1.0917	-0.051398
[truncated: 4,619 more rows]

## Sheet: Adenine_Arginine_All_gRNAs
ORF	Arg_Ade_Depletion_Score_Average	Arg_Ade_Depletion_Score_Rep_1	Arg_Ade_Depletion_Score_Rep_2	Arg_Ade_Depletion_Score_Rep_3	Arg_Ade_Depletion_Score_Rep_4	Arg_Ade_Depletion_Score_Rep_5
YMR211W	13.4832	9.55446	5.47562	11.1853	nan	0.75114
YDR196C	13.3061	9.49228	7.99223	6.1342	2.99354	nan
YDR197W	13.3061	9.49228	7.99223	6.1342	2.99354	nan
YML032C	13.2688	11.2166	2.15187	9.61369	nan	nan
YPL094C	12.9278	6.89908	7.01459	8.47794	nan	nan
YJR123W	12.6346	nan	nan	12.6346	nan	nan
YDR341C	11.9316	11.4809	3.6583	7.90127	nan	0.822679
YEL046C	11.31	9.31894	4.52454	9.82492	-0.179153	1.80069
YKL144C	11.1496	5.67917	2.45088	11.1945	2.97473	nan
YPR182W	11.0319	9.89225	5.24383	10.0943	0.872148	-1.43439
YGL117W	10.425	8.21181	9.34757	4.09951	2.14336	-0.491316
YOR007C	10.3957	2.52833	14.2814	nan	1.19618	nan
YGL027C	10.083	14.5365	3.16845	nan	-0.240685	nan
YMR117C	10.0058	6.02972	11.1244	5.34338	1.94119	-2.06515
YLR235C	9.94297	13.0732	7.61348	nan	-0.806407	0.005678
YLR370C	9.92897	6.87758	4.87131	4.63856	3.33509	2.47931
YOL133W	9.72068	7.01545	7.55083	6.33921	2.32944	-1.49883
YDL191W	9.65742	7.3801	1.6574	8.69138	2.70283	1.16296
YBR109W-A	9.64078	6.43233	6.00492	5.06996	nan	1.77435
YCL008C	9.60951	0.414018	29.0663	nan	-0.79504	-9.46624
YDR264C	9.53191	5.03887	5.73815	7.12084	1.61475	1.80139
YGR158C	9.5293	2.85983	nan	10.6166	nan	nan
YOL135C	9.50353	7.01545	6.6886	6.4383	2.60702	-1.49883
YDR173C	9.43456	6.04794	5.04343	6.73563	1.42054	1.84878
YGR198W	9.42705	4.97428	4.82611	7.7752	2.15113	1.3528
YNL079C	9.29301	2.55568	6.78235	6.92012	1.39899	3.12266
YGR162W	9.26651	6.21687	6.83213	5.87614	1.49538	0.300023
YJL136C	9.21328	2.95318	2.47952	13.9522	1.09902	0.11762
YGR060W	9.16417	6.53476	7.59788	4.30836	1.71785	0.332864
YHR167W	9.14486	8.49742	1.17905	6.16289	nan	nan
YJL084C	9.09955	3.0281	3.02446	11.3299	2.02434	0.940425
YDR123C	9.05804	5.0555	4.97868	5.23847	2.87038	2.11137
YGR223C	8.97663	8.12671	8.11665	2.89935	1.40316	-0.473501
YBR234C	8.89891	9.05119	6.64943	2.22937	1.34949	0.61909
YOR152C	8.87188	3.75883	10.5246	1.08312	nan	nan
YBR170C	8.70805	4.2156	5.34143	5.52574	nan	nan
YBR171W	8.70805	4.2156	5.34143	5.52574	nan	nan
YER068W	8.69471	5.34736	1.76811	6.68123	3.59272	nan
YBR110W	8.69288	5.6813	5.59336	4.33675	nan	1.77435
YLR117C	8.64239	10.5906	3.3715	7.63198	0.131777	-2.40087
YDR373W	8.60953	3.57629	6.87889	8.16612	-0.58095	1.21115
YPR033C	8.57719	3.75928	4.34743	6.74942	nan	nan
YNL059C	8.45624	14.3782	4.22567	2.68349	-0.639805	-1.73879
YMR239C	8.45309	9.55553	3.18173	3.99502	1.46429	0.705113
YPL249C-A	8.45274	7.86411	6.04369	3.5384	-0.540709	nan
YER074W-A	8.42902	7.15175	3.30955	6.76175	0.452286	1.17253
YJR151W-A	8.40978	1.71777	0.674027	16.4791	0.298407	-0.364479
YGL155W	8.40685	5.79522	3.09428	8.6076	0.171012	1.13017
YDR320C-A	8.39649	7.06636	9.41847	nan	1.04241	-0.73426
YNL251C	8.27577	4.98723	3.61026	7.16493	1.90306	0.839691
YBL112C	8.25059	-1.17212	14.8298	nan	-0.475938	3.31942
YDR500C	8.22128	7.56162	3.0761	3.30082	2.36463	2.08017
YGR179C	8.21697	3.21171	5.00638	8.85051	-0.634643	nan
YOR258W	8.20045	4.244	4.26015	5.69945	nan	nan
YBL033C	8.15835	2.94654	7.02076	4.46704	1.88236	nan
YLR237W	8.15264	3.63895	2.13344	13.5478	-1.09601	0.005678
YGL001C	8.11683	6.69301	1.56191	7.8512	1.19427	0.849389
YCR012W	8.09772	5.43859	15.0511	1.93735	-0.73139	-3.58858
YOL129W	8.08425	3.35712	2.88499	14.6277	-1.3481	-1.44474
YER055C	8.081	7.71527	2.45365	6.44872	0.529663	0.922363
YBL098W	8.07667	2.40992	6.00764	2.84617	0.342819	6.45343
YDL030W	8.01102	5.79639	3.45978	5.91178	1.18971	1.55552
YDR232W	8.00158	5.26958	3.88408	3.17462	2.85607	2.70773
YGL116W	7.94314	6.1249	6.42198	4.88173	0.979281	-0.646485
YLR161W	7.93152	2.372	4.88139	6.48441	nan	nan
YLR157W-D	7.93152	2.372	4.88139	6.48441	nan	nan
YLR159W	7.93152	2.372	4.88139	6.48441	nan	nan
YIL112W	7.87015	2.80275	1.94409	12.5241	-0.33137	0.658635
YLR002C	7.77077	6.55751	4.23927	2.08541	2.53859	1.95519
YBL092W	7.76415	6.07919	3.57106	4.5637	1.96769	1.17952
YDR050C	7.75211	0.680161	11.3953	4.07865	nan	-0.649893
YOR195W	7.74069	8.46315	1.26382	1.18151	2.93219	3.46804
YIL091C	7.71342	6.42351	4.06693	4.13141	1.21547	1.4104
YPR036W-A	7.70707	1.37396	5.68245	4.77941	2.39958	2.99813
YEL036C	7.70382	3.51399	2.77373	3.18673	7.38104	0.370776
YER030W	7.64541	4.17469	1.3914	7.67131	1.49013	2.36812
YLR299W	7.61287	2.2267	8.15879	4.08251	-0.131936	2.68683
YPR074C	7.60191	2.53153	6.31012	4.33774	2.10989	1.70909
YDL126C	7.55722	5.02763	4.7716	4.43049	3.31295	-0.644209
YAR064W	7.55405	-1.32958	14.3521	0.061494	nan	nan
YHR213W-B	7.55405	-1.32958	14.3521	0.061494	nan	nan
YOR234C	7.49453	3.17395	3.79974	5.76291	3.36573	0.65595
YBR009C	7.48744	6.44532	7.75656	1.54493	0.843615	0.152001
YBR155W	7.46595	2.3562	6.1493	5.75538	1.57042	0.863077
YGL073W	7.46311	5.03691	3.05267	6.48555	-0.714994	2.82788
YGR157W	7.43187	3.02558	2.87242	4.12107	2.15488	4.4442
YBR109C	7.42108	6.43233	6.00492	2.98937	0.713682	0.453737
YML121W	7.40226	5.66269	nan	4.80568	nan	nan
YIR022W	7.36467	3.05794	3.02795	9.56824	0.603192	0.210574
YBR102C	7.34581	4.14206	2.4772	6.36275	1.66209	1.78163
YGL172W	7.29865	8.33109	2.79975	nan	1.5108	nan
YGR116W	7.26577	4.07946	4.65107	6.31518	0.520155	0.680888
YKR041W	7.26244	nan	7.26244	nan	nan	nan
YOR281C	7.23836	6.03713	2.28366	5.68846	0.055209	2.121
YMR204C	7.23381	1.60792	14.7497	2.49858	1.19341	-3.87432
YGR119C	7.22932	6.13006	3.27704	3.11446	nan	nan
YKL163W	7.20796	-0.385512	nan	nan	10.5791	nan
YBR289W	7.16261	4.72554	3.47103	5.16265	1.11526	1.54161
YPL231W	7.14105	4.59965	4.20904	4.10571	1.64577	1.40769
YDR501W	7.09693	4.54595	5.51577	2.6256	1.03242	2.14949
YIL131C	7.08353	5.42988	2.79146	5.49083	1.30744	0.819648
YGL142C	7.06608	3.82978	4.25983	5.61501	0.870944	1.22467
YDR028C	7.06421	4.4148	5.01936	5.71399	-1.11912	1.76702
YBL087C	7.06239	3.2409	4.39871	4.62115	2.27789	1.25334
YNL302C	7.05452	2.72807	5.40603	4.73565	1.76527	1.13936
YJL041W	7.039	5.44356	0.693873	5.79142	nan	2.14915
YOR180C	7.02298	5.52675	-0.52996	6.20743	nan	2.84173
YOR181W	7.02298	5.52675	-0.52996	6.20743	nan	2.84173
YFR036W	7.02272	-1.15451	11.6668	3.33602	1.23264	0.622318
YJL176C	7.01471	5.57301	2.95507	4.77288	-0.25123	2.63564
YGL137W	6.99275	3.03408	7.741	3.49557	0.795223	0.57038
YOR283W	6.97383	5.6802	2.28366	5.40336	0.105733	2.121
YBR288C	6.95918	4.72554	3.17398	5.16265	0.989165	1.50986
YOR060C	6.92392	5.14849	5.11683	3.47422	nan	0.10829
YBR038W	6.92221	5.33538	3.85288	3.27608	1.16002	1.85418
YIL033C	6.91805	4.67332	4.81242	3.50251	-0.014087	2.49507
YER009W	6.90997	3.40724	4.59004	3.94953	1.92597	1.5784
YHR107C	6.90175	-0.734457	14.3829	nan	-1.69422	nan
YGL245W	6.90097	3.91344	2.88849	4.73788	2.61241	1.27883
YGL246C	6.90097	3.91344	2.88849	4.73788	2.61241	1.27883
YGR035W-A	6.89351	6.02058	3.02192	4.92586	1.02224	0.423739
YDR351W	6.88444	4.82524	3.9736	5.26102	0.672543	0.661682
YML054C	6.88342	3.83894	2.98871	5.16998	2.3344	1.05976
YER165W	6.87804	6.05564	1.70654	4.33822	1.04952	2.22984
YNR020C	6.87758	9.08727	3.38843	0.356555	0.213202	2.33329
YCL040W	6.87051	4.18049	3.08853	2.98973	3.48226	nan
YML012W	6.82714	7.53363	nan	4.19243	0.098896	nan
YOR160W	6.81735	10.9898	-1.20577	2.7298	1.80935	0.920915
YDL087C	6.80813	2.88776	2.33739	6.39286	1.3995	2.20593
YER113C	6.80605	3.53679	6.35163	1.90002	nan	nan
YDL180W	6.79973	3.16354	7.61747	2.53231	0.976874	0.914465
YMR212C	6.79387	7.39384	3.69628	3.49129	1.43433	-0.824199
YDR127W	6.78725	3.07814	4.62563	4.99368	1.30487	1.17443
YER017C	6.78014	5.60437	2.38482	2.65496	2.46751	2.04919
YHR101C	6.76962	4.23852	2.70905	4.80333	1.72642	1.66002
YDL005C	6.75909	3.56533	4.71581	2.75407	2.58935	1.48922
YCR079W	6.74928	3.91969	3.88513	5.45132	1.06784	0.767865
YGR140W	6.74623	3.07473	3.52577	5.24395	1.70741	1.53316
YNR027W	6.73988	2.86377	7.74354	2.34979	1.4475	0.666231
YPL096W	6.72524	3.76252	1.67356	10.158	0.156733	-0.712714
YOR254C	6.71353	6.35665	4.33296	3.98451	0.266652	0.071135
YJL173C	6.70771	1.4299	5.45998	6.79131	-0.265771	nan
YJR064W	6.70695	4.77869	0.613292	4.09635	nan	3.92557
YPL030W	6.67829	2.19054	3.97319	-1.05399	2.99354	6.82983
YER060W	6.67136	5.32572	6.92948	-0.184751	2.15514	0.692032
YER136W	6.65968	3.08522	3.55983	7.80675	1.03348	-0.593792
YOL064C	6.64203	3.99811	8.64944	2.38345	-0.844407	0.665446
YDR324C	6.63454	4.45433	3.16961	3.96755	1.8105	1.43329
YIL068C	6.62217	6.73262	4.12172	3.45217	1.0546	-0.553496
YAL029C	6.62115	5.07183	3.66036	2.71488	1.39043	1.96786
YHR062C	6.60984	5.07671	3.91192	5.4484	0.39818	-0.055169
YBR196C	6.60735	5.06485	4.28263	4.71022	1.48504	-0.76827
YGL141W	6.60378	3.82978	4.25983	5.61501	-0.162804	1.22467
YFL029C	6.60293	5.75016	3.98649	2.81655	0.907355	1.30403
YOR061W	6.60061	5.08948	4.73984	2.98808	0.495126	1.44689
YLR123C	6.59563	3.35201	6.46958	1.6494	1.15335	2.12392
YKR002W	6.57622	1.59761	9.57077	nan	1.68384	0.300205
YLR398C	6.5659	2.87519	4.05479	3.01243	2.11344	2.62596
YDL132W	6.56099	4.8535	2.57943	6.52672	-0.017071	0.728241
YOL035C	6.53674	3.54338	3.12926	5.47035	0.930487	nan
YLR388W	6.52941	3.44334	3.39654	4.4114	1.52457	1.82436
YLR080W	6.51981	5.33354	5.51983	1.96277	0.404467	1.35814
YNL043C	6.51208	6.99259	nan	7.46414	-0.605167	-0.827404
YER022W	6.5118	4.8734	3.90875	3.57917	0.800279	1.39923
YAL027W	6.47725	1.11072	3.18884	8.24607	1.18752	0.750424
YPR160W	6.43608	2.8465	5.43959	4.05668	1.40912	0.639612
YMR001C	6.42856	3.45706	3.63557	6.5685	1.80585	-1.09228
YNL069C	6.42764	5.33821	1.33142	3.77186	2.59888	1.33227
YOL071W	6.4163	2.47143	3.35011	4.86977	0.645618	3.01034
YNR062C	6.41512	3.0067	2.72517	4.64554	1.81175	2.15547
YPR041W	6.41434	0.442209	-1.17147	12.7998	-0.425838	2.69818
YAR033W	6.41217	3.5309	6.25635	3.65908	0.897679	-0.005961
YHR068W	6.39878	3.05076	4.95342	4.12982	1.16745	1.00665
YHR010W	6.3875	4.07922	1.87446	2.82486	2.03409	3.47026
YDL160C	6.3748	nan	2.47486	7.75874	nan	0.80787
YNL243W	6.37283	3.20839	5.42326	3.90876	1.7292	-0.019532
YHR139C	6.37245	6.70752	1.56228	1.84868	nan	2.62642
YMR180C	6.36683	4.60501	2.50653	0.298816	6.14765	0.678663
YOL013W-B	6.36463	2.1513	8.94337	1.84493	1.15845	0.133693
YBR037C	6.35547	4.14726	3.8661	2.99464	nan	nan
YOR182C	6.35174	3.13099	3.75182	4.89026	0.379056	2.0508
YGR243W	6.3486	2.72404	1.86873	4.34025	2.75343	2.50946
YLR102C	6.34648	4.27387	4.08285	4.90336	0.501186	0.429886
YFR032C-A	6.34128	5.6233	3.64441	3.2183	1.36976	0.323749
YNL182C	6.32129	3.89451	7.15269	2.89645	-0.129232	0.320421
YKL074C	6.30962	0.245036	3.24011	6.28268	2.93309	1.40783
YDR372C	6.29414	4.14558	6.90825	2.74932	-0.900463	1.17144
YMR131C	6.27944	5.5816	3.96815	-0.222629	3.23175	nan
YPR015C	6.26147	3.62844	3.26288	4.30663	1.88998	0.913151
YHR100C	6.25804	3.12301	5.38149	3.27986	1.90657	0.302481
YDR447C	6.25403	4.95741	2.52059	3.35429	nan	nan
YMR308C	6.25288	-0.641396	-0.462243	11.9339	nan	nan
YOR329W-A	6.22762	-4.0702	9.32944	5.1981	2.67034	0.797701
YMR242C	6.22734	3.07312	4.02426	3.54234	nan	1.81496
YDL209C	6.21159	2.78329	3.18779	4.04986	2.45913	1.40946
YDR356W	6.20117	2.57367	6.97373	3.33851	1.37308	-0.392768
YPR043W	6.19106	2.81455	3.08453	5.05639	1.42665	nan
YDL075W	6.18903	5.06064	0.112835	5.85793	2.01495	0.792743
YCL057C-A	6.18812	3.87678	1.84984	3.93775	4.09278	0.079903
YOR148C	6.18036	5.28194	0.951665	3.98075	nan	2.14636
YDR062W	6.16856	2.67237	3.16603	5.22577	1.34138	1.38777
YGL193C	6.16406	1.88836	3.15265	5.26526	1.25658	2.2204
YLL054C	6.15902	2.36974	5.78863	1.63922	1.67269	2.3017
YPR102C	6.15656	4.1142	3.20546	4.35806	0.61164	1.47713
YBR154C	6.15104	nan	1.68311	5.71422	2.47188	2.43289
YPR187W	6.14251	3.7411	4.2854	nan	2.62905	1.62946
YBR080C	6.12667	5.0684	4.48534	nan	1.23412	1.46548
YER038C	6.12548	4.68649	7.26281	0.781806	0.820395	0.145483
YDR124W	6.1068	3.74785	5.27221	3.73744	-1.44435	2.34207
YOR157C	6.10086	4.61636	5.20153	2.38605	0.12325	1.31474
YKR087C	6.08369	4.62924	2.35524	2.99552	1.55842	2.06514
YHR071W	6.07896	2.44765	6.1493	nan	nan	nan
YKR058W	6.06373	2.82545	7.50304	1.99817	0.53772	0.694543
YOR350C	6.06136	3.31105	3.81871	3.59208	1.90283	0.928941
YFL007W	6.05308	9.62285	1.88654	1.81919	0.69441	-0.487899
YBR235W	6.04148	6.91572	4.19125	1.25667	1.09335	0.052163
YGL145W	6.03738	4.09335	3.13638	3.12511	0.826878	2.31827
YJL048C	6.0341	1.38653	2.39357	5.90491	2.26278	1.54486
YER111C	6.03216	4.88507	4.01567	2.95229	0.637076	0.998221
YBL083C	6.0271	9.89926	-2.42976	2.46523	nan	2.11946
YLR275W	6.02412	3.79573	6.99506	1.4477	1.08314	0.148726
YLR085C	6.0177	4.59497	3.3711	2.54616	2.77699	0.166773
YHL025W	6.01491	5.22783	3.5823	3.14808	2.39258	-0.901041
YJR039W	6.00054	-0.872999	7.98803	3.63682	1.76849	0.897262
YDR458C	6.00012	2.36433	-1.30504	9.64923	1.77983	0.928314
YPL176C	5.98044	3.7871	3.49588	3.31827	1.39455	1.37688
YJL167W	5.97454	2.39189	3.50419	5.43565	0.621568	1.40617
YPL153C	5.96891	4.50272	2.29621	2.8725	2.34338	1.33208
YDL024C	5.9414	nan	8.10932	1.05034	1.13115	nan
YIL102C-A	5.94018	6.1273	-0.731054	4.14507	2.72843	1.0129
YPL124W	5.9356	1.87554	4.94789	6.66468	0.43889	-0.654581
YDR527W	5.93271	4.40042	1.9543	3.74897	2.0502	1.11205
YOR049C	5.93259	0.768935	10.8869	1.35472	0.279669	-0.024551
YDR448W	5.93161	7.71354	2.37556	1.06165	2.06451	0.048223
YGR102C	5.91299	7.69198	0.670245	nan	nan	nan
YPL128C	5.9096	4.36887	4.87667	4.73486	nan	-2.1612
YJL005W	5.9047	4.75408	3.9591	3.94396	0.552832	-0.006649
YPL026C	5.90272	8.33028	2.98367	0.898258	1.25978	-0.273095
YGL089C	5.89915	5.4653	3.92057	2.32796	0.084477	nan
YDR471W	5.89649	2.758	2.52157	4.51325	1.31075	2.0814
YDR086C	5.88839	6.11425	3.95372	-0.974687	nan	2.6835
YMR213W	5.88204	7.11481	3.74671	4.10792	-1.55813	-0.258657
YCR038C	5.87428	0.515307	nan	10.446	-0.786707	nan
YOL015W	5.87053	-1.68062	1.92889	10.9433	1.80862	0.12676
YOL016C	5.87053	-1.68062	1.92889	10.9433	1.80862	0.12676
YLR436C	5.86973	3.78129	4.67054	2.5401	2.51957	-0.386379
YGL126W	5.86408	3.5341	3.03342	3.22784	1.84819	1.46895
YDL058W	5.85927	2.44682	3.8251	3.71843	1.18894	1.92244
YFR031C-A	5.84905	1.81749	4.21941	3.15794	2.95314	0.930881
YAL025C	5.84367	6.55592	1.5734	2.75571	0.991479	1.19033
YDR184C	5.8401	3.73881	1.965	6.61641	0.770532	-0.031892
YDL246C	5.83879	5.78244	2.47486	nan	nan	nan
YKL202W	5.80891	5.72574	1.58144	4.7678	-0.62802	1.54217
YDR403W	5.78612	4.47766	3.06318	2.86773	0.872681	1.65691
YGL189C	5.78045	4.22392	2.14998	3.61482	2.07781	0.858933
YOL093W	5.76235	4.24285	1.94342	3.40455	1.88574	1.40845
YNL103W	5.75374	3.23951	6.28439	-0.67557	2.87942	1.138
YOR078W	5.73923	3.18832	2.76012	3.52791	1.86531	1.49164
YER112W	5.73758	4.55152	2.75691	3.73832	-0.099028	1.8819
YOR058C	5.7231	0.810345	3.8661	2.08971	nan	4.68005
YNL067W	5.71439	6.56477	3.76462	2.06015	0.484462	-0.09624
YDL072C	5.69981	3.75211	1.85583	3.40919	2.35664	1.37139
YLR072W	5.69566	4.41636	1.91269	3.85691	1.71761	0.832318
YIL127C	5.68946	4.3811	4.13809	3.18805	1.90006	-0.885285
YKL046C	5.67674	2.89993	4.84137	3.64073	0.79198	0.519552
YBR146W	5.66852	3.64595	2.61925	3.34826	1.25723	1.80451
YBR214W	5.66356	1.12719	1.02971	7.42729	1.22105	1.85886
YGL127C	5.66202	3.28368	2.95587	3.06702	1.76593	1.58816
YPR119W	5.6527	4.57438	3.81402	3.43703	0.094951	0.71943
YMR075W	5.6492	4.30232	2.96029	2.19993	0.926895	2.24256
YML066C	5.6483	4.41044	4.62693	1.67831	0.998098	0.916203
YJL075C	5.64595	2.54485	4.11632	3.95613	2.1095	-0.10208
YAR050W	5.64375	2.51376	4.00932	6.89389	-0.213636	-0.58353
YBR173C	5.64254	7.332	1.00492	1.10131	nan	1.84685
YNR075C-A	5.64212	1.73265	1.6312	7.16852	0.795824	1.28797
YFL019C	5.6379	2.51642	3.28782	1.90946	3.25818	1.63485
YEL017C-A	5.62899	3.26075	3.26603	5.45035	0.462749	0.146933
YOL094C	5.62479	4.24285	1.94342	3.40455	1.84062	1.14598
YLR015W	5.62359	7.45909	4.76084	nan	nan	-2.47959
YOR161C-C	5.61782	4.2761	3.75998	3.67443	-0.045091	0.896424
YDR486C	5.6105	4.81569	2.07504	6.56192	-1.90809	1.0009
YBL093C	5.61009	2.96563	4.52107	1.8248	2.63093	0.602101
YGL093W	5.60203	3.28595	3.26854	5.85739	0.057209	0.057425
YIL133C	5.60134	4.23141	2.76705	3.86051	1.34122	0.324801
YGL223C	5.59959	1.35937	2.57835	8.20775	0.575404	-0.199804
YLR286W-A	5.59742	2.74152	1.70839	6.67311	nan	0.071822
YGR103W	5.59428	7.69198	0.670245	nan	nan	1.32736
YLL003W	5.58731	3.84346	2.31592	3.71484	2.99302	-0.373645
YOL005C	5.58331	4.86383	2.75217	2.63359	1.32549	0.909569
YJL199C	5.58287	3.10664	7.38373	1.97385	-1.40031	1.41977
YOR386W	5.58225	4.91892	3.07602	3.45923	-0.396861	1.42498
YOL079W	5.58145	2.2142	5.96822	3.29896	1.62434	-0.62521
YJL128C	5.5766	2.5824	3.72371	4.42021	-0.391259	2.1346
YLR406C	5.56704	3.07941	3.91985	3.3326	2.73699	-0.620564
YDR398W	5.56465	2.16077	2.15965	4.2106	2.29641	1.6155
YDR354W	5.56457	2.19289	2.67394	5.13459	1.47724	0.964105
YDR183C-A	5.56144	4.6971	2.7642	2.19669	2.13921	0.638568
YKR081C	5.54002	2.61335	2.31628	4.05549	1.42457	1.97817
YBR272C	5.53714	4.4428	1.96491	2.75717	1.76551	1.45102
YCR077C	5.53491	3.5718	3.00363	4.413	1.11197	0.276038
YER133W	5.53442	2.38365	7.03019	0.665705	1.21371	1.0821
YGL051W	5.53357	2.41258	2.79026	1.34678	4.10226	1.72156
YGR167W	5.53144	6.42283	9.02731	0.757228	-0.578565	-3.26014
YLL066W-A	5.52454	2.80437	8.08581	1.78425	1.86252	-2.18371
YJR016C	5.51068	3.82599	1.2485	4.30429	1.175	1.76846
YDR178W	5.51024	2.69563	1.51712	3.83532	3.68483	0.588361
YJL172W	5.50924	3.73997	4.13033	3.08048	2.31289	-0.94464
YLR412W	5.49625	3.5881	3.74826	1.19486	2.66397	1.09481
YOL008W	5.49547	2.6607	1.97493	4.23586	1.74629	1.67047
YLR339C	5.49063	nan	4.47057	3.77034	1.26914	nan
YMR224C	5.48911	3.45645	2.75415	2.69996	1.90541	1.45805
YKL073W	5.48416	0.567807	2.25517	6.28635	2.19773	0.955877
YNL118C	5.48172	6.06423	1.72313	4.40165	1.70577	-1.63728
YHR045W	5.46967	2.68054	1.98713	8.52858	-0.680007	-0.285692
YOR257W	5.46741	3.69213	2.81565	3.72795	0.301524	1.68826
YML018C	5.4656	3.63872	3.20705	3.12923	1.56283	0.68362
YNL110C	5.45877	3.03342	4.85523	1.6861	1.34278	nan
YMR048W	5.4585	2.80395	2.27117	3.91555	1.92158	1.29331
YLR242C	5.45827	1.31341	2.64768	5.79615	2.14653	0.301298
YAL024C	5.45606	4.70458	0.619575	2.80979	nan	2.77817
YBR151W	5.45538	5.40397	3.44357	1.92172	-0.186214	1.61556
YMR245W	5.43737	1.03614	0.396952	9.3538	0.65282	0.718617
YBR211C	5.42113	4.05152	2.95241	3.39509	-0.323239	2.04624
YGL049C	5.41922	3.29153	2.31432	3.28318	1.6339	1.59482
YGR097W	5.41761	2.04024	2.92626	3.0629	2.32563	1.75912
YBL066C	5.41674	2.76831	3.05457	1.50277	3.56466	1.22189
YLR243W	5.41629	-0.704879	2.66707	7.92964	1.48547	0.733877
YDL141W	5.41458	2.83313	3.1346	6.37779	1.29425	-1.53241
YFL038C	5.40756	5.27405	1.91823	2.78112	1.79604	0.322242
YFL037W	5.40756	5.27405	1.91823	2.78112	1.79604	0.322242
YGR035C	5.40612	-1.3066	8.90244	4.18834	0.803907	-0.49965
YPR082C	5.4044	3.7232	2.81817	5.41796	1.33094	-1.20567
YOL139C	5.39721	5.54694	1.63819	2.16312	nan	nan
YDR318W	5.39634	3.85235	-0.008198	7.4286	1.21063	-0.416801
YEL031W	5.38246	2.84447	3.04948	3.04415	1.32351	1.77394
YDR426C	5.37962	3.84007	0.084958	6.29014	nan	0.544077
YDR427W	5.37962	3.84007	0.084958	6.29014	nan	0.544077
YLR106C	5.37846	1.35171	3.01411	4.10233	2.06706	1.49137
YOR252W	5.37457	4.39081	2.45771	2.46051	nan	nan
YLR103C	5.37409	3.08493	1.44012	3.93443	2.2887	nan
YGR034W	5.36798	3.10504	2.64245	3.53902	2.5371	0.179546
YOR242C	5.36471	2.67662	8.00735	2.44481	-0.970411	-0.162524
YDR371C-A	5.36409	3.57497	4.25283	2.20284	3.46196	-1.49812
YJL125C	5.35717	1.30465	-0.544894	9.11238	0.958619	1.14824
YML077W	5.35153	4.87129	2.74293	1.40036	1.5831	1.36872
YLR327C	5.35036	-1.98038	4.78247	3.60727	3.22763	2.32677
YDR434W	5.34668	3.71019	7.71686	2.27199	1.89986	-3.64335
YLR355C	5.34631	5.48566	0.252531	2.23865	2.40464	1.57322
YLL041C	5.34202	2.93314	3.23479	3.0065	1.79304	0.977645
YNL058C	5.34127	3.62622	1.6449	1.56489	1.16103	3.9464
YIL161W	5.33699	3.33568	3.10991	2.4394	1.92211	1.12678
YDL161W	5.33481	2.16392	3.70152	3.70824	1.3566	0.998703
YGL025C	5.32686	4.17254	3.58208	3.42205	-0.093732	0.828282
YJR057W	5.31701	3.25278	2.39156	2.21671	2.16614	1.862
YIR033W	5.31344	2.9457	2.99184	4.0459	0.814239	1.08352
YNL143C	5.31286	3.91091	3.04109	2.74752	1.1182	1.0622
YBR265W	5.30269	3.44572	4.82759	3.56771	-1.47896	1.49513
YNL141W	5.29893	1.93602	5.81105	nan	nan	1.43095
YOR287C	5.28812	7.39449	1.93799	1.8459	0.240458	0.405759
YGL038C	5.28783	3.0342	5.93691	2.18273	1.07847	-0.408359
YGR005C	5.28644	3.1184	1.60936	2.42038	3.63129	1.04141
YJR143C	5.27919	1.63742	7.01392	3.13867	-0.149735	0.164349
YJR144W	5.27919	1.63742	7.01392	3.13867	-0.149735	0.164349
YOR159C	5.27739	9.37126	-1.76372	2.7298	0.217439	nan
YMR037C	5.26046	4.25203	3.10672	3.71126	1.52797	-0.835247
YER140W	5.2554	-0.767206	4.98781	3.20596	2.3831	1.94178
YDR494W	5.25286	4.80775	2.44349	2.18887	1.52833	0.777315
YPL151C	5.25009	4.60775	2.62298	1.89988	1.43261	1.17636
YEL056W	5.24765	2.77096	2.83606	2.81654	2.4391	0.871452
YKL105C	5.24305	0.048643	4.69092	5.00338	0.743162	nan
YGL138C	5.22994	2.43164	4.84832	3.81556	0.488833	0.11015
YOR312C	5.22225	2.97115	1.90875	3.55332	2.21303	1.03104
YNL307C	5.21256	2.66861	4.52811	2.32423	0.805955	1.32875
YIL142W	5.21052	0.892253	3.85507	3.91343	nan	1.7603
YBR212W	5.20557	2.91264	4.38356	5.63804	-0.540709	-0.753511
YGR099W	5.19828	3.68216	1.89868	1.7892	3.68356	0.570122
YGR118W	5.1875	2.59649	3.54332	3.37419	0.861	nan
YHR157W	5.18666	3.31205	4.56289	3.34782	-0.159945	0.53492
YKL033W	5.18476	1.48221	3.42938	2.76345	2.01899	1.89944
YDR212W	5.18162	1.43244	6.05356	3.62531	0.63603	-0.160877
YML064C	5.17167	3.76581	3.54071	4.17288	0.091159	-0.006348
YNL206C	5.16946	5.73772	1.89633	3.10163	0.426417	0.397175
YDL110C	5.16095	4.11091	3.24041	1.62904	1.86317	0.696707
YGL104C	5.14211	3.38485	6.25281	2.866	1.47624	-2.48179
YNL268W	5.13045	1.78486	4.76832	5.07647	0.834894	-0.992516
YLR403W	5.12685	1.98204	1.22267	4.40921	1.58119	2.26886
YOR259C	5.12629	4.44664	nan	2.80303	nan	nan
YNL026W	5.11989	3.7033	4.32006	nan	2.323	-0.106594
YBR180W	5.11618	3.67051	2.71303	1.88062	1.36126	1.8147
YKL017C	5.11477	4.94914	2.08461	2.62754	2.36846	-0.592783
YER029C	5.11389	3.31778	0.339459	5.54546	1.46388	0.768437
YFL005W	5.11389	3.15164	2.63502	2.81937	2.18741	0.641575
YHR174W	5.11092	2.14704	2.28634	4.84019	nan	0.948257
YKL001C	5.10313	2.17768	2.9715	3.56176	2.13229	0.567718
YJR132W	5.10219	3.44513	4.22221	-0.045138	1.76625	2.02039
YCL064C	5.10079	2.0965	2.66679	3.73666	2.02748	0.878275
YGR242W	5.09959	2.05289	2.42528	6.25359	0.591983	0.079284
YPL045W	5.09343	1.95435	5.23955	2.88087	0.140172	1.17431
YPL046C	5.09343	1.95435	5.23955	2.88087	0.140172	1.17431
YDR250C	5.08973	1.14174	2.86335	4.69724	2.0629	0.615761
YCL018W	5.08255	2.96648	2.63008	2.64118	3.29772	-0.170533
YGL094C	5.07462	2.51556	2.79606	4.28917	1.49633	0.25007
YER085C	5.0671	3.01987	3.89057	2.77575	0.856615	0.787593
YDR290W	5.06643	3.73095	2.19021	2.74384	1.8112	0.852686
YDR120C	5.06136	3.14099	3.09428	3.17644	3.34234	-1.43649
YDR121W	5.06136	3.14099	3.09428	3.17644	3.34234	-1.43649
YMR108W	5.06088	4.9809	1.61893	1.73845	1.57845	1.39975
YDL201W	5.05928	1.72459	3.46737	5.14283	0.500169	0.47793
YMR013C	5.05924	4.0785	4.2813	3.36131	0.311971	-0.720291
YIL048W	5.05332	3.65814	1.95198	2.24765	1.91207	1.52974
YAL056C-A	5.05162	2.27614	4.82317	3.26973	-0.044632	0.971366
YIL126W	5.05036	4.3811	4.22895	2.29399	1.85627	-1.46737
YLR185W	5.04864	4.38898	-0.351295	2.7414	2.31714	2.19289
YML098W	5.04432	0.818342	4.62021	3.1463	0.669005	2.02557
YBR078W	5.04279	3.65081	3.66474	1.62816	2.53091	-0.198585
YDL208W	5.04193	2.12083	2.90549	2.96166	1.87664	1.40946
YGR109C	5.04101	3.02586	2.96711	2.19934	1.60874	1.47099
YBR152W	5.03181	1.92358	3.61069	4.1706	1.09863	0.447974
YPR193C	5.02843	4.27092	7.6661	-1.19591	1.23169	-0.728881
YAL022C	5.02774	3.66736	3.45103	2.66896	2.61301	-1.15801
YNL225C	5.02399	5.49407	0.861749	2.23107	1.1517	1.4954
YLR376C	5.02332	4.81865	0.966132	2.43334	nan	1.82852
YDL037C	5.01862	5.97309	2.32397	2.4511	-1.40812	1.88195
YMR309C	5.00873	4.68643	3.56874	1.60966	0.41804	0.917004
YBR258C	5.00684	-1.38357	0.75275	9.79209	-0.71797	2.75233
YBL013W	5.00619	3.01096	0.672289	1.24763	3.53778	2.72553
YCL041C	5.00501	2.59909	8.3	-0.797332	0.119562	0.970216
YCR066W	5.00399	5.3499	2.41311	2.556	-0.538703	1.40895
YAL044C	5.00305	2.87692	-1.2507	9.02238	1.26303	-0.724472
YPL218W	5.00272	5.35869	3.97595	3.83597	-0.499637	-1.48454
YOR106W	4.99479	3.05945	5.51843	1.72518	-0.313487	nan
YML069W	4.99317	2.71038	2.14145	2.76915	2.36536	nan
YCL025C	4.98029	2.39983	3.44528	1.75628	2.88174	0.653143
YLR399C	4.97572	-1.51216	8.12572	4.04687	2.05477	-1.58915
YER107C	4.97566	5.44411	0.37761	3.4469	0.682707	nan
YEL061C	4.972	2.40559	9.23115	-0.220925	-0.175829	-0.122253
YOR074C	4.96899	2.18069	2.20058	2.96949	0.498582	3.26165
YIR012W	4.95697	1.84349	1.48071	2.37495	4.21479	nan
YIR011C	4.95697	1.84349	1.48071	2.37495	4.21479	nan
YKL024C	4.9561	1.94769	2.93519	2.4927	1.19921	2.50739
YEL037C	4.95486	5.06792	2.61634	2.70184	0.012136	0.681173
YPL129W	4.95394	2.23807	2.42846	3.29306	2.81725	0.300509
YCR014C	4.94929	3.91074	2.22431	2.7039	1.02088	1.20712
YJR070C	4.93815	2.6649	2.33464	3.70912	1.34917	0.984209
YPR201W	4.93311	1.91575	5.98545	1.70228	0.430099	0.997189
YDR450W	4.93163	2.70596	1.40693	4.7943	0.718582	1.40168
YLR418C	4.92685	1.17814	3.23888	3.81127	1.62541	nan
YDL142C	4.91411	0.14502	1.64565	8.78025	nan	-0.742684
YBL084C	4.90892	4.55965	2.11285	2.18149	1.09763	1.02505
YLR402W	4.90822	2.1471	0.097569	4.40921	2.98535	1.33588
YJR033C	4.90518	3.29048	4.37821	2.73712	0.469249	0.093259
YGR107W	4.90124	2.82978	2.79118	3.75136	1.03214	0.555045
YBR041W	4.8984	4.71687	-1.12573	2.69325	3.76859	0.900173
YPL031C	4.89709	4.50388	-1.14991	3.58363	1.73393	2.2787
YCR081W	4.89662	4.17287	3.45275	1.33151	1.51551	0.476542
YJL223C	4.88959	1.94779	5.85876	2.36944	0.012003	0.745459
YIL176C	4.88959	1.94779	5.85876	2.36944	0.012003	0.745459
YKL119C	4.88766	nan	nan	4.92586	2.13177	1.40805
YDL086C-A	4.88536	1.68537	3.9827	2.60792	1.65652	0.991479
YER044C-A	4.87439	3.42013	8.61514	1.52168	2.26416	-4.92164
YLR141W	4.87411	0.236566	2.56306	4.25986	3.46943	0.369929
YDR378C	4.87268	4.20174	nan	3.52931	0.585284	1.42903
YJL083W	4.86486	2.10566	2.96284	4.47544	-0.573729	1.90795
YDL103C	4.86244	nan	nan	4.86244	nan	nan
YBR103W	4.85752	3.53647	2.06789	3.29369	0.790706	1.17298
YOL009C	4.85214	3.6641	-1.24736	4.427	3.24633	0.75964
YJL109C	4.8485	5.03681	3.53388	2.39449	-0.829426	0.705821
YMR068W	4.8484	2.99356	6.42954	0.099822	1.76015	-0.441726
YPR160W-A	4.84386	1.80504	1.81559	4.63856	nan	1.42853
YDL081C	4.83922	2.79887	1.96535	2.7557	2.06596	1.23495
YDL017W	4.83792	2.31214	3.22565	3.98058	-0.350459	1.65001
YIL136W	4.83582	5.93638	8.50609	-2.4381	2.30756	-3.49872
YMR202W	4.83479	4.72326	2.50627	3.64586	-0.582191	0.517717
YJR036C	4.83307	-2.69242	8.39178	2.25445	1.86698	0.986286
YLR148W	4.83226	2.63871	2.07507	2.74281	1.98504	1.36363
YIL143C	4.83075	0.924355	4.13328	3.65098	1.00633	1.08695
YHL011C	4.82967	3.82828	2.59641	1.59694	1.32139	1.45646
YBR112C	4.82749	4.96036	1.88286	1.61334	0.827915	1.51012
YNL071W	4.81928	3.16426	2.37959	3.48808	1.10017	0.644143
YOR363C	4.81883	1.50391	4.24194	3.76211	1.28448	-0.01721
YDR531W	4.81858	1.51707	3.6267	3.32883	-0.055551	2.35763
YIL006W	4.81641	3.31297	4.51759	3.4181	-0.101114	-0.377724
YGR233C	4.80923	4.22223	2.71317	-0.956323	3.63627	1.13842
YGL147C	4.80677	4.86281	0.346086	1.45413	2.94224	1.14299
YDL245C	4.80453	1.99978	3.552	2.96844	1.53251	0.690519
YER012W	4.80253	1.00752	-0.212543	7.39011	1.12303	1.43067
YNL070W	4.80214	2.0387	3.54733	2.65073	nan	1.36752
YLR331C	4.80166	1.82837	7.72973	3.41962	0.855508	-3.09639
YPR136C	4.80027	1.69507	2.93218	2.68717	1.25444	2.16488
YMR194C-A	4.79622	2.68295	3.83431	4.35271	-0.703611	0.558311
YBR176W	4.7895	0.251315	8.87862	0.08888	0.555183	0.935659
YOL039W	4.78535	1.36988	1.85744	7.47447	0.924475	-0.925913
YDR020C	4.78412	4.35267	2.80469	2.25031	0.694721	0.59524
YDL134C	4.78407	-2.22389	-0.992792	11.8909	1.22791	0.795419
YDR140W	4.78076	3.78386	4.85827	2.41196	0.634832	-0.998822
YBR045C	4.7804	1.49645	3.35595	2.89768	nan	1.81071
YLR440C	4.77892	3.0495	2.1183	3.99299	1.88789	-0.362674
YMR164C	4.77732	3.69215	1.6829	4.55031	0.104235	0.652828
YJL116C	4.77337	3.49218	0.875811	3.72225	1.79305	0.790273
YKL117W	4.77258	2.8605	3.5586	2.33451	1.99166	-0.073453
YBR048W	4.77019	3.119	2.92526	4.0584	-0.128278	0.692082
YLR336C	4.76197	3.17641	-1.05642	7.2299	0.062796	1.2354
YKL082C	4.75836	2.3614	1.97883	4.74116	1.58941	-0.030764
YNL067W-A	4.75613	3.25813	2.16213	4.34329	2.21941	-1.34792
YDR350C	4.74918	3.78462	2.94415	4.24606	-1.30885	0.953502
YKL108W	4.74796	2.50148	0.057881	4.20026	nan	2.73629
YBR111C	4.74204	3.32726	2.25636	2.85986	1.14719	1.01284
YBR111W-A	4.74204	3.32726	2.25636	2.85986	1.14719	1.01284
YPR159W	4.74083	1.44954	4.22638	1.81993	1.86667	1.23831
YPL195W	4.74	2.47553	2.11446	3.0488	1.10501	1.85516
YML005W	4.73788	2.43561	3.39515	2.26056	1.36229	1.14061
YKL035W	4.73682	2.43025	1.6123	3.76128	2.11685	0.671167
YMR075C-A	4.73344	nan	nan	5.88407	1.73934	0.575148
YJL039C	4.73244	4.37447	2.77632	3.7162	-1.13735	0.852425
YNL007C	4.7312	1.81101	3.56819	2.57612	3.22256	-0.598596
YJL060W	4.73071	3.20286	2.3706	3.62566	3.42865	-2.04958
YHR128W	4.72469	nan	nan	nan	2.01423	4.66749
YGR006W	4.72437	3.1184	2.42276	1.82306	2.05124	1.14856
YDL213C	4.72364	3.39619	0.626355	0.906175	1.76716	3.86651
YOR096W	4.72244	2.81087	2.72246	1.89657	2.66673	0.463067
YBR181C	4.72207	1.94672	2.33366	4.57672	0.984358	0.717404
YJL077W-A	4.71731	4.42571	1.81636	4.39245	-0.741664	0.655368
YPL152W-A	4.71538	3.51401	2.49446	1.98658	1.23302	1.31583
YDL063C	4.71409	3.72131	1.37943	3.53339	1.50906	0.397851
YOR081C	4.69593	3.58621	2.44839	2.95172	2.29309	-0.779006
YML068W	4.69573	2.7986	3.67236	3.82069	1.18826	-0.979948
YGL232W	4.69511	4.38751	0.969258	3.38429	1.39837	0.35916
YDL187C	4.69412	-0.387527	0.567882	8.70513	1.62936	-0.018474
YDL185W	4.69412	-0.387527	0.567882	8.70513	1.62936	-0.018474
YBR128C	4.69239	1.7991	3.35379	2.27702	2.08853	0.974049
YBR257W	4.68904	4.73652	3.0524	2.40796	0.841237	-0.553108
YBL107C	4.6877	2.75756	5.03023	3.44371	-0.741858	-0.007633
YDR035W	4.68755	5.17736	nan	nan	1.63943	1.30227
YJL200C	4.68741	5.55679	5.99328	0.415701	-1.119	-0.365401
YGR075C	4.68483	1.95558	1.88658	3.45227	2.43581	0.745368
YLR196W	4.68101	nan	nan	nan	4.68101	nan
YJL133C-A	4.6791	5.01877	7.86717	1.58665	-0.105623	-3.90419
YAL039C	4.6745	2.02387	1.80789	5.72576	0.261601	0.633387
YHR064C	4.67176	3.84607	0.504065	3.74159	nan	nan
YIL053W	4.66821	2.81705	1.67906	2.35807	nan	2.48224
YDR003W	4.66529	3.29285	1.68932	3.15837	1.03756	1.2538
YNL227C	4.66163	2.54579	2.40916	4.45017	1.03491	-0.01632
YLR193C	4.6612	5.00016	2.8988	1.87845	0.420964	0.224389
YLR451W	4.66119	1.46268	4.00871	0.907297	3.79902	0.245016
YLR205C	4.64441	4.98379	3.35252	-0.486045	1.73505	0.799901
YCR017C	4.64326	2.91817	2.52258	4.34413	1.572	-0.974242
YKL096C-B	4.64284	4.10076	2.0435	3.81151	2.3902	-1.96426
YPL085W	4.63698	1.6303	2.94767	3.83382	0.883535	1.07328
YDR339C	4.63311	2.48257	2.32301	1.58037	2.07776	1.89623
YJR010C-A	4.63235	3.62539	3.19363	3.67015	0.735324	-0.866253
YGR015C	4.62123	2.47775	1.74349	4.13288	1.21205	0.76722
YJL130C	4.62056	3.24306	1.29457	2.01009	2.43024	1.35393
YMR208W	4.62019	3.97479	2.5874	2.74455	-0.212059	1.23638
YGR029W	4.61524	3.56141	1.88473	1.70736	1.57583	1.59066
YJL087C	4.6106	2.37704	1.53728	2.73925	2.75634	0.899715
YMR244W	4.60928	-0.788517	4.19525	4.41859	0.900935	1.58039
YKL054C	4.60205	3.22402	2.57933	1.19189	2.20886	nan
YKL053W	4.60205	3.22402	2.57933	1.19189	2.20886	nan
YEL058W	4.60071	2.40483	-0.926475	4.40886	2.97743	1.42284
YKL168C	4.59884	3.26666	2.20607	2.35518	0.720668	1.73475
YLR437C	4.59061	2.08745	3.28752	2.24526	0.895618	1.74906
YPL003W	4.58646	3.07123	4.35984	2.56709	0.425566	-0.168081
YNL061W	4.57706	2.33541	2.12073	3.50609	1.14159	1.13079
YAL001C	4.57423	2.77372	3.37397	3.47786	1.11594	-0.513208
YPR196W	4.57013	2.58421	2.85733	2.74875	0.969819	1.05901
YOR316C-A	4.56022	2.54178	-0.200024	4.19719	2.03254	1.62547
YBR254C	4.55546	3.10474	4.22213	2.44266	0.590758	-0.173976
YHR115C	4.55431	2.7032	2.48985	2.68381	3.11476	-0.807876
YLR139C	4.55362	-1.43899	3.97366	4.63087	2.64674	0.369929
YBR163W	4.5477	2.64503	1.49908	3.50446	1.67762	0.842767
YLR199C	4.54341	4.15795	1.80822	1.49962	1.38406	1.30953
YGR166W	4.54043	2.87613	5.93862	-0.451638	0.903724	0.885867
YOR205C	4.53992	1.72346	2.58068	2.54526	2.41758	0.884581
YML022W	4.5398	4.06784	1.95622	2.7463	0.684444	0.696507
YLR003C	4.53948	1.94901	3.31607	2.19469	1.903	0.787817
YCR082W	4.5388	1.62581	3.41291	4.31903	1.66412	-0.872803
YDR308C	4.5384	3.79559	3.63539	2.41523	-0.864365	1.16633
YHR166C	4.53785	5.41904	0.675896	4.15099	-0.313048	0.214058
YDR281C	4.53653	4.52508	2.14781	1.90976	1.01285	0.5485
YDR463W	4.53124	2.92634	2.98046	3.11683	0.855285	0.253254
YJL033W	4.52918	0.63701	3.02977	4.74803	0.952483	0.760241
YGL084C	4.52804	2.4641	2.92679	3.5757	-0.461635	1.62003
YHR172W	4.5224	6.1346	0.824564	nan	nan	0.873854
YEL030W	4.51293	-0.026797	2.23356	7.80549	0.88971	-0.810734
YOL127W	4.5071	3.80547	3.72998	0.409331	1.5901	0.543304
YOR047C	4.50408	2.88165	2.79047	4.285	0.258181	-0.143877
YOL042W	4.50392	3.1107	3.00758	1.95074	2.01647	-0.014423
YNL168C	4.49927	4.05514	3.60634	2.09795	2.11777	-1.81652
YGL092W	4.4988	2.34796	3.69401	2.12006	1.10908	0.788512
YPL252C	4.49746	4.18152	9.30878	-0.566577	nan	-3.9288
YBR301W	4.49073	4.11034	1.04825	0.681217	4.15288	0.048884
YNL144W-A	4.4901	3.89567	3.53779	2.64801	-1.41002	1.36871
YER023W	4.48931	2.22634	2.68838	3.24819	0.994336	0.881167
YJR102C	4.48922	3.80244	3.27233	0.00625	1.73739	1.21979
YOL085C	4.48791	1.18292	1.60572	6.54863	1.21671	-0.518722
YJL134W	4.48666	2.61059	2.05907	2.86185	0.834156	1.6668
YGL058W	4.48338	3.54472	3.15656	-0.443658	2.11284	1.65469
YJR042W	4.48307	2.68174	3.39192	3.05685	0.458512	0.435419
YBR232C	4.48069	2.40241	3.07518	2.28728	0.890094	1.36416
YLR221C	4.47876	4.31463	1.82748	1.92448	0.60239	1.34583
YNL139C	4.47701	3.04784	-0.611609	5.19341	1.69811	0.683141
YNL138W-A	4.4756	2.83546	-0.107094	5.03089	1.56536	0.683141
YER122C	4.47021	3.51376	2.99676	2.02591	0.005191	1.45406
YLR291C	4.46697	4.93269	-0.732137	3.54793	1.84377	0.396191
YAR066W	4.46688	4.10109	1.81008	2.61165	0.838995	0.626435
YHR214W	4.46688	4.10109	1.81008	2.61165	0.838995	0.626435
YCL005W	4.46238	3.41251	2.71294	3.63292	1.22726	-1.00744
YEL029C	4.45534	2.54165	2.42291	1.37076	2.86741	0.759718
YOL107W	4.45396	2.42057	3.01183	1.86986	1.1883	1.46879
YDR502C	4.45235	2.78821	2.18275	3.56485	1.70373	-0.283775
YOR368W	4.45161	2.54911	2.62653	3.79799	2.2321	-1.25163
YHL020C	4.44658	3.34959	-0.040086	5.28667	nan	0.296984
YOR255W	4.44341	2.23106	7.99584	0.497161	3.69118	-4.47948
YDR246W	4.44328	2.18862	4.53863	2.4803	2.3785	-1.65056
YER008C	4.43864	3.5818	10.3455	-2.90065	0.8294	-1.93093
YKL018W	4.43543	3.20528	2.88981	2.87472	-0.155854	1.10396
YML008C	4.43083	1.7401	2.70337	3.35553	1.25776	0.850887
YAR053W	4.42958	3.03239	2.61854	1.61841	1.71239	0.923112
YPR179C	4.42955	2.34483	4.0537	1.8701	0.637145	0.998998
YBR264C	4.42473	2.21372	3.07051	3.56771	-0.157408	1.19946
YGR070W	4.42312	-2.371	3.5343	6.71146	0.938519	1.07712
YPR108W-A	4.41735	2.29194	11.7001	-0.776886	-0.609909	-2.7278
YML023C	4.41305	3.66147	1.95622	2.70643	1.07955	0.464222
YNL189W	4.40579	3.54045	1.72588	2.80335	2.15113	-0.369166
YPL254W	4.40553	2.19223	1.95879	4.41316	1.62591	-0.339036
YJR126C	4.40463	-2.10715	3.49214	4.92326	1.19292	2.34789
YDR423C	4.40329	3.04405	3.13257	2.27714	-0.415897	1.80821
YPR169W	4.39841	4.12864	2.70394	-0.506455	2.87396	0.635059
YDL212W	4.39489	3.73016	1.90549	2.25749	2.19452	-0.260384
YGR141W	4.39144	2.78882	-1.27208	4.95526	2.92183	0.425738
YLR424W	4.38629	nan	3.97485	2.22831	nan	nan
YBL027W	4.38455	6.34702	-0.991412	2.23865	nan	nan
YBR191W	4.38173	2.49852	3.31885	2.96002	0.80521	0.215249
YPR020W	4.37894	3.38759	0.138255	3.08089	2.15113	nan
YOL132W	4.37431	3.20697	2.41469	4.37673	-0.844503	0.627369
YOL108C	4.37332	2.42057	3.01183	1.86986	1.1883	1.28849
YAL063C-A	4.372	nan	nan	nan	4.372	nan
YNL138W	4.37183	1.89756	3.66086	1.90893	1.77612	0.532234
YGR283C	4.37077	2.80806	5.60453	-0.244817	1.50198	0.103599
YJR001W	4.3679	4.06123	1.84868	1.92937	-0.457842	2.38549
YNL014W	4.36755	-0.139291	9.91199	1.71001	1.50608	-3.22265
YLR428C	4.36684	4.06669	2.12295	1.69831	1.24468	0.631918
YBR162W-A	4.36681	3.734	5.37451	0.95623	-0.875611	0.575362
YGR148C	4.36617	5.1576	-1.26911	3.73457	1.58359	0.5564
YGR159C	4.36442	1.90943	3.43831	2.06744	2.30173	0.042236
YGR153W	4.36284	2.88654	1.99173	3.03723	1.81829	0.021809
YLR194C	4.36155	2.29971	2.39719	2.17813	1.23773	1.63996
YDR367W	4.35975	-0.243858	4.86357	2.96288	nan	1.13691
YDR449C	4.35909	3.34465	3.21412	nan	0.991396	nan
YLR009W	4.35586	3.10025	0.433672	4.42071	0.757099	nan
YLR008C	4.35586	3.10025	0.433672	4.42071	0.757099	nan
YLR346C	4.35376	-1.31723	3.81238	3.37911	1.85536	2.00569
YOR022C	4.35231	2.43624	3.84396	2.4128	-0.250355	1.2894
YJR135W-A	4.35218	2.37532	5.56689	1.22007	-0.160193	0.729685
YER087W	4.35018	-0.177109	3.0351	6.24423	-0.114027	0.739092
YPR091C	4.34465	1.19676	4.44702	1.15043	1.91178	1.00895
YOR379C	4.34384	1.37927	3.22444	3.44324	2.42093	-0.754758
YKL052C	4.34073	2.92907	1.78522	3.67916	0.900311	0.412396
YJL120W	4.34062	4.62468	-0.884225	7.24784	-0.104747	-1.17762
YGR213C	4.33863	2.21523	2.28859	1.89691	1.71732	1.58342
YNL204C	4.3379	3.57611	3.61735	nan	nan	0.319997
YBR123C	4.3362	1.32843	4.70094	2.33571	1.30005	0.030914
YGL068W	4.32424	2.98243	1.73457	4.11318	-0.390642	1.22976
YGL070C	4.32424	2.98243	1.73457	4.11318	-0.390642	1.22976
YMR179W	4.32175	5.50916	1.85705	-0.119066	1.78424	0.632341
YHR205W	4.32152	2.21516	2.1616	2.81068	1.42695	1.04882
YDL156W	4.32062	1.74017	4.65242	1.93491	1.90873	-0.575009
YDL157C	4.32062	1.74017	4.65242	1.93491	1.90873	-0.575009
YDR119W-A	4.32015	7.70278	1.02078	-0.368215	1.70595	-0.40115
YLR335W	4.31678	1.81311	-0.220026	4.91984	1.95147	1.18821
YNL245C	4.31364	4.32121	-2.13419	4.27677	1.7706	1.4112
YML052W	4.30391	3.77901	0.500127	4.18914	1.3022	-0.146635
YJR106W	4.30214	2.43084	3.61322	2.60679	1.05989	-0.090861
YLR433C	4.30166	2.9268	5.39044	2.95703	-0.203748	-1.45172
YDR467C	4.30108	2.0122	1.65085	3.92122	1.03931	0.993937
YLL009C	4.2986	-0.803705	3.30576	6.23616	-0.141668	1.01542
YIR038C	4.2983	1.99731	2.64808	2.08842	0.938059	1.93942
YLR297W	4.29625	2.61109	4.26729	0.681318	0.425432	1.62158
YJL221C	4.29246	5.16905	1.56221	0.229287	1.02845	1.60924
YIL172C	4.29246	5.16905	1.56221	0.229287	1.02845	1.60924
YER133W-A	4.29108	2.03879	0.395506	3.35116	2.01632	1.79337
YOR071C	4.28933	0.60389	9.84997	-1.0423	-0.024059	0.203719
YNL276C	4.28854	4.71059	-2.12384	-0.76253	6.75286	nan
YLR111W	4.28576	3.71645	3.48373	3.02007	-0.948462	0.31147
YCR084C	4.27978	2.30545	1.99713	3.67259	1.07229	0.522416
YCR085W	4.27978	2.30545	1.99713	3.67259	1.07229	0.522416
YHR087W	4.27847	6.15712	0.885255	1.49908	0.476379	0.549104
YMR042W	4.27535	2.90614	1.74921	3.94687	-1.10892	2.06667
YDR325W	4.27457	2.0135	2.42071	2.50297	1.87615	0.744891
YHR127W	4.27001	-0.256746	4.91536	-0.236308	3.34157	1.78415
YDL155W	4.26738	2.30025	2.44837	1.28627	2.25802	1.24926
YKL143W	4.26552	6.68557	0.16577	nan	0.536756	nan
YHR108W	4.26149	0.694886	7.76385	-1.54661	1.61085	nan
YLR422W	4.25949	4.0271	3.38052	-1.7653	2.008	1.87419
YPR094W	4.25837	2.54956	6.93768	3.09963	0.619548	-3.68442
YLR293C	4.25721	nan	4.9188	1.20043	1.25447	nan
YOR083W	4.25708	3.58621	1.9097	2.78604	0.673487	0.563686
YJR145C	4.25233	2.61173	1.55349	1.09424	1.18047	3.06856
YOR351C	4.25041	2.37947	1.45211	0.977421	2.81408	1.88112
YDR390C	4.24927	5.6485	-0.972907	4.30667	0.947595	-0.428198
YNL209W	4.24795	3.5217	1.48264	1.56883	1.23456	1.69097
YMR065W	4.24433	3.98068	1.62885	1.32907	1.71745	0.834557
YMR013C-A	4.24423	3.52181	2.84341	3.19529	0.311971	-0.382101
YBR174C	4.24349	0.251315	8.87862	0.08888	0.555183	-0.285263
YER098W	4.2393	5.11709	1.76518	-0.053096	3.80928	-1.15908
YJL091C	4.23241	1.82474	3.19171	3.31376	nan	0.134609
YER105C	4.23093	2.82707	0.229288	4.58451	0.382149	1.43764
YNL099C	4.22612	-0.879675	4.76261	3.00092	2.01711	0.54893
YMR024W	4.22336	2.74981	6.63031	2.37719	-0.013873	-2.29971
YBR061C	4.2231	4.14848	1.13539	2.6959	0.782705	0.68067
YDL026W	4.2228	2.1296	2.48992	2.28551	0.61787	1.91956
YBR084C-A	4.21911	3.19541	1.00243	1.29173	2.90243	1.04222
YLR218C	4.2176	3.19897	4.39178	0.891727	0.573113	0.375231
YOR191W	4.21408	2.80289	2.48054	2.92774	1.706	-0.494197
YDR024W	4.214	2.24668	1.99931	2.36606	1.33512	1.47561
YKR017C	4.21348	3.59646	1.39988	4.82455	-0.371683	-0.027574
YCR018C-A	4.21274	2.57224	3.23038	2.7451	1.45059	-0.578334
YCL032W	4.21138	3.21587	3.14757	2.57839	-0.572321	1.04743
YOR112W	4.20983	1.55869	2.68555	4.05588	nan	0.119556
YJR090C	4.20873	2.75684	0.91848	1.97944	2.61577	1.14048
YOR295W	4.20828	1.64439	2.52331	2.80338	1.75188	0.687036
YDL130W	4.20465	3.12744	1.7525	2.76343	0.505958	1.25256
YNL063W	4.20347	3.68899	-0.045354	3.60633	1.62135	0.527928
YDR205W	4.20032	1.5713	1.38814	3.30608	2.00008	1.1266
YDL236W	4.19507	3.19152	4.09151	2.4443	0.519621	-0.866494
YIR020C	4.19367	2.37677	-1.03053	7.06221	1.6567	-0.68781
YDR524C	4.19219	1.60392	0.767215	4.88994	nan	nan
YJR096W	4.18294	3.82684	2.42527	2.09494	1.34555	-0.339261
YGR219W	4.181	2.55419	1.87611	2.69457	0.91022	1.31392
YKR001C	4.18041	1.87634	3.50305	1.85322	1.19522	0.919849
YOR009W	4.17956	0.231863	5.0638	2.33988	0.62305	1.08718
YDR004W	4.17499	2.36283	3.02163	2.84765	0.941765	0.16168
YKL014C	4.17102	3.28076	2.99908	5.22909	-0.262098	-1.92016
YBL088C	4.16874	3.62281	9.70518	-0.65144	-1.49513	-1.85984
YBR017C	4.16838	1.4634	3.39161	1.45509	1.99432	1.01637
YPL235W	4.16606	2.68306	3.32971	1.16172	1.15764	nan
YOR104W	4.16584	2.92293	0.006318	3.44698	2.28482	0.654049
YHR106W	4.16297	3.04751	0.00575	3.39403	0.896159	1.96524
YOR194C	4.16202	7.0607	0.004935	-0.599693	2.30939	0.53122
YHR007C	4.16058	1.98664	2.08838	3.13133	nan	nan
YLR181C	4.15798	2.3921	3.00473	3.68931	-0.517659	0.729051
YNL084C	4.15614	3.88465	0.845241	3.0914	0.753869	0.718245
YIL099W	4.15509	2.74955	3.01212	2.87087	-0.913091	1.57162
YOR364W	4.1529	2.40668	2.5489	3.25209	0.87434	0.204155
YER058W	4.15273	5.3782	4.12616	-1.39058	0.523477	0.64853
YDL159W	4.15265	1.75257	1.36024	4.2507	1.11422	0.80787
YNR032W	4.15137	4.93632	-2.34333	4.59278	1.48618	0.610808
YMR236W	4.14961	2.15645	3.01364	1.87314	1.78096	0.45462
YKR075C	4.14426	2.13759	3.62364	3.13339	-0.729315	1.10154
YHR063W-A	4.13124	1.7415	2.87963	2.24305	0.530053	1.8435
YLR110C	4.13034	3.06472	4.23773	1.59404	1.26607	-0.926846
YDR258C	4.12994	2.04422	0.420982	1.6984	3.55886	1.51235
YDL202W	4.12878	4.49145	-1.17189	2.93281	3.99656	-1.01669
YBR125C	4.1246	0.976352	1.66701	1.18033	2.32139	3.0778
YPL006W	4.12455	4.38103	3.37578	2.33032	1.06568	-1.93002
YKL222C	4.12401	-0.991284	4.77991	6.88294	2.39005	-3.84005
YGR054W	4.12274	4.62771	6.46107	-3.17511	0.906795	0.398263
YMR269W	4.11844	3.71188	-0.773285	3.3499	1.41612	1.50449
YOR260W	4.11745	5.66485	0.679747	2.1717	nan	-0.281403
YOR216C	4.11673	2.29168	0.178102	1.12857	4.62157	0.985375
YNL129W	4.11497	3.10423	1.91276	3.62155	1.40812	-0.845312
YHR105W	4.11198	2.49989	-0.96524	2.60787	3.02915	2.023
YNR003C	4.11166	1.8914	8.22895	0.795945	1.158	-2.88035
YKR082W	4.10762	3.94233	-0.259181	3.72266	1.06112	0.717977
YER083C	4.10755	4.39159	2.99384	4.2649	-1.41927	-1.0463
YPR177C	4.10633	3.61706	0.970231	2.15276	1.10309	1.33888
YOR296W	4.10015	3.44417	-0.676427	2.26926	2.22775	1.90348
YDL152W	4.09951	1.81741	2.8659	2.23817	1.4235	0.821814
YJR011C	4.09914	-0.34816	2.62848	7.10671	0.784772	-1.00584
YNL221C	4.09122	2.21487	4.11644	2.48705	0.41134	-0.081448
YNL082W	4.08899	4.11724	3.24006	2.18768	-1.71812	1.31641
YIL083C	4.08895	1.75567	2.23621	3.12273	1.11193	0.91664
YLR236C	4.08698	3.29472	0.406303	5.85855	-1.38561	nan
YLR125W	4.08662	2.82698	3.75845	1.05606	-0.627459	2.12392
YBR248C	4.08229	2.04246	2.03924	5.56338	-0.626833	0.110046
YKL123W	4.07662	3.5308	5.30081	-1.00153	-0.524295	1.80981
YGR063C	4.07607	4.17703	2.32114	1.61898	0.877616	0.119603
YPL012W	4.07578	1.47962	-2.20591	-0.987931	1.4025	9.42544
YCR015C	4.07517	1.25557	2.64377	2.93138	1.95354	0.328104
YDL097C	4.07495	4.04248	1.72038	nan	nan	nan
YHR113W	4.0716	3.3665	1.69157	2.18854	-0.323315	2.1811
YBL080C	4.07115	4.18337	4.82116	3.71214	-1.481	-2.1323
YHR203C	4.06809	2.4935	3.17568	2.32877	2.39713	-1.29855
YLL036C	4.06769	3.57593	0.465611	4.6577	0.207945	0.188435
YIL149C	4.06546	3.66824	-0.155389	2.75357	1.42851	1.39572
YHR052W	4.06368	4.97058	1.42038	1.39898	0.337415	nan
YDL133C-A	4.06254	-0.47477	2.55809	3.00458	3.10607	0.890138
YBR237W	4.06154	-0.276265	2.81658	4.33306	0.691666	1.51683
YLR007W	4.05912	3.55452	3.05022	3.07912	-2.09939	1.492
YMR220W	4.05742	1.87335	-1.29976	7.17335	nan	0.367892
YDL102W	4.05284	3.20995	-0.264892	3.75975	1.1922	1.16542
YLR070C	4.04957	2.142	1.61341	2.64816	1.91823	0.733318
YLR219W	4.04882	1.38479	1.63525	3.42574	1.89411	0.713546
YNL318C	4.04763	1.24296	-0.677459	6.9148	0.614972	nan
YBL018C	4.04676	1.30137	nan	5.02787	1.56727	0.197023
YDR504C	4.04399	3.91334	1.33797	4.21079	-0.763722	0.344264
YLR265C	4.04393	3.01225	4.05882	-1.68265	2.10471	1.54937
YPR074W-A	4.04121	1.81212	2.05208	3.30911	0.794505	1.06861
YLR128W	4.03906	1.87724	1.88307	1.77387	1.93214	1.5653
YNL255C	4.0375	1.4886	2.55744	3.31254	0.801081	0.868472
YAR008W	4.03455	3.17441	2.42396	1.8282	1.26914	0.325827
YHL022C	4.03389	1.03171	2.45642	2.62484	2.39031	0.516786
YFR034C	4.03333	3.57778	2.25791	1.7932	0.736298	0.653611
YGR296C-B	4.03305	2.4935	1.42818	1.51871	1.30714	2.27064
YER190C-B	4.03305	2.4935	1.42818	1.51871	1.30714	2.27064
YAR031W	4.03125	0.833937	3.48096	3.17777	0.929399	0.592076
YLR352W	4.03027	4.18033	2.07598	4.04432	-0.006749	-1.28192
YMR038C	4.02702	3.31739	3.36678	2.0032	0.697251	-0.379923
YJL154C	4.02489	2.6373	2.52891	3.12204	-0.316834	1.02852
YHR170W	4.02436	3.58471	1.30115	2.24547	0.934255	0.933161
YLL047W	4.02407	2.52802	1.74663	4.68635	0.505429	-0.468325
YFR049W	4.0235	1.12155	1.24752	1.46509	2.00622	3.15645
YKL138C-A	4.02225	2.57706	1.87513	2.67744	1.13605	0.728339
YFR051C	4.02193	2.45365	1.8551	4.27303	0.687881	-0.276359
YPR113W	4.0216	1.03925	2.40814	2.45528	0.915479	2.17441
YPL179W	4.01855	1.97036	3.00134	3.43794	0.862083	-0.285968
YIL010W	4.0175	2.42109	8.94331	-2.81533	-0.68216	1.1165
YBR005W	4.01683	2.22873	2.28255	0.944308	2.57807	nan
YBL017C	4.01558	2.75239	4.18907	1.58197	-0.482229	0.93792
YNL041C	4.00631	3.03507	2.81748	3.05753	-0.519061	0.567362
YFR038W	4.00355	2.39378	-1.75411	5.6121	1.98847	0.711964
YDR442W	4.0031	0.483225	3.90224	0.624338	nan	2.9964
YCR097W-A	3.9989	0.659131	4.6519	2.36718	0.434853	0.828758
YPR003C	3.99785	nan	1.02465	3.35429	2.58283	1.03392
YCR042C	3.99642	2.12533	-1.41261	5.19078	2.84311	0.189656
YIL020C	3.99598	-0.16408	0.94489	5.33912	-0.540709	3.35605
YGL225W	3.99543	1.0922	-0.684925	5.8715	0.414235	2.24103
YKR039W	3.99171	2.0695	1.38594	2.72071	1.82525	0.924329
YDR093W	3.98944	2.46752	0.367712	4.61644	2.18663	-0.717647
YPR180W	3.98819	2.34483	4.0537	1.86529	-0.912225	1.56627
YKL220C	3.98726	2.8862	1.90664	1.46479	2.14163	0.516523
YGR293C	3.98689	2.23367	2.42786	1.31736	2.53091	0.405152
YML112W	3.98627	1.59666	2.5996	2.35771	0.250683	2.1089
YKR057W	3.98591	nan	3.50359	2.93424	0.914083	0.619912
YDR169C	3.98473	3.52894	3.07997	2.92734	-2.7378	2.11169
YDR454C	3.98431	3.43385	2.3522	2.62177	0.0532	0.448184
YGL106W	3.98124	1.86888	2.28996	2.3496	2.35937	0.034504
YGL107C	3.98124	1.86888	2.28996	2.3496	2.35937	0.034504
YMR052W	3.97669	2.40216	1.81852	1.90269	0.917328	1.85145
YKR033C	3.97669	-2.17444	3.85189	5.46067	1.4085	0.34551
YDR146C	3.97558	2.76727	4.74426	1.62649	-1.21701	0.96864
YIL118W	3.97502	1.67173	4.23794	2.92572	-0.15544	0.20847
YHR090C	3.96174	3.09363	-1.6943	2.15237	4.43212	0.874907
YOL110W	3.96141	0.600142	1.05392	3.32977	3.51749	0.356644
YOL111C	3.96141	0.600142	1.05392	3.32977	3.51749	0.356644
YDR149C	3.95795	1.09884	3.72603	2.26338	-0.28594	2.04795
YDR460W	3.9554	2.71313	-1.18437	5.10217	1.96139	0.252213
YHR182C-A	3.9539	-0.178621	-2.13467	5.29418	2.21949	3.64083
YOL022C	3.95295	2.54149	0.85703	2.75932	1.63298	1.04825
YNL083W	3.95233	3.28973	0.683994	2.70471	0.753869	1.40538
YHR176W	3.95065	-1.1733	8.79467	3.25968	0.824339	-2.87146
YJR061W	3.94893	2.86328	1.4563	2.77953	0.216518	1.51446
YCR083W	3.94095	3.57695	2.44676	4.27551	-1.04939	-0.43759
YDR505C	3.9403	1.02677	3.42519	3.98253	1.253	-0.876715
YBR076W	3.93842	2.67206	4.25559	3.16849	-2.10951	0.819957
YLR037C	3.93729	3.08874	1.85135	1.56711	0.550824	1.74603
YOR385W	3.93698	2.44048	-1.06656	6.04527	1.66104	-0.27688
YNL100W	3.93458	2.42852	1.57445	2.27725	1.60124	0.91652
YJL099W	3.93304	nan	2.491	1.28203	3.02185	1.07119
YDL233W	3.9327	2.51356	3.22493	0.684964	1.35317	1.01717
YDL083C	3.93222	1.08957	2.1451	3.29079	1.64115	0.626115
YOR384W	3.93053	3.74686	2.41341	0.657397	1.0434	nan
YPL069C	3.9295	2.58058	3.62539	2.39821	-0.70745	0.889889
YJR152W	3.92889	2.49483	1.95962	2.408	1.50574	0.41708
YER157W	3.9279	3.594	2.34789	2.94635	-0.012784	-0.092411
YDR179W-A	3.92434	1.8164	2.31089	2.38427	1.32223	0.941306
YJR124C	3.92074	2.78725	1.68834	3.49107	1.02415	-0.223763
YJL140W	3.92043	3.64558	2.14141	3.09641	-1.39298	1.27594
YCL076W	3.91997	2.15771	2.14128	3.2265	1.13245	0.107377
YLR149C	3.91847	2.78706	-0.448441	3.91455	1.16409	1.34472
YKL182W	3.91768	0.243177	3.37905	4.28176	-0.068637	nan
YMR039C	3.91728	-0.212382	0.889612	7.46365	0.159929	0.45849
YDR302W	3.91692	2.43192	1.15261	4.21156	0.462695	0.499718
YGR270C-A	3.91652	3.35299	1.65758	1.0442	1.97722	0.72561
YPL075W	3.91604	1.4486	2.68567	4.04627	0.428207	0.147786
YBL104C	3.91573	nan	nan	-1.79394	7.33161	nan
YPL261C	3.91477	1.38527	-1.31583	5.03795	1.47238	2.17392
YBL029W	3.91418	3.82883	5.40447	3.51566	-0.975024	-3.02155
YOR044W	3.91183	4.04795	2.76719	1.35114	1.6474	-1.06658
YGL034C	3.90744	2.93355	2.09261	3.39187	-1.20568	1.52494
YNL062C	3.90624	1.03779	0.974541	4.21496	0.922379	1.58496
YDL172C	3.90289	6.91045	-0.769356	1.22228	-0.013505	1.37726
YMR285C	3.8992	4.75158	0.767023	1.43768	1.5801	0.182499
YLR453C	3.89791	2.52013	3.20337	0.596923	2.36536	0.030196
YLL008W	3.89762	-0.223942	4.66372	3.16083	-0.120885	1.23561
YDR307W	3.89751	0.490719	2.524	0.93746	2.76556	1.99735
YGR186W	3.89569	1.95211	6.07033	0.762773	1.89791	-1.9721
YGR185C	3.89569	1.95211	6.07033	0.762773	1.89791	-1.9721
YDR041W	3.89326	-2.78784	0.697318	9.36893	1.0347	0.392497
YKL008C	3.89007	1.5371	4.40949	1.82819	1.38607	-0.462376
YGR265W	3.88951	3.44693	2.75819	1.50546	0.144477	0.842144
YIL044C	3.88855	1.86371	3.87104	0.093101	1.13188	1.73533
YDR310C	3.88633	2.68511	3.69696	3.7418	-0.928169	-0.505606
YLR166C	3.88433	3.09597	1.97742	2.37517	0.268154	0.96891
YDR075W	3.88246	2.5204	3.43481	2.0876	1.17462	-0.535995
YGR262C	3.87953	1.26383	2.35569	2.71003	1.05135	1.29399
YGR076C	3.87723	5.60602	0.613292	1.52788	1.05121	-0.128662
YKL096W	3.87617	5.43208	4.64627	nan	-2.55274	0.22674
YER086W	3.87542	2.38454	2.53271	3.0418	-0.054113	0.760762
YBR274W	3.87471	1.86867	2.5075	3.51913	-0.35949	1.12832
YDR538W	3.87147	3.71584	-0.599657	1.55955	1.23999	2.74116
YBL086C	3.87097	3.17202	1.13985	3.44698	-0.048037	0.944932
YGR203W	3.87037	2.68197	3.20908	1.59052	0.073094	1.09975
YDR142C	3.86708	3.15171	6.94915	2.90893	-1.06001	-3.30271
YOR290C	3.86664	2.39681	3.21818	4.80776	-0.788015	-0.988656
YKL165C-A	3.86614	2.46159	2.48921	2.0638	1.09208	0.538288
YAL067C	3.8643	6.85133	1.07956	0.625758	-0.965467	1.04966
YDL028C	3.86367	2.78442	1.41285	2.37696	-0.205325	2.27053
YAL056W	3.86128	0.455979	4.14412	2.6622	1.17343	0.198357
YOL156W	3.85778	3.00819	1.17862	2.98037	0.548385	nan
YER046W	3.85713	0.800537	3.62285	3.03821	1.6989	-0.535689
YGR072W	3.85626	2.81734	2.59954	1.91331	-0.49003	1.78271
YBR293W	3.85328	2.62391	-1.27957	6.46473	1.92271	-1.11558
YMR203W	3.84984	3.17167	-0.77401	2.42535	1.91894	1.86656
YLR182W	3.84385	-0.052925	3.37885	3.3647	0.921499	0.98299
YMR321C	3.84131	2.21992	2.21264	1.50384	2.29421	0.358812
YDR278C	3.8392	-0.493652	8.05833	0.314617	1.23677	-0.531357
YBR166C	3.83766	1.04835	1.89476	3.47051	1.49473	0.672922
YEL052W	3.83761	3.5027	-1.46062	2.39908	2.51282	1.62716
YPL079W	3.83692	1.63876	3.27083	1.23384	1.0007	1.43549
YHR180W-A	3.83646	3.34238	1.77356	2.26779	1.21816	-0.023313
YML026C	3.83574	1.51747	2.25559	1.33367	1.8147	1.65554
YCR003W	3.8335	4.769	2.3583	1.83498	0.55355	-0.943859
YCR002C	3.8335	4.769	2.3583	1.83498	0.55355	-0.943859
YDL166C	3.83133	1.39117	1.11689	2.6343	2.39086	1.0339
YCL043C	3.82978	-0.300636	0.760444	4.67691	nan	2.52285
YBR283C	3.82847	4.20477	1.17649	0.930878	nan	1.34479
YOR045W	3.82604	1.54683	0.914148	4.87892	1.97075	-0.755358
YOL025W	3.82527	0.91577	2.70978	3.00002	nan	nan
YNL114C	3.81933	2.58929	-0.269482	3.31042	1.62841	1.28165
YJL043W	3.81867	1.60919	5.64057	0.960702	1.00538	-0.677022
YLL035W	3.81771	5.53951	-3.50236	5.62937	nan	-0.031101
YDL113C	3.81421	2.85716	-0.187056	nan	3.67652	1.2818
YMR112C	3.81341	2.19125	2.21769	3.2768	-0.64214	1.48345
YFR055W	3.81276	2.06659	1.03476	2.17723	0.488844	2.75816
YPL008W	3.80637	3.13331	2.22356	1.6646	1.70049	-0.210644
YDR175C	3.79916	6.67152	0.834313	0.811146	-0.735166	0.913369
YBR245C	3.79824	1.62903	3.38203	1.59915	0.662154	1.22077
YDR249C	3.79779	3.68799	2.27077	3.34961	0.426672	-1.24291
YNL131W	3.79777	3.02421	1.45359	2.52501	0.195393	1.29387
YCR031C	3.79555	4.66271	2.11142	-1.06431	2.10356	0.673725
YGL074C	3.7948	2.08234	-0.29227	2.91427	2.38768	1.39341
YLL019C	3.79425	-0.04536	1.98026	6.72164	-0.219621	0.04727
YEL063C	3.79309	-0.380581	2.55109	4.90649	0.470206	0.934407
YOL084W	3.78238	1.42571	7.88506	0.817921	1.31031	-2.98134
YGL170C	3.77914	1.94892	3.21245	0.710906	2.37502	0.203103
YNL162W	3.77427	0.864244	3.5531	1.79679	0.921449	1.30394
YOL114C	3.77199	2.71509	2.41481	1.35278	0.349498	1.60224
YBR099C	3.77003	1.61369	1.00501	1.98171	0.828182	3.00144
YIL154C	3.76848	2.23892	3.04405	3.45763	-1.11355	0.799516
YDR461W	3.76714	-0.310828	-1.54909	5.87796	4.14724	0.258285
YCR081C-A	3.76651	-0.664429	3.41291	4.31903	2.55995	-1.20528
YOR056C	3.7643	4.64447	0.537022	3.21166	0.257237	-0.233159
YEL028W	3.76382	2.54165	2.42291	1.37076	1.49737	0.583466
YOL021C	3.76101	1.66375	1.25534	2.32387	0.37349	2.79343
YLR116W	3.75813	4.26004	1.6232	1.89111	0.66932	-0.040246
YKL203C	3.75788	0.512371	1.85556	3.9359	0.04053	2.0585
YNL171C	3.75775	3.05166	1.63342	2.29352	0.479755	0.944228
YBL105C	3.75705	3.57611	2.82945	1.49091	nan	-0.382385
YNL236W	3.75311	1.07646	4.42802	1.74146	0.773972	0.372299
YGL257C	3.75189	nan	nan	-0.58417	2.36507	4.71756
YGR087C	3.75137	nan	2.26625	nan	nan	3.03899
YPR016C	3.75123	-1.83832	6.86343	nan	nan	1.4722
YJL081C	3.75102	-1.04185	2.19294	5.63242	nan	0.718533
YNL174W	3.75063	2.21601	1.76791	2.12616	0.018728	2.25784
YAR019W-A	3.74995	2.37383	1.09957	3.87861	0.191054	0.842094
YIL153W	3.74809	2.76916	3.40132	3.39258	-0.87976	-0.302323
YJR089W	3.7477	-0.373275	3.1349	2.96664	1.42076	1.23109
YJR149W	3.74562	1.34654	3.95783	2.34625	0.036841	0.68801
YMR129W	3.74035	1.62802	4.53562	1.65381	-1.24966	1.79587
YDL015C	3.73482	3.86272	3.01392	1.26872	-0.781604	0.987565
YML065W	3.73459	1.64252	4.1119	2.27238	-0.034717	0.358711
YEL043W	3.73354	2.51923	5.96197	0.14524	0.088685	-0.366677
YML099C	3.73261	0.261445	3.25963	3.1463	0.254908	1.42408
YLR287C-A	3.72773	-1.15497	6.62916	1.04923	-0.521514	2.33357
YJL044C	3.72648	2.22442	2.4121	1.77074	0.525965	1.39945
YCL038C	3.72347	-1.08305	1.84174	5.33309	0.823492	1.41066
YDR413C	3.72289	nan	4.37374	nan	1.37849	0.695991
YCL004W	3.72257	3.34228	3.16049	2.38575	0.844461	-1.40906
YDR375C	3.72188	0.084201	3.97374	2.16232	0.415026	1.6871
YDR376W	3.72188	0.084201	3.97374	2.16232	0.415026	1.6871
YOR337W	3.7205	2.653	0.834313	3.095	-0.211783	1.94877
YDL085W	3.72029	1.85336	7.12599	-1.37268	-0.558488	1.27063
YCL021W-A	3.71981	-1.40614	3.01619	2.58027	2.72889	1.39854
YHL027W	3.71979	2.41811	1.99432	1.22937	1.31895	1.35696
YKR062W	3.71958	5.50281	3.07161	-1.42728	-0.501519	1.6716
YML063W	3.71747	-0.594713	2.2343	3.21848	1.48487	1.96959
YJL177W	3.71365	1.73254	2.50686	1.77166	1.6883	0.604595
YDR176W	3.71271	6.67152	0.641002	0.811146	-0.735166	0.913369
YDR047W	3.71194	2.30924	3.00011	2.52791	1.16528	-0.702389
YOR169C	3.71152	2.08382	2.39436	2.96933	1.47048	-0.618776
YCR054C	3.70937	3.92179	1.97515	3.31951	-1.10254	0.1805
YKL207W	3.70937	1.33336	0.182002	1.70329	4.30444	0.771324
YBR236C	3.70877	0.06055	nan	4.01233	2.6906	0.654049
YHR022C	3.70858	3.04204	1.17789	2.34058	-0.448361	2.18048
YOR366W	3.70811	1.50391	1.91616	1.81167	2.18449	nan
YPL050C	3.70696	3.20267	1.8612	3.54061	0.165236	-0.480687
YNL090W	3.70686	2.32106	3.70551	2.35961	-1.10041	1.00302
YOR023C	3.70548	-0.526794	2.66272	3.47199	2.4741	0.203684
YNL051W	3.7041	0.92157	2.49203	1.6226	2.08379	1.16262
YHR146W	3.69834	0.377971	0.010279	1.82687	4.32672	1.7279
YDL019C	3.69721	2.29738	2.09084	1.76252	1.10826	1.00822
YHL028W	3.69585	3.91759	1.39511	2.39278	-1.42577	1.98446
YJL165C	3.69452	3.04378	3.1564	2.17731	-0.776569	0.660288
YKR079C	3.69414	1.01708	1.72888	2.86152	0.955669	1.6972
YDR316W-A	3.69127	2.36704	1.71278	2.34726	0.994944	0.831897
YDR316W-B	3.69127	2.36704	1.71278	2.34726	0.994944	0.831897
YOL103W-B	3.69127	2.36704	1.71278	2.34726	0.994944	0.831897
YOL103W-A	3.69127	2.36704	1.71278	2.34726	0.994944	0.831897
YPR158W-A	3.69127	2.36704	1.71278	2.34726	0.994944	0.831897
YPR158W-B	3.69127	2.36704	1.71278	2.34726	0.994944	0.831897
YDL053C	3.68816	2.53493	2.63349	2.5181	0.059128	0.501337
YGL004C	3.68791	2.86947	2.81312	3.34951	-1.7978	1.01211
YBR013C	3.68542	1.4921	2.89721	2.66062	1.26647	-0.075556
YNL075W	3.68535	3.3768	1.48315	0.630663	2.52222	0.22786
YBR050C	3.6835	1.08052	6.54281	1.04575	-0.557188	0.124679
YNL002C	3.68329	4.97332	-0.694701	2.10102	nan	nan
YNL001W	3.68329	4.97332	-0.694701	2.10102	nan	nan
YNL298W	3.68305	3.13825	1.46247	2.43455	0.330194	0.870083
YLR310C	3.68246	3.03023	2.31377	-0.864206	2.88149	0.872933
YHR188C	3.68111	3.95079	-0.369394	3.54407	0.228467	0.87728
YHR023W	3.6782	2.60938	2.21236	1.77429	2.2354	-0.606727
YML031W	3.67559	5.36317	0.161162	0.78409	nan	1.04275
YIR016W	3.67464	2.6682	2.32555	2.30763	-0.173379	1.08875
YOR097C	3.67188	1.58873	2.75604	3.0182	1.10144	-0.253828
YGL206C	3.67165	4.35018	0.831999	2.42163	-0.240131	0.84639
YKR077W	3.6713	1.92887	3.8452	2.44857	-0.3898	0.376449
YML006C	3.67001	2.44828	-1.1575	4.20734	1.85563	0.852628
YOR328W	3.66761	2.90567	-0.220679	4.19371	-0.785758	2.10807
YNL310C	3.66723	-0.445346	2.82883	4.30307	0.588891	0.92473
YDR141C	3.66705	3.24018	1.82342	3.65429	-1.68131	1.16321
YDR419W	3.66448	2.34543	2.51988	1.08221	1.16636	1.08017
YPR026W	3.66399	3.31238	6.14061	0.620238	-1.65761	-0.222677
YNL288W	3.66368	-0.540289	8.24593	0.42393	0.648634	-0.585967
YJL139C	3.66114	3.48264	0.966815	2.29691	1.91093	-0.47073
YLR396C	3.66107	4.4221	2.97544	nan	-1.3481	1.2727
YFR017C	3.65948	2.914	2.7857	2.06	0.810957	-0.387825
YKR014C	3.65938	2.68334	4.59753	-1.15913	1.78598	0.274895
YMR171C	3.65875	2.24396	1.56205	1.32504	2.20654	0.843621
YJR020W	3.65478	1.37844	2.69414	2.30229	2.38015	-0.582683
YJR017C	3.65478	1.37844	2.69414	2.30229	2.38015	-0.582683
YBR230C	3.65332	-2.67328	4.66771	2.77806	2.27878	1.11781
YBR260C	3.64897	2.54576	2.06788	1.87804	0.401783	1.26589
YER175W-A	3.64711	2.81652	4.24572	2.92662	0.186989	-2.02068
YEL051W	3.64692	1.6554	1.16762	2.25093	1.98842	1.09241
YKL048C	3.64443	4.78661	0.377301	2.1101	1.09093	-0.215757
YLR326W	3.6439	2.16362	1.3119	3.16625	1.216	0.290228
YBR164C	3.64309	3.25151	2.23135	1.09451	0.790777	0.778042
YLR045C	3.63915	0.173056	2.96672	4.18113	0.993293	-0.176821
YPR048W	3.62473	nan	2.51661	0.26862	1.33444	3.1298
YPL143W	3.62456	1.67631	0.838101	3.59819	0.92593	1.06622
YPR170W-B	3.6229	2.16432	2.67396	2.02536	0.587859	0.649543
YPR170W-A	3.6229	2.16432	2.67396	2.02536	0.587859	0.649543
YLR435W	3.6211	2.9268	5.39044	0.958237	-0.203748	-0.974698
YCR088W	3.62088	1.74616	2.79568	3.52931	-0.062376	0.087757
YLR222C	3.62061	2.53357	5.08863	2.34095	1.34515	-3.21236
YDL230W	3.61936	1.69104	2.74146	1.91361	1.55908	0.187958
YNR033W	3.61761	2.58261	3.00938	1.6543	1.14375	-0.300818
YJR137C	3.61475	0.153745	2.79118	2.74653	1.31571	1.07566
YNL091W	3.61433	-0.966454	3.60555	3.06079	1.61332	0.768694
YCR090C	3.61123	3.08393	2.28614	2.23865	0.265413	0.200814
YER175C	3.61116	2.89457	-0.57867	3.16776	1.35442	1.23672
YGR237C	3.6107	2.96612	1.56776	0.767216	1.46242	1.31025
YOL014W	3.60976	4.56392	-0.021773	-0.267868	4.50839	-0.710991
YLR063W	3.60874	1.57149	3.03241	2.59828	0.888959	-0.021742
YLR062C	3.60874	1.57149	3.03241	2.59828	0.888959	-0.021742
YDL119C	3.6079	1.90657	2.50945	2.17319	1.94486	-0.466551
YER125W	3.60287	-2.48329	3.16661	3.99607	1.73384	1.64303
YDL188C	3.59667	2.91037	2.05832	2.42129	-0.046274	0.698691
YCL027W	3.59575	2.16649	2.05514	1.66334	1.98284	0.172536
YOR030W	3.5956	2.97485	2.97983	2.79892	-0.878672	0.16509
YNL121C	3.59249	0.49731	2.35197	2.10675	1.89791	1.17911
YOR122C	3.59117	1.31307	1.5401	3.89732	0.431845	nan
YBR126W-A	3.59	2.39981	2.91386	1.45215	0.333734	0.927928
YLR154W-A	3.58948	2.48001	2.75856	2.06722	-1.17367	1.89419
YER038W-A	3.58897	4.59196	1.45928	1.28993	1.37072	-0.686721
YEL012W	3.58876	2.38091	5.36631	1.62992	-0.566836	-0.785583
YNL324W	3.58802	2.54168	2.26021	2.03134	0.161011	1.02881
YER102W	3.58744	2.94366	1.62846	0.334996	1.26041	1.85422
YER155C	3.58634	9.21717	-0.474986	-0.970758	-0.919877	1.16774
YPR197C	3.58352	2.36987	2.5514	2.69276	-0.528841	0.927806
YHR190W	3.58093	1.55888	2.32857	2.49307	-0.134524	1.7612
YDR060W	3.58018	1.57331	-0.161205	2.81613	1.22994	2.54734
YIL056W	3.57675	2.74128	1.3764	3.03656	-0.717849	1.56147
YMR087W	3.57665	2.30125	1.62897	1.25152	1.40012	1.41577
YKL113C	3.57412	3.25569	3.67239	2.57451	-0.722815	-0.7878
YDR096W	3.57145	1.90204	2.76701	2.92728	-0.061661	0.451335
YGR048W	3.56985	3.76404	0.742728	2.87097	0.200003	0.404686
YDL073W	3.56964	4.2363	1.88097	1.1623	0.05699	0.645402
YLR011W	3.56885	1.88088	3.28184	1.85762	0.971142	-0.011299
YML039W	3.56826	2.48298	1.32179	2.34726	0.994944	0.831897
YML040W	3.56826	2.48298	1.32179	2.34726	0.994944	0.831897
YPL257W-B	3.56826	2.48298	1.32179	2.34726	0.994944	0.831897
YPL257W-A	3.56826	2.48298	1.32179	2.34726	0.994944	0.831897
YCR064C	3.56817	2.46631	-1.03734	5.08588	1.49642	-0.032604
YPL183C	3.56473	3.4538	1.0163	2.48533	-0.536599	1.55215
YMR178W	3.56465	1.07452	1.26938	2.52015	2.7757	0.331063
YOR347C	3.56397	1.57791	1.99716	0.245839	2.08549	2.06286
YGR199W	3.56178	1.04213	4.6047	1.92548	-0.448752	nan
YDR118W-A	3.56117	3.18702	-1.09197	4.97867	0.287025	0.602267
YDL109C	3.56096	3.29319	-1.14833	2.07759	1.98451	1.75558
YKL034W	3.55933	-0.119855	-1.35744	7.02491	0.705609	1.70568
YOR317W	3.55863	1.1602	2.19848	2.97947	1.1694	0.449781
YBR165W	3.55762	2.82819	2.23135	1.09451	1.02298	0.778042
YMR100W	3.55727	1.9811	1.70967	2.68288	0.575418	1.00521
YGR184C	3.55572	2.86692	1.87081	3.36198	0.375728	-0.524611
YAR007C	3.55415	-0.051428	1.13664	1.43633	4.6892	0.736585
YCR047W-A	3.54956	5.17091	4.47719	-0.381767	-0.182722	-1.14656
YOR383C	3.54733	2.35487	2.71667	2.21129	0.577638	0.0716
YMR004W	3.54582	2.03725	2.8112	2.2781	-0.495201	1.29735
YOR211C	3.54581	2.68236	-0.986937	4.19298	1.29868	0.741575
YLR077W	3.54421	1.19362	3.9245	1.48826	2.06677	-0.748057
YIR003W	3.54381	4.42398	1.2345	1.4576	-0.945651	1.75378
YCR094W	3.54305	3.4722	-0.381539	1.56167	1.61777	1.65241
YDL207W	3.54166	4.58895	0.979056	2.37053	-0.958137	0.93899
YGR168C	3.54074	2.07095	-1.59355	7.07784	1.10106	-0.738951
YGL021W	3.53964	nan	0.792667	4.724	nan	0.614179
YOR249C	3.53895	2.67136	0.05061	2.44815	1.4497	1.29351
YKL214C	3.53663	3.44628	1.20866	1.38458	0.53339	1.33522
YML080W	3.534	3.21457	2.54804	1.95493	0.876538	-0.691822
YMR184W	3.53307	2.03052	1.13596	1.01058	1.81906	1.90407
YMR057C	3.53212	2.40841	2.32896	0.112995	1.43433	1.61337
YML059C	3.53127	1.45173	-0.43844	7.28412	-0.976589	0.575333
YKR027W	3.53091	-1.90064	nan	8.04081	-1.09524	2.0169
YMR303C	3.52992	5.11322	1.8313	-0.87256	0.620392	1.20078
YJR005W	3.52786	3.67295	2.47717	1.53384	0.881754	-0.677178
YPL242C	3.52499	5.59287	-1.49202	3.77392	-1.94265	1.94999
YLL048C	3.52381	4.57155	2.30601	2.40894	-1.1207	-0.286311
YEL054C	3.52103	2.04888	1.47084	2.59531	0.829904	0.928346
YDR377W	3.52103	-0.921316	3.89092	2.25092	1.22374	1.42901
YML078W	3.52018	-0.522449	3.28458	2.68827	1.2234	1.19757
YDR438W	3.52006	2.29322	2.01046	3.68405	-0.849665	0.733013
YNR059W	3.51789	2.89257	nan	2.08248	nan	nan
YGR268C	3.51282	1.93203	1.57566	5.56401	0.026426	-1.24322
YLR411W	3.51248	0.998225	0.561433	3.41553	2.10989	0.769075
YJR084W	3.5119	0.505574	6.23718	0.061494	1.49907	-0.450475
YOR214C	3.50887	0.005395	3.60363	2.46853	nan	nan
YDL158C	3.5065	1.77501	3.50181	1.63832	1.99489	-1.06926
YNR024W	3.5058	3.933	-1.83142	4.15925	0.426133	1.15226
YDR174W	3.50049	3.17214	2.79141	-0.120888	1.18836	0.796326
YNR035C	3.50009	1.56681	1.48665	3.05275	0.433864	1.28636
YMR324C	3.49951	-0.782152	5.82958	1.21702	0.734581	nan
YIL142C-A	3.4951	2.55955	1.80221	0.614104	1.797	1.04242
YIL141W	3.4951	2.55955	1.80221	0.614104	1.797	1.04242
YML093W	3.49406	4.07151	2.15678	2.51205	-0.156311	-0.771073
YJR094C	3.49334	0.261862	4.07873	1.67237	0.597852	1.20054
YPR110C	3.49265	1.62172	1.50428	2.64482	1.028	1.01098
YPR133C	3.49165	4.24012	-0.473784	0.618516	2.47377	0.948942
YDR169C-A	3.4895	1.99177	3.25827	2.23404	3.10245	-2.78377
YKL091C	3.48918	1.99956	2.09603	1.96804	2.44469	-0.706277
YIL144W	3.48901	3.46108	2.81896	1.83349	-0.556104	0.244234
YOL096C	3.48258	1.99524	2.64603	2.27416	0.706126	0.165731
YGL169W	3.48211	1.94892	3.19948	1.03527	2.37502	-0.772463
YDL013W	3.48049	0.868843	3.03817	3.17404	0.155197	0.546369
YLR089C	3.47924	2.93421	2.08457	-0.852684	nan	2.79239
YKR025W	3.47851	2.04022	-0.9867	3.06025	1.81457	1.84985
YHR086W-A	3.47831	2.03913	1.54528	3.6837	0.567988	-0.058361
YDL014W	3.47792	3.33988	2.64307	1.58796	-0.781604	0.987565
YML048W	3.47737	3.53155	2.57053	-0.481055	1.16518	0.989424
YDR271C	3.47693	3.7073	2.43859	-0.698477	1.04146	1.28579
YLR224W	3.47637	2.81373	2.47893	2.21161	-0.707808	0.976944
YDR275W	3.47577	3.9423	1.735	1.3752	0.161523	0.558032
YHR195W	3.47324	1.79246	-0.044351	6.08291	0.375571	-0.440198
YOL120C	3.4722	5.66412	0.046628	0.671771	1.15111	0.23044
YDR363W	3.47098	2.02729	1.34467	1.1478	2.53821	0.703372
YDR362C	3.47098	2.02729	1.34467	1.1478	2.53821	0.703372
YOL160W	3.46928	5.02138	2.47486	-0.250971	0.55083	-0.038562
YKL047W	3.46837	4.47963	-0.081333	2.1101	1.09093	0.156176
YKL186C	3.46754	2.30657	1.39766	2.17936	0.400454	1.4696
YOL086C	3.46537	3.0083	3.11832	2.9165	-0.740846	-0.553481
YNL328C	3.46102	-0.044342	1.12346	6.05071	0.096977	0.512259
YBR298C-A	3.46076	1.62095	-0.802862	3.44376	3.38676	0.089894
YJR041C	3.46059	1.89592	2.48272	1.65562	1.3337	0.370159
YGL060W	3.45836	2.12702	4.05924	0.678468	0.924484	-0.056091
YER010C	3.45376	2.87165	2.55575	2.55189	0.054864	-0.311322
YOL007C	3.45262	1.54455	1.94724	2.23698	-0.096324	2.08783
YDR117C	3.45175	3.09602	1.02966	2.25189	0.730612	0.610158
YHR058C	3.44729	0.800224	1.7807	3.4695	-0.170025	1.82798
YIL078W	3.44698	nan	nan	3.44698	nan	nan
YOR282W	3.44685	-0.167343	2.79168	3.24512	1.38643	0.45151
YAR010C	3.44644	-1.46015	2.52584	3.57011	1.90014	1.17054
YFL054C	3.44426	2.06104	2.12028	2.08249	1.16001	0.277776
YLL056C	3.44067	2.46029	3.61434	1.52123	-0.254899	0.352621
YJL080C	3.43619	1.61222	2.53198	2.86052	-0.111798	0.790627
YDR150W	3.4361	2.54488	1.41036	2.88827	-0.841412	1.68125
YOL003C	3.43403	1.95249	1.65484	3.16517	0.518893	0.387318
YKL169C	3.43313	1.45425	2.52725	2.45519	1.39107	-0.151042
YJL066C	3.42911	2.42925	1.5056	1.28087	1.31399	1.13802
YJL196C	3.42886	-1.2309	3.81895	1.39861	2.95656	0.723945
YBR263W	3.42885	-1.37072	8.86174	2.38201	1.7668	-3.97269
YBR169C	3.42872	3.06207	1.14611	1.96462	1.06437	0.429671
YGR278W	3.4262	-1.09296	2.28073	5.20929	1.46396	-0.199793
YDR189W	3.42586	0.815944	1.96209	3.53659	2.2914	-0.945563
YGL211W	3.42316	2.83507	3.80036	-1.24193	1.02451	1.2364
YKL006W	3.42245	nan	nan	nan	3.42245	nan
YNL008C	3.42043	2.97931	-0.668469	1.35404	2.52112	1.4623
YOL033W	3.41947	nan	3.57106	0.495691	0.164877	2.60731
YJL045W	3.41929	1.57587	1.43963	1.68972	1.03743	1.90311
YBR220C	3.41759	1.05183	3.41746	0.875685	1.03877	1.25822
YNL038W	3.41751	2.56656	1.90352	3.38075	-0.199638	-0.009402
YLR126C	3.41703	3.36294	0.571783	2.13058	1.07086	0.50455
YKR075W-A	3.41599	2.41441	2.90151	1.30332	0.319521	0.699625
YKR074W	3.41599	2.41441	2.90151	1.30332	0.319521	0.699625
YOR094W	3.41483	-0.014451	4.84375	nan	nan	nan
YER054C	3.41458	2.27451	5.46541	-0.734916	-0.595424	1.22565
YOL019W	3.41371	2.20318	2.59136	3.36104	-1.74685	1.22457
YLR226W	3.41322	3.05061	1.09421	1.73225	0.97702	0.778098
YHR016C	3.41081	2.19891	2.97125	2.4339	1.0564	-1.03366
YMR073C	3.4095	1.24065	2.07371	0.972329	1.55108	1.78609
YGR049W	3.40721	-1.08108	1.79678	4.1972	-0.616764	3.32263
YJR073C	3.40678	1.94364	2.51175	-1.76117	2.66352	2.26004
YLR127C	3.40395	2.63783	1.79383	1.88844	0.849385	0.44198
YKL065W-A	3.40214	-1.88463	-2.34667	9.683	1.08199	1.07374
YIR018C-A	3.40126	2.37315	1.24749	1.80299	1.4013	0.78052
YMR169C	3.39836	1.76278	3.38418	1.15853	1.10029	0.193188
YCL059C	3.39817	1.62778	3.66045	1.78678	0.27203	0.251493
YCL058W-A	3.39817	1.62778	3.66045	1.78678	0.27203	0.251493
YHL006W-A	3.39756	2.50221	1.47876	1.25292	0.764703	1.59857
YPL055C	3.39728	4.12284	2.539	-0.7543	1.52265	0.166353
YJR142W	3.39504	1.9512	1.18902	1.7948	1.39615	1.26038
YMR001C-A	3.39296	1.50845	0.462199	2.87744	1.68108	1.05772
YCL030C	3.3921	1.95993	0.568926	3.21835	1.35061	0.487168
YPL146C	3.39172	2.35761	0.542904	2.11854	2.15808	0.406965
YPR112C	3.38659	-0.499221	1.6429	3.51474	0.661807	2.25242
YLR448W	3.38447	0.092105	3.31426	2.81095	2.0358	-0.68522
YKR097W	3.38276	1.63258	3.39108	1.07978	0.851272	0.609373
YGL237C	3.38267	2.67559	1.76384	-1.09819	2.52202	1.7006
YLR375W	3.38059	5.16736	-3.23131	1.95307	1.86429	1.80583
YOR198C	3.38009	0.168187	1.59553	3.66135	0.855889	1.27716
YLR022C	3.376	1.95118	-1.02575	4.8305	0.51638	1.27665
YDL121C	3.37407	2.42261	0.586638	3.1193	0.640357	0.775739
YHL041W	3.37368	2.84504	-0.41942	1.81363	1.37951	1.92501
YOR014W	3.3724	0.118269	0.232894	2.90221	1.38146	2.90607
YMR066W	3.37044	2.35508	3.19483	1.66119	0.622269	-0.296838
YNL312W	3.36916	0.832997	-0.388318	4.58252	2.19106	0.315403
YMR185W	3.36855	3.93384	-3.06376	5.32761	1.94216	-0.607547
YML034W	3.36796	2.35442	-0.575139	3.52011	3.32583	-1.09424
YNL272C	3.3672	2.57617	4.31682	1.83025	-0.243247	-0.950695
YLR452C	3.36357	3.55057	-0.84127	2.43695	0.921564	1.45336
YIR030W-A	3.36268	2.53353	3.0204	2.40512	-1.273	0.833151
YML061C	3.36062	1.68792	2.78544	2.1576	-0.008461	0.89207
YML060W	3.36062	1.68792	2.78544	2.1576	-0.008461	0.89207
YMR326C	3.36056	0.315224	-0.267659	1.14572	5.47838	0.842786
YDL179W	3.35869	0.977676	3.08167	2.33483	-0.214372	1.33045
YOR063W	3.35626	2.09077	-0.713803	2.05952	2.67562	1.39273
YBR259W	3.35445	1.0336	1.3373	1.89729	1.39071	1.84188
YHR150W	3.35301	-0.539753	2.10199	2.76374	1.36309	1.80849
YPL014W	3.35171	2.93517	2.38194	1.19357	0.560376	0.423592
YBR079C	3.34943	1.90665	3.02928	0.95982	0.208951	1.38483
YMR247C	3.34887	2.17118	5.14026	-1.03372	-0.398185	1.60877
YPR186C	3.34637	3.43522	4.2854	-1.03432	-0.327888	1.12429
YBR033W	3.34495	1.42936	2.13055	1.77552	0.936937	1.20715
YBR160W	3.33875	2.95088	4.9509	3.1291	-0.904165	-2.66105
YGR130C	3.33854	2.98976	-0.09728	4.80024	-1.23604	1.00853
YOL126C	3.33441	0.236413	-0.783304	1.96039	2.23958	3.80288
YAL061W	3.33261	2.14702	0.946037	2.43674	1.91046	0.011675
YKL097C	3.33191	3.41318	1.53099	2.29097	0.141713	0.073531
YKL077W	3.33132	2.95774	0.299847	3.41376	0.427593	0.350122
YHR215W	3.32636	-0.132052	4.39222	0.879157	0.890342	1.4083
YAR071W	3.32636	-0.132052	4.39222	0.879157	0.890342	1.4083
YBR255W	3.32214	3.38268	2.17867	1.83634	-0.554257	0.585096
YPL217C	3.32191	1.4057	2.43198	2.74871	0.05744	nan
YGR016W	3.32134	1.92856	1.77205	1.94379	0.80521	0.977134
YLR108C	3.31995	3.53417	2.25909	3.04558	-0.909212	-0.506008
YLR014C	3.31898	3.65379	2.871	0.514783	nan	-0.401609
YKL127W	3.31888	1.31903	-0.229488	3.70915	1.01354	1.609
YLR268W	3.31486	2.42311	1.29524	3.46415	0.246612	-0.016858
YGL124C	3.31476	0.663035	1.68116	2.46779	1.98799	0.612047
YOR298C-A	3.31299	2.23451	-1.65905	3.50273	1.17901	2.15086
YHR073W-A	3.31144	0.743177	2.66263	3.07282	-0.111354	1.03734
YFR011C	3.31047	4.54043	-0.642213	-0.611595	1.82953	2.28629
YDL159W-A	3.30808	2.23513	2.18291	0.72294	1.94519	0.310911
YCR092C	3.30771	3.65775	2.7697	-0.841961	1.60482	0.205964
YML127W	3.30663	3.60138	1.23868	1.0666	-0.011815	1.499
YKL225W	3.30651	1.95187	1.76931	2.39944	0.008458	1.26452
YKR052C	3.30483	1.42551	1.17899	1.51293	2.47559	0.796809
YPL068C	3.2999	1.3306	1.7845	1.82857	nan	1.65612
YOR215C	3.29967	2.91309	-0.595508	5.84058	-0.270943	-0.508935
YBR156C	3.29949	2.18277	-0.537313	2.845	1.48055	1.40687
YDR418W	3.2986	5.73103	-3.02177	1.48533	2.7084	0.472917
YIL079C	3.29859	1.33256	2.03378	2.66615	1.67837	-0.334982
YMR252C	3.29814	1.57503	2.38841	0.698255	1.44146	1.2717
YLR314C	3.29725	2.98349	0.583864	0.845415	2.18172	nan
YDR332W	3.29722	-0.352808	1.79094	1.43502	2.28132	2.21834
YPL156C	3.29684	-0.416862	-0.258315	9.96362	-0.966914	-0.949572
YBR251W	3.29437	0.231876	0.136346	6.35412	-0.382211	1.0263
YDL153C	3.29286	2.52502	0.165113	0.847105	1.23944	2.58639
YOL051W	3.29232	1.51654	2.31525	2.18693	-0.162337	1.50547
YER123W	3.29216	1.79135	1.73481	2.02591	0.355351	1.45406
YOR059C	3.28931	1.46215	1.6669	3.27988	0.353875	0.592317
YGR224W	3.28879	1.76041	2.20699	1.52586	1.33685	0.52385
YKR056W	3.27756	1.32644	-0.641929	1.5872	3.80974	1.2474
YGL241W	3.27717	2.89249	1.48053	1.42816	1.09	0.436796
YBL042C	3.2769	2.12157	1.3595	2.62003	1.56119	-0.334929
YPL240C	3.27526	1.23575	1.3446	5.67137	-1.49094	0.562917
YLR385C	3.27429	2.32059	3.03863	1.93212	-0.118545	0.148748
YLR338W	3.27375	2.59122	-2.20293	3.37113	1.8753	1.6856
YEL055C	3.27185	1.81457	1.95095	3.73957	-0.697364	0.508344
YJR147W	3.27019	5.35266	-0.578733	1.21522	1.16238	0.160834
YHR140W	3.26907	1.42648	3.52879	1.75079	0.29485	0.308959
YGR065C	3.26826	1.018	1.56797	3.64131	2.77266	-1.69188
YPL211W	3.26742	3.48084	2.04124	2.50098	0.113998	-0.830898
YMR241W	3.26737	3.26416	3.83982	-1.07228	0.132013	1.14235
YBL089W	3.26523	1.92887	4.06212	1.46309	0.634889	-0.787689
YKL061W	3.26462	1.858	3.13585	1.94256	-0.903404	1.26691
YDR420W	3.26244	2.86298	1.05702	1.73213	0.41936	1.22354
YDR417C	3.26084	2.861	0.024526	3.95532	0.58846	-0.137841
YPR017C	3.24521	2.22109	3.17478	1.75951	-0.886857	0.987981
YJR047C	3.24418	2.5669	4.6916	1.6476	-0.843015	-0.808883
YNL247W	3.24267	0.449641	1.48204	3.97747	0.576192	nan
YNL248C	3.24267	0.449641	1.48204	3.97747	0.576192	nan
YER056C-A	3.24238	nan	nan	2.44741	4.70551	-1.53695
YLR340W	3.24212	-1.33919	3.39609	5.96204	-0.937119	0.167765
YMR250W	3.23961	2.81653	1.99786	-0.09053	0.661571	1.85855
YGR002C	3.2362	3.45273	-0.199921	2.91484	nan	0.304759
YGR003W	3.2362	3.45273	-0.199921	2.91484	nan	0.304759
YKL104C	3.23421	1.51995	2.05566	2.98518	0.037178	0.633946
YNL173C	3.23409	2.89858	1.95333	1.53235	1.18553	-0.33814
YER079W	3.2335	2.02737	0.648182	4.00406	0.884188	-0.333475
YGL176C	3.22939	1.7872	1.59522	1.68896	1.23386	0.915912
YNL010W	3.22921	2.20057	0.065608	2.15354	3.09034	-0.289335
YER139C	3.22809	-1.43891	1.32785	3.20596	2.3831	1.74022
YLR381W	3.22636	3.09024	3.03274	6.06952	-1.52006	-3.45809
YDL007C-A	3.22592	1.34303	2.98697	1.67806	1.51083	-0.305506
YFR052C-A	3.22268	0.540013	nan	4.70118	1.93617	-0.731999
YDL100C	3.22152	3.79271	-0.012811	1.04818	1.08998	1.28548
YAR018C	3.2206	0.402226	-0.038019	2.53849	1.62224	2.67655
YLR399W-A	3.21783	2.31159	1.45656	0.3249	1.61533	1.48691
YML051W	3.21669	1.67623	2.47595	2.70464	-0.966385	1.30231
YDL051W	3.21444	2.27246	2.28358	2.09686	1.00125	-0.466453
YNL137C	3.21234	-0.093697	1.9996	2.51349	2.63206	0.131553
YDR270W	3.20846	1.15282	3.4467	1.85519	1.89626	-1.17663
YDL234C	3.20725	2.1399	2.15907	0.684964	1.17051	1.01717
YHR179W	3.20703	0.049277	1.04448	4.2509	1.24355	0.582937
YNL254C	3.20702	-2.06763	8.11516	1.70419	1.64648	-2.22709
YER118C	3.20567	1.71466	2.52022	2.33311	1.56218	-0.962082
YJL064W	3.20517	4.31814	1.18893	-0.783674	0.78635	1.65722
YFL041W-A	3.20144	1.69354	2.68504	2.93342	-0.972626	0.819251
YHR114W	3.20113	3.0339	-0.392116	2.40483	1.39274	0.718577
YKR091W	3.20081	2.12599	2.1305	1.86637	1.30468	-0.270322
YKL100C	3.20054	1.58845	3.78554	1.4477	-0.406604	0.741522
YMR240C	3.19843	2.28905	-1.43091	4.47549	1.95282	-0.134541
YEL024W	3.1975	0.687897	-0.194379	1.47309	-0.263466	5.44669
YKR038C	3.1961	3.46561	2.16811	2.42184	-0.151894	-0.75697
YNL178W	3.19478	2.08073	0.907469	1.40084	1.71105	1.04365
YNL317W	3.19286	1.06016	-0.677459	6.9148	-0.911795	nan
YMR143W	3.19046	0.512158	3.99519	-0.476827	1.30503	1.79853
YMR216C	3.18857	3.02972	2.5903	3.18336	-1.39948	-0.27405
YOR139C	3.18812	3.78486	2.27485	-1.72273	1.31267	1.47921
YER078C	3.18563	1.70822	1.01601	2.40433	2.4117	-0.416974
YPR122W	3.17564	1.02592	1.93569	1.44254	1.74527	0.951532
YKL125W	3.1756	1.72359	0.979603	2.84551	1.49849	0.053673
YKL135C	3.17501	3.15179	0.952444	nan	0.029738	2.21604
YDR167W	3.17427	-1.38248	1.29457	5.96837	0.468079	nan
YLR096W	3.17405	-0.788131	2.4814	2.0801	0.598151	2.72587
YGR169C-A	3.17323	0.924389	1.6714	2.28525	-0.437625	2.65215
YNL132W	3.17017	3.38524	0.959433	2.74457	0.427493	-0.42803
YDR016C	3.16672	3.90081	0.975434	4.77645	-0.750278	-1.82142
YNL277W-A	3.16644	1.8352	2.62878	-0.148244	0.621393	2.14324
YDR079W	3.16583	2.61039	1.27275	2.26125	1.64626	-0.711646
YOL143C	3.16435	0.668259	1.83605	1.27748	2.90065	0.393253
YNL011C	3.16433	1.94652	nan	nan	0.839649	2.6946
YIL032C	3.16213	2.13293	1.69584	4.18036	-0.738207	-0.200185
YBR179C	3.1596	1.30056	-0.897493	8.6252	-2.47122	0.50803
YJL115W	3.15762	-0.563439	2.63214	1.88124	2.47027	0.640444
YLR364C-A	3.15613	3.83041	1.38752	1.52815	0.401739	-0.090502
YPL091W	3.15538	1.13468	1.10945	1.20924	nan	2.85738
YPR095C	3.15301	0.372018	2.32573	3.15005	-1.08573	2.28828
YDL048C	3.15273	nan	nan	4.2942	0.496201	0.670289
YHR213W-A	3.14967	1.63184	1.01192	2.56571	0.966611	0.86679
YDR063W	3.14794	2.68578	nan	2.09177	0.111141	1.40718
YPR175W	3.14704	1.5118	0.962746	1.47814	nan	2.3414
YGR092W	3.14644	1.94497	-0.079923	3.09	2.30027	-0.219651
YDL171C	3.14633	2.82349	2.7522	1.65564	0.901919	-1.09786
YGL242C	3.14612	2.89249	1.48053	1.42816	0.796958	0.436796
YMR286W	3.14487	2.54588	1.05864	2.05123	1.5801	-0.203704
YNL250W	3.14261	5.51473	-0.823338	2.02847	-0.352465	0.659699
YGL118C	3.14065	0.55622	2.0577	2.6501	0.74198	1.0167
YDR457W	3.13991	2.70909	2.89825	1.07332	1.62811	-1.28772
YFR008W	3.13932	3.37972	1.36875	1.19668	1.24787	-0.173286
YJR002W	3.13575	3.43302	0.529526	1.46873	nan	nan
YOR005C	3.13456	3.1388	4.19943	1.22362	-0.954612	-0.598144
YMR109W	3.13169	3.30026	0.395515	1.52452	2.019	-0.236623
YOR052C	3.13097	3.46409	2.45354	0.654676	-0.464974	0.893718
YBR121C-A	3.12975	1.6251	3.30189	1.87794	-0.910575	1.10399
YKL006C-A	3.12826	2.1639	1.3934	1.61806	1.30766	0.51199
YBL026W	3.12489	3.39655	2.24716	2.37551	-1.18497	0.153201
YBR046C	3.12484	2.30173	0.864219	2.03736	nan	1.04636
YBR207W	3.12206	nan	8.1862	-1.25121	-1.52742	nan
YJR005C-A	3.12114	3.08091	3.71926	-0.904953	1.29033	-0.206477
YNL122C	3.11981	2.55069	0.681628	1.61757	nan	1.38973
YLR386W	3.11755	2.32059	2.68813	1.93212	-0.118545	0.148748
YMR175W	3.11185	1.3246	1.19469	3.24512	0.16072	1.03318
YMR086C-A	3.11185	4.2334	-1.57322	2.14354	0.524177	1.6304
YDR025W	3.11162	3.69568	0.464488	2.05997	-0.023115	0.760767
YKR064W	3.10859	2.66646	nan	1.86773	0.684146	0.998835
YKR063C	3.10859	2.66646	nan	1.86773	0.684146	0.998835
YDL049C	3.10747	1.14811	0.950384	2.83978	-0.067862	2.0781
YGL052W	3.10544	0.35811	2.75838	1.9681	-0.00777	1.86715
YLL020C	3.10506	1.38718	-1.34966	6.24751	0.391793	0.266309
YGR291C	3.1041	1.03982	-0.802862	2.95292	3.38676	0.364351
YGL099W	3.10252	3.23333	2.96791	2.02147	-1.33615	0.050879
YKL027W	3.10247	2.40434	3.52425	1.58395	0.074383	-0.649581
YML131W	3.10034	2.15448	1.54158	1.71431	0.696366	0.825827
YLR298C	3.09995	2.24809	1.1518	-0.577589	2.09495	2.01444
YFL002C	3.09888	-1.89278	1.75825	5.04366	0.676954	1.34323
YMR125W	3.09801	3.77133	1.36313	0.023017	1.03854	nan
YOL101C	3.09687	1.21639	1.42605	4.41859	-0.867304	nan
YJL190C	3.09388	1.45308	-1.27878	7.26056	1.06851	-1.58524
YGR019W	3.09204	1.97026	-1.65095	2.08722	2.05955	2.44795
YLR061W	3.09156	1.8259	1.51263	2.11453	1.09332	0.366553
YGL041C-B	3.09127	1.00311	1.60419	1.60849	2.21559	0.480913
YOR040W	3.09112	1.31158	nan	3.8815	-0.093945	1.08312
YLL043W	3.08929	2.44465	-1.70933	2.29499	1.94889	1.92867
YOL136C	3.08889	4.18504	4.77982	-0.582458	1.04707	-2.52251
YDL057W	3.08832	1.97124	3.71943	3.25489	-0.820956	-1.2189
YOR124C	3.08758	3.15866	2.18993	1.58441	-0.801113	0.772164
YIL164C	3.0873	2.44941	0.852665	0.737416	1.72303	1.14089
YBR014C	3.08728	3.32095	0.963586	1.63092	0.628228	0.359676
YIL020C-A	3.08637	2.35499	1.52029	2.77341	-0.255797	0.508438
YEL073C	3.08515	-0.005279	0.816273	3.51624	1.08949	1.48188
YER096W	3.08348	3.37779	1.50905	2.19523	0.10809	-0.295284
YNL291C	3.08335	3.08064	1.72635	2.90493	-0.251656	-0.565694
YNL290W	3.08335	3.08064	1.72635	2.90493	-0.251656	-0.565694
YDR078C	3.08085	1.21469	1.93237	2.63369	1.64626	-0.538027
YNL052W	3.0803	-0.011588	-0.119968	3.72905	1.50137	1.78891
YER187W	3.07519	-0.854248	1.91963	2.91258	1.60647	1.2919
YOR125C	3.07493	2.7176	nan	1.91919	2.46862	-0.955542
YDR432W	3.07291	1.83637	1.76689	1.54037	0.715252	1.01234
YDR430C	3.07291	1.83637	1.76689	1.54037	0.715252	1.01234
YML105C	3.06887	1.26306	4.21344	2.80259	-1.57866	0.161773
YNL292W	3.06879	1.69392	0.152652	1.15894	2.40908	1.44744
YIL009W	3.066	1.15896	1.54092	2.81509	1.69704	-0.356218
YPL096C-A	3.06432	3.3978	0.1551	4.44681	1.45855	-2.60623
YDL182W	3.06376	-0.069692	2.49112	6.381	0.320391	-2.27204
YGR216C	3.06313	2.17238	3.06801	2.8684	-0.93965	-0.319768
YER110C	3.06209	1.70487	2.08252	2.5751	0.046306	0.438248
YJR014W	3.0616	4.89104	1.19803	0.303602	1.81484	-1.36157
YBR052C	3.05925	2.96051	2.27435	-1.47198	1.83192	1.2459
YMR172W	3.05455	2.24396	1.56205	1.32504	0.806547	0.892588
YOR012W	3.05149	4.21751	0.591688	-0.219459	2.94887	-0.715274
YBL090W	3.05124	3.07462	0.500065	3.1374	-0.115327	0.226037
YNL313C	3.05115	0.832997	-0.388318	4.58252	1.47997	0.315403
YKL033W-A	3.05082	-3.07705	7.57981	1.65382	1.26262	-0.597347
YNL287W	3.04693	1.38689	3.80487	1.68465	-0.621897	0.558629
YNL017C	3.04438	2.10307	0.074514	0.175273	1.29478	3.15981
YDR477W	3.04307	0.063876	1.77828	5.40458	-0.47651	0.034285
YGR071C	3.043	3.15979	2.27457	0.38801	-0.042753	1.02474
YLR041W	3.04238	1.78921	1.48304	2.55218	nan	0.26034
YPR142C	3.04235	1.37046	1.16044	1.1273	0.639203	2.50551
YGR194C	3.04066	3.95427	-1.02818	3.30833	0.554729	0.009981
YCL011C	3.04003	3.2864	1.89403	-0.25692	1.08352	0.790677
YDR355C	3.03909	1.11472	2.33218	1.73435	0.887043	0.727317
YOR372C	3.03773	1.01505	2.14853	2.07098	0.499758	1.05827
YLL016W	3.03728	2.41956	-1.73575	3.6088	1.33012	1.16882
YHR144C	3.03627	2.34663	-0.129753	1.07016	2.24489	1.25737
YDL173W	3.0353	4.67059	-0.333597	-1.45321	1.17544	2.72792
YBL048W	3.03529	1.6778	2.28897	0.429329	0.700238	1.69077
YNL295W	3.03518	2.35433	1.31169	1.93412	0.19591	0.990797
YNL297C	3.03518	2.35433	1.31169	1.93412	0.19591	0.990797
YHR039C	3.03279	2.9175	1.59485	1.31527	0.367875	0.586038
YOR033C	3.03204	2.78338	0.86067	1.58596	2.05282	-0.502987
YBL061C	3.02968	2.45831	1.40759	0.376479	2.31223	0.219965
YCL007C	3.02903	3.34824	-0.601348	-0.584748	2.7151	1.89587
YDR513W	3.02851	3.45423	2.01437	2.51071	-0.190978	-1.01638
YHR032W	3.02725	-0.543486	7.33156	1.10954	-0.599876	-0.528606
YGL067W	3.02713	1.12407	3.17832	-0.043164	1.55975	0.949903
YKL181W	3.02636	nan	4.15585	3.62857	-0.399435	-1.33228
YGL146C	3.0261	-0.261103	1.96638	2.48693	0.756298	1.81807
YIL106W	3.02525	-0.99214	2.69189	3.54975	0.622834	0.892329
YMR221C	3.0252	1.48574	3.61927	3.81936	-1.62805	-0.531778
YML114C	3.02451	2.9061	2.07192	-0.769331	1.87596	0.678367
YGL035C	3.02248	2.00986	0.261267	1.98816	nan	1.78568
YCL054W	3.02183	0.836481	1.1584	2.59786	2.21299	-0.048711
YGL156W	3.02129	1.53457	1.8181	2.70526	1.63892	-0.941039
YMR287C	3.01978	2.46024	3.21647	0.321158	0.041683	nan
YML118W	3.01751	1.76748	1.95154	1.64461	0.681432	0.702307
YHR206W	3.01512	1.79466	1.26496	1.22843	1.79991	0.654049
YER116C	3.01364	1.75181	1.58268	1.13094	0.915374	1.3579
YDL243C	3.01337	1.02407	2.70501	1.97696	-0.097403	1.12946
YDR013W	3.01244	4.27534	0.867435	0.482226	0.755686	0.355341
YMR219W	3.01112	1.09539	3.16111	0.710875	0.96448	0.801212
YPL028W	3.00974	5.79175	-1.773	1.8325	0.168238	nan
YJR018W	3.00795	2.83072	1.85709	2.17995	-0.609939	0.468174
YAR028W	3.00789	1.95004	-1.47669	6.05803	0.107122	0.087347
YIL119C	3.0075	0.772265	1.98038	3.68832	0.01159	0.272427
YBR295W	3.006	2.38153	0.522785	3.21139	0.599818	0.006096
YMR315W-A	3.00478	4.06085	-0.780758	3.30513	0.805455	-0.671785
YIL019W	3.00002	nan	nan	3.00002	nan	nan
YJL145W	2.99979	1.11012	1.89723	2.09313	1.46836	0.138905
YHR047C	2.99819	nan	0.681745	nan	3.45062	1.06066
YFL032W	2.99702	2.4192	0.869439	1.65765	1.43817	0.317073
YOL062C	2.9969	1.4019	1.15475	1.71991	1.90836	0.516358
YOR204W	2.99643	2.28314	2.24775	2.11265	-0.043307	0.099985
YLR434C	2.99611	1.95717	2.02436	2.26685	-0.540709	0.991851
YDR027C	2.99573	-0.25004	10.2471	0.306984	nan	-4.3126
YBR273C	2.99555	1.69748	3.01957	0.813542	0.039337	1.12832
YDL056W	2.99385	1.13172	2.37828	2.98722	0.341984	-0.144734
YLR130C	2.99332	2.39999	0.690096	2.40357	0.732651	0.466956
YPL175W	2.99113	1.91574	3.94498	2.77232	1.36034	-3.30502
YJL118W	2.99112	1.24653	2.41341	2.20914	0.170213	0.649048
YGR173W	2.99085	4.87165	0.831623	1.56989	-0.337424	-0.248009
YGR172C	2.99085	4.87165	0.831623	1.56989	-0.337424	-0.248009
YJL110C	2.99074	-0.699895	4.1226	3.21195	0.271532	-0.21867
YBL014C	2.98818	2.24416	-0.053472	0.114755	2.33144	2.04488
YHR201C	2.98628	0.565946	1.25338	2.41059	0.8308	1.6168
YCR091W	2.98519	2.47435	2.08967	-2.15441	1.53758	2.7279
YCR035C	2.98506	1.4658	1.46691	0.884825	2.04731	0.809949
YNL322C	2.9842	3.27044	0.214127	1.68423	nan	nan
YGR117C	2.98252	0.566919	2.81668	2.44353	1.19951	-0.357522
YNL172W	2.98156	0.853485	2.53266	2.53845	-0.20506	0.947434
YPL099C	2.98059	-0.40998	1.9224	2.46732	1.73315	0.951899
YMR244C-A	2.98055	3.78466	-2.23719	2.06358	1.87692	1.17676
YER143W	2.97989	2.20237	3.20058	0.122645	1.54881	-0.411173
YIL038C	2.97805	3.02761	0.152652	3.03521	-1.10768	1.55133
YBR161W	2.9759	3.60719	-0.70532	1.83791	0.677394	1.23714
YER072W	2.97583	1.94438	2.3791	1.19466	1.04965	0.086367
YJL076W	2.97534	2.36259	0.625863	1.8753	0.275618	1.51369
YCR033W	2.97511	1.74126	1.43055	0.581669	3.86219	-0.96311
YLR200W	2.97472	2.31449	1.80822	0.473733	0.745707	1.30953
YBR300C	2.97361	-2.09679	-2.44642	10.8556	0.155069	0.181768
YKR030W	2.97115	1.77454	3.00936	1.6826	-0.030147	0.207336
YHR021C	2.96983	4.05473	-0.732652	2.02611	nan	0.59147
YBR256C	2.96402	1.44177	1.42724	4.16634	-0.53662	0.129029
YKL150W	2.96076	-1.8826	3.2555	-0.857347	2.22508	3.87982
YER053C-A	2.95925	-1.27443	2.37816	2.85301	1.2129	1.44743
YGR055W	2.95859	2.02621	0.639222	1.15883	2.86679	-0.075449
YEL057C	2.95459	3.08806	-0.748482	1.07088	2.1704	1.0258
YJL023C	2.95456	3.75349	-1.21331	3.65072	-0.567419	0.98312
YGL095C	2.95238	0.994061	1.70014	2.6959	0.983553	0.22806
YCL050C	2.95236	2.04761	-0.758554	4.68567	0.068244	0.5587
YOL097C	2.9521	1.30372	0.773997	1.86371	1.69358	0.966094
YOL118C	2.94858	-1.43533	0.225135	2.65536	4.45199	nan
YJL079C	2.94806	1.14622	1.72814	1.15204	0.819139	1.74651
YIR002C	2.94704	-2.59895	4.00125	1.72752	4.06815	-0.608183
YGR018C	2.94443	2.85912	5.11965	-2.15714	1.11032	-0.347994
YNL093W	2.94391	-0.0679	0.815294	4.34237	0.759633	0.73338
YKL085W	2.94265	-0.633795	2.02814	3.13468	1.06515	0.985783
YJL069C	2.9423	3.94453	0.724638	2.56815	-0.405754	-0.252387
YOL061W	2.93894	0.678542	1.0545	1.76836	1.90836	1.1619
YJL090C	2.93628	2.56253	-0.267064	2.1681	0.976665	1.12549
YBR010W	2.93456	2.65527	-0.101695	2.77697	1.77351	-0.542189
YMR044W	2.93419	3.93964	-1.48602	3.44602	-0.209959	0.871364
YBR114W	2.93286	-0.784424	2.9034	4.29615	1.30658	-1.16362
YCR075C	2.93028	6.37948	-1.12864	1.19484	0.730903	-0.624264
YOL040C	2.93011	4.11131	1.57298	-0.609181	nan	nan
YDL107W	2.92976	3.39321	-1.47016	2.77168	1.23583	0.620572
YHR074W	2.92874	2.5135	0.834337	1.54104	1.66966	-0.009686
YHR073C-B	2.92874	2.5135	0.834337	1.54104	1.66966	-0.009686
YKL136W	2.92869	0.793604	0.286721	3.18681	-0.363157	2.64476
YDR052C	2.9281	1.25802	0.296204	4.47981	0.212506	0.300884
YHR077C	2.92786	2.98657	3.1511	-0.526052	-0.154723	1.08999
YPL123C	2.92604	1.64256	0.876938	1.82607	1.28964	0.907602
YBR042C	2.92433	1.12378	1.69065	1.12865	1.6628	0.93312
YFR028C	2.92171	-0.510963	2.52375	3.46018	0.411321	0.64885
YDL059C	2.92135	2.44387	-1.26407	1.47135	1.79524	2.08594
YCL057W	2.91935	3.13993	-2.36553	2.5131	0.321274	2.9191
YGL061C	2.91917	2.46543	2.68503	-0.926835	0.687679	1.61617
YLR401C	2.91869	1.27134	1.02433	3.5582	0.85686	-0.184342
YDR521W	2.91705	-2.26641	4.26034	2.65822	1.42398	0.446588
YER141W	2.91698	-1.89134	1.79491	3.18818	2.16268	1.26813
YJL123C	2.91613	1.98784	1.61288	0.724233	0.893342	1.30237
YAR075W	2.91589	0.588942	1.81199	0.97713	1.10455	2.03752
YNL327W	2.91416	2.21037	-0.816814	2.63313	nan	1.80164
YOR155C	2.91414	-0.539753	4.19564	3.04152	-0.416037	0.234842
YOR362C	2.91337	1.60593	2.21445	2.43795	-0.331391	0.587559
YER025W	2.91279	2.4885	2.70095	0.374039	0.365549	0.584149
YDL206W	2.91228	2.43675	2.0307	1.18933	0.900627	-0.045353
YHR165C	2.91221	-0.539753	-0.419658	4.3613	2.51118	0.598837
YDR110W	2.91173	3.00642	-1.20189	1.21168	2.33912	1.15549
YDR394W	2.91098	-0.637099	2.4122	0.290602	3.27795	1.16549
YDR393W	2.91091	1.37624	5.34729	-0.907312	nan	0.005609
YDR316W	2.90927	2.6877	8.52581	-1.4049	-0.165482	-3.13781
YJR046W	2.90892	2.17704	-0.279425	3.904	0.134496	0.56844
YKR102W	2.90687	0.821701	-0.330885	8.26156	-1.89163	-0.360786
YAR002W	2.90222	1.77866	2.09257	1.27318	1.82057	-0.475418
YKL096W-A	2.90131	2.32565	1.85326	1.78579	0.565555	-0.042726
YLR131C	2.89989	-0.120965	2.93765	3.32292	1.05878	-0.71403
YGL181W	2.89918	3.99673	-0.74008	2.5069	1.15624	-0.437031
YMR091C	2.89867	-0.981072	2.73655	2.92054	1.72418	0.081437
YGR014W	2.89838	0.925577	2.47215	1.24842	0.718413	1.11642
YNL156C	2.89817	3.26802	0.587323	0.677629	-0.004295	1.95182
YDL226C	2.89793	3.2282	1.19031	0.891011	0.311393	0.859061
YDL225W	2.89793	3.2282	1.19031	0.891011	0.311393	0.859061
YFL041W	2.89677	1.63434	4.33288	0.235084	0.209029	0.066049
YDL138W	2.89589	-0.860138	1.63312	3.63026	0.770823	1.30135
YHL048C-A	2.89455	1.87534	1.60765	2.99912	-0.771021	0.761309
YKL023C-A	2.8943	2.49254	0.593899	-0.160682	0.989493	2.55659
YHR028W-A	2.89221	3.25241	2.48786	-0.539214	-0.398991	1.66512
YGL134W	2.88979	-1.91826	0.137061	2.11471	0.855164	5.2731
YBR200W	2.88952	1.48416	4.6153	0.318619	-0.31595	0.359028
YCR101C	2.88933	-0.649805	2.84228	0.654835	2.97433	0.639095
YBL053W	2.88919	2.84204	-0.285444	2.85561	0.76108	0.287139
YBR190W	2.88918	0.692772	2.29578	1.14069	2.20708	0.12408
YLR023C	2.88833	3.0425	-0.207198	0.414575	1.32211	1.88651
YGR202C	2.88581	1.18533	0.713452	1.77908	0.835551	1.93945
YCR024C-A	2.88438	2.20728	1.76961	2.25151	nan	-0.459624
YDL181W	2.88393	0.791285	-2.60598	5.91478	0.94867	1.39992
YGR083C	2.88287	3.80531	-1.76415	2.87149	2.42536	-0.891707
YPL255W	2.88113	0.042865	4.49797	1.76506	0.951465	-0.81496
YER079C-A	2.88087	1.82037	2.48383	1.48675	-0.369158	1.02004
YIR005W	2.88013	1.84175	2.76639	3.19937	-1.22155	-0.145794
YNL286W	2.87969	3.20023	5.83826	-1.31693	0.02382	-1.30619
YKL191W	2.87946	4.34979	-0.444908	0.847029	0.947621	0.739132
YCL039W	2.87866	1.91536	-0.407735	3.11591	1.0856	0.727746
YPR132W	2.87821	3.06168	-1.51482	3.31208	1.72854	-0.15161
YGR257C	2.87716	2.94055	-1.17307	1.39672	1.90135	1.36797
YER106W	2.87703	1.70672	1.44349	3.47733	-0.410351	0.216036
YJL085W	2.8769	5.52675	-2.75859	0.229287	2.75634	nan
YDR446W	2.8768	-1.73775	3.599	2.19849	2.13291	0.240073
YIL082W-A	2.8768	2.03605	1.52588	3.3231	nan	-1.13143
YGR109W-B	2.8768	2.03605	1.52588	3.3231	nan	-1.13143
YGR109W-A	2.8768	2.03605	1.52588	3.3231	nan	-1.13143
YIL082W	2.8768	2.03605	1.52588	3.3231	nan	-1.13143
YIL080W	2.8768	2.03605	1.52588	3.3231	nan	-1.13143
YLR241W	2.87517	2.34316	0.629997	3.61693	-0.789232	0.628219
YJL169W	2.87476	0.935805	0.854486	1.81588	1.72201	1.09997
YKL162C	2.87384	-1.6977	5.25135	0.14824	0.820365	1.90385
YDR295C	2.87239	-0.723927	2.18919	3.50986	nan	nan
YKL204W	2.87067	2.87292	-1.34746	1.28121	2.46785	1.1445
YDR006C	2.8681	3.15301	2.54568	2.92069	-1.392	-0.8141
YPL216W	2.86657	1.64177	0.480021	1.56782	2.16319	0.557047
YHR143W-A	2.86548	1.62223	2.28896	-1.20229	1.67701	2.02151
YMR243C	2.86547	3.30416	0.691278	0.930285	0.80521	nan
YDR524W-C	2.86281	0.975508	4.03987	nan	-1.0524	1.76264
YAL037C-B	2.86067	2.00445	0.969258	1.86635	nan	0.881275
YPL107W	2.85705	2.61277	-2.42854	3.64788	1.40144	1.155
YBL106C	2.85554	5.74619	nan	-1.87587	-0.723477	2.56423
YPR049C	2.85407	2.15796	1.08449	1.88747	0.870227	0.381741
YNR046W	2.85356	1.80567	-1.09115	4.13653	-0.184198	1.71391
YOR183W	2.8534	2.958	0.676225	0.910129	0.86109	0.974939
YLR132C	2.85332	-0.317032	0.758229	2.32622	2.99574	0.617055
YLR114C	2.85091	1.85736	1.16362	1.9136	1.71557	-0.275333
YBL005W	2.85038	4.30395	2.16221	2.15206	-1.58477	-0.659799
YOL020W	2.84915	2.73645	-1.42307	2.86158	0.788566	1.40737
YGL076C	2.84864	1.00558	1.79267	1.24689	2.19088	0.133736
YPL043W	2.84813	0.602584	3.30255	1.33468	1.31278	-0.183984
YLR189C	2.84709	-0.583553	5.00463	1.22942	0.197487	0.518309
YCR001W	2.84667	-0.165164	-0.149399	2.67256	4.25075	-0.243411
YLR032W	2.84604	3.17223	-2.83319	2.99565	1.91409	1.11515
YMR126C	2.84602	1.73963	2.10595	2.47082	-0.89726	0.944738
YDL165W	2.84579	1.33889	1.48162	1.51288	1.45496	0.575018
YHL038C	2.84571	3.38684	5.65858	-1.12674	1.2965	-2.85197
YJL160C	2.84496	0.87038	3.17133	1.15865	1.08643	0.074732
YFR035C	2.84098	2.88822	-0.755387	2.40418	0.918601	0.896998
YPL223C	2.83989	nan	2.97057	1.8987	1.50664	-0.696131
YKL090W	2.83937	5.91385	-1.73005	4.36257	nan	-2.86763
YMR156C	2.83903	-0.858028	2.52919	2.54842	1.43447	0.694218
YPL004C	2.83878	1.38065	-0.447266	4.32803	0.62392	0.462376
YHR096C	2.83865	2.48218	2.09472	0.353862	0.495894	0.920752
YLR329W	2.83623	1.35631	0.826091	1.19172	0.956193	2.01168
YOR092W	2.83552	3.89588	-0.726032	-0.726049	2.08983	1.80679
YNL284C	2.83545	2.73913	2.28234	-0.985832	0.771381	1.53324
YEL006W	2.83498	2.74918	0.955335	1.6823	0.978704	-0.026307
YJL222W-B	2.83461	0.153794	4.84624	1.02761	-0.358414	nan
YFL012W-A	2.83406	-1.48107	2.81984	1.10988	1.59826	2.29024
YPL113C	2.83368	1.8887	1.78857	1.30838	0.276505	1.07415
YFL058W	2.83317	nan	2.51157	1.49514	nan	nan
YOR256C	2.83316	4.3187	3.36899	-0.255808	-0.945025	-0.151734
YER171W	2.83215	2.22863	1.77793	1.58234	0.293515	0.450457
YNL253W	2.83214	3.93135	2.5592	-2.31158	1.31123	0.842658
YJL007C	2.8313	0.682045	3.12467	1.8824	0.914054	-0.272182
YLR246W	2.83107	-0.582443	5.1635	-1.32852	1.56306	1.51485
YPL258C	2.8306	0.23208	-1.43592	7.87837	0.788893	-1.134
YOL162W	2.83051	1.62695	3.01468	-0.685013	1.4352	0.9374
YHR131W-A	2.82908	0.203415	2.50405	1.3137	1.43722	0.867615
YER082C	2.82878	2.02039	1.60778	0.730669	0.475984	1.49053
YDR088C	2.82717	0.42111	-2.01604	5.49986	0.118348	2.29847
YER041W	2.82673	0.709891	2.5512	0.540347	1.85201	nan
YGR171C	2.8263	-0.804775	6.48419	1.81685	-0.761633	-0.414834
YDR131C	2.82449	0.653719	2.70978	1.89126	1.47583	-0.414848
YPL268W	2.82296	5.23303	-0.409002	-0.648298	1.07091	1.06569
YDR248C	2.82058	-0.822074	6.37863	0.628333	0.488833	-0.366701
YPL024W	2.82022	1.12384	1.52923	3.35983	0.348709	-0.055407
YPL025C	2.82022	1.12384	1.52923	3.35983	0.348709	-0.055407
YOL077C	2.81953	2.89064	-1.3754	1.34292	2.68896	0.757541
YHR060W	2.81535	0.812157	1.48702	1.53007	1.90649	0.559576
YIL031W	2.81437	2.43054	1.30668	3.38963	-0.721234	-0.112501
YMR113W	2.81377	2.72903	-0.183424	1.75688	1.95782	0.031474
YDR489W	2.81363	1.3071	2.67198	nan	nan	nan
YDR488C	2.81363	1.3071	2.67198	nan	nan	nan
YOL048C	2.8128	4.06903	-1.26901	0.609239	0.68001	2.20033
YOR323C	2.81266	1.91519	1.09223	2.20846	0.268794	0.804642
YDL023C	2.81038	1.95079	2.53524	1.14527	0.010596	0.642295
YMR253C	2.81036	-1.48472	4.41881	0.120807	1.9704	1.25886
YPL247C	2.80965	nan	nan	2.05325	nan	1.92019
YHR030C	2.80921	2.1781	-0.193688	3.07044	nan	0.563575
YDL062W	2.80813	1.37245	3.64885	-0.716418	1.14637	0.827923
YKL185W	2.80748	0.153842	-2.64674	4.64586	2.67286	1.45188
YDR296W	2.80746	-0.092707	1.55308	3.40229	nan	nan
YER037W	2.80595	-0.122191	1.11414	4.24931	2.26716	-1.23414
YJR146W	2.80334	5.37971	0.996322	-0.894331	1.15082	-0.364067
YGR252W	2.80258	3.23018	0.406883	1.19205	0.908413	0.529247
YBR224W	2.80233	2.82657	0.435661	1.05315	1.07384	0.876979
YDR291W	2.8015	-2.65898	2.77414	3.81265	1.43318	0.903349
YHR072W	2.79976	3.36071	-0.371117	2.31306	0.77987	0.177926
YHL001W	2.79597	1.94188	1.96595	2.79341	-0.169436	-0.279827
YOR279C	2.79412	2.68179	-0.275016	3.58372	1.07691	-0.819573
YJL197C-A	2.79247	0.302583	1.74886	3.55593	0.44107	0.195716
YPL263C	2.79171	2.50771	3.71617	2.49902	-3.50845	1.028
YEL014C	2.78906	1.55664	2.56225	0.030236	1.59282	0.494601
YPL256C	2.78825	2.90569	0.038905	2.78625	1.24722	-0.743351
YOL076W	2.78632	2.89064	1.48246	1.34292	1.8909	-1.37653
YLR404W	2.7856	3.2779	2.64531	-1.1742	1.58604	-0.106247
YKL210W	2.78405	2.87754	-0.940245	3.53962	-0.002024	0.750436
YJL035C	2.7822	2.30957	-2.61865	5.2285	0.255008	1.04677
YIL109C	2.78183	3.355	2.45845	0.075123	0.665468	-0.333683
YJL183W	2.77792	1.3758	2.04382	2.76736	1.07286	-1.04822
YPR156C	2.77727	0.899612	1.06062	2.00652	-0.243247	2.48665
YGR081C	2.77593	3.50258	-0.643741	1.94922	nan	nan
YCL016C	2.77592	0.824539	2.33163	2.85028	0.249269	-0.048568
YLL028W	2.77546	0.053498	1.81439	1.89102	1.07558	1.37162
YOR101W	2.77393	3.8633	0.844369	-1.46759	1.4751	1.48751
YDR516C	2.77187	1.50501	4.17048	2.50793	-1.31601	-0.669297
YKL224C	2.77148	1.91043	1.24599	1.11367	1.5657	0.361425
YGR108W	2.77023	nan	3.50359	0.198148	1.96364	-0.124919
YPR165W	2.77012	7.05069	0.316457	-1.93189	0.487014	0.271909
YPL117C	2.768	0.216737	1.29287	1.81173	1.63932	1.22877
YLL012W	2.76762	2.19184	0.938625	0.648819	1.54203	0.867258
YOL085W-A	2.76742	1.38246	1.17737	2.9234	0.864776	-0.159849
YOL063C	2.76712	2.07662	3.40893	0.420135	-0.102134	0.383929
YPR173C	2.76579	6.06186	2.05717	-0.5842	-0.739578	-0.610747
YMR175W-A	2.76573	3.74774	-0.913578	3.5599	0.680938	-0.890624
YGR195W	2.76496	-0.173359	2.89667	2.65807	-0.004719	0.805973
YGR120C	2.76334	nan	nan	2.42535	1.4826	nan
YJL155C	2.76293	9.25027	-2.64499	1.85959	-3.32256	1.0358
YBR132C	2.76261	-0.020981	-1.21127	6.94136	-0.287221	0.755497
YFR031C	2.76118	1.57081	-0.341037	2.40022	1.72293	0.821257
YNL201C	2.75332	1.0494	3.55175	1.27727	0.370269	-0.092067
YOR020C	2.7529	1.13928	1.30869	1.53461	nan	1.52322
YER066C-A	2.752	4.2857	2.54005	2.51531	-2.62807	-0.55934
YKR043C	2.75174	-1.08603	1.02415	2.09425	2.32104	1.79965
YGL180W	2.75123	1.31557	2.79836	0.665076	1.41042	-0.037494
YPL183W-A	2.751	2.12194	2.35405	-0.269198	1.29519	nan
YBR126C	2.74883	-1.08648	3.67804	-0.081688	3.25557	0.381121
YMR223W	2.74732	3.71081	0.662519	1.00434	-0.108747	0.874276
YMR222C	2.74732	3.71081	0.662519	1.00434	-0.108747	0.874276
YPL171C	2.74708	2.97749	2.97916	2.09643	-0.436405	-1.47403
YMR225C	2.74432	-1.02671	-1.29254	7.36769	0.089029	0.999024
YCR076C	2.74414	2.46927	0.918187	0.566501	0.127046	2.05509
YDR309C	2.74383	1.17088	0.234138	3.44001	0.549273	0.741083
YHR038W	2.74271	0.006308	1.75469	2.68542	1.25546	0.430992
YOR095C	2.73969	4.80988	-1.21385	0.234948	3.17181	-0.876651
YLR262C	2.73743	1.23155	1.72656	2.41798	0.678323	0.066671
YHR208W	2.73528	2.28988	-0.155365	1.68051	2.40928	-0.108046
YDL066W	2.7341	2.3689	-0.4949	3.3881	0.191993	0.659537
YPR152C	2.73121	-1.22734	3.57239	1.74405	0.85785	1.16021
YNL064C	2.7311	2.04676	nan	2.27913	0.037414	1.0989
YDR144C	2.72969	-0.409244	0.046999	2.332	1.69925	2.43478
YMR270C	2.72725	0.934682	3.01872	1.29326	0.675839	0.175811
YER158W-A	2.72501	2.08633	-0.370722	2.5154	0.88013	0.982182
YOL141W	2.72389	1.06519	2.19854	0.084775	2.9648	-0.222512
YGL014C-A	2.72326	3.11318	-3.4764	4.0017	1.80804	nan
YBR133C	2.7205	2.03882	1.65375	0.534037	1.2144	nan
YJL016W	2.72021	1.5068	0.847727	2.35701	nan	nan
YHR164C	2.71909	2.32627	1.14922	3.34051	0.430552	-1.16646
YPR093C	2.71856	3.34675	-1.44232	2.17703	-0.16077	2.15819
YMR154C	2.71779	2.89479	2.95226	1.45736	-0.506817	-0.720444
YDR354C-A	2.71762	0.378466	1.5239	2.0369	nan	1.49598
YLR053C	2.7174	0.513965	1.11081	1.03171	2.48075	0.939037
YNR017W	2.71364	2.42869	-1.69041	2.64765	-0.558183	3.24015
YNL198C	2.71359	1.72383	2.32755	1.41301	1.79571	-1.19233
YNL202W	2.71139	1.52671	1.16384	1.67349	1.14558	0.553239
YDR211W	2.70984	nan	nan	2.70984	nan	nan
YHR198C	2.70955	1.59646	1.48496	2.04467	0.145043	0.787609
YPL239W	2.70864	3.00169	-1.54016	4.22433	-1.23813	1.60897
YLL022C	2.7071	3.40196	-1.64481	2.12118	1.41755	0.757388
YNR010W	2.70638	2.05403	0.896933	1.76822	1.18932	0.143143
YBR153W	2.70529	-0.03432	2.15189	3.39897	1.35465	-0.821969
YMR322C	2.70527	3.57517	-1.97632	2.31453	0.379329	1.75646
YOR251C	2.7052	2.30329	1.62338	0.447775	0.355036	1.31952
YPL140C	2.70321	-0.665403	1.93431	-0.63885	2.50975	2.90476
YLR115W	2.70175	-0.778592	3.10903	2.71894	0.066284	0.925634
YLR100W	2.70125	3.16549	-0.816728	0.355928	1.49525	1.84024
YDR321W	2.70119	2.96671	3.45678	0.222933	-0.530232	-0.076153
YHR151C	2.70084	1.53129	1.5833	2.42828	0.950637	-0.45425
YBL091C	2.69956	3.16739	-1.66293	3.1374	-0.706169	2.10071
YMR046W-A	2.69954	3.81166	-0.256143	0.846865	1.50805	0.125927
YML088W	2.69849	3.80384	-1.4815	3.3296	1.56933	-1.18725
YNR077C	2.69797	0.032934	2.29998	0.997768	2.2668	0.435359
YBR282W	2.69766	0.884014	1.03291	4.83129	-1.03772	0.32166
YLR157W-E	2.69475	1.81411	1.60051	1.55462	0.442482	0.613907
YOL088C	2.69287	2.78197	-2.64574	3.55304	-0.077999	2.41018
YML128C	2.69247	2.6053	1.21342	0.07237	0.719918	1.40954
YER084W	2.69094	5.66747	2.8277	-1.23801	-1.20081	-0.039223
YBR115C	2.69011	3.20971	0.187957	-0.580146	1.74102	1.45672
YLR274W	2.68736	2.09854	1.80355	1.9766	-0.82462	0.955063
YGL003C	2.68726	2.18028	1.12839	1.91119	0.322205	0.466834
YML055W	2.68551	2.06918	1.26505	0.841695	nan	1.19509
YDR288W	2.68263	2.64465	-1.8327	2.53539	1.69331	0.957894
YGR058W	2.68232	4.9271	-0.367057	-0.136633	1.06966	0.504783
YJR151C	2.68112	3.55517	3.79176	-2.32888	1.69654	-0.719418
YML101C-A	2.68083	0.570561	2.1098	0.75356	1.23899	1.32161
YOR123C	2.68017	2.2603	2.49325	2.61827	-0.598771	-0.780002
YFL014W	2.68017	1.82804	1.30184	1.78255	0.63874	0.441875
YFL015C	2.68017	1.82804	1.30184	1.78255	0.63874	0.441875
YGR207C	2.67892	1.80755	2.00461	0.823867	0.09188	1.26234
YDR011W	2.67769	4.21427	-3.71347	2.5165	1.86307	1.10712
YPL155C	2.67391	4.44645	2.64579	-0.840579	-0.293049	0.02044
YPR123C	2.67381	0.477323	1.15656	2.12264	1.18459	1.03771
YMR229C	2.67364	2.82665	-0.236517	2.59152	1.27733	-0.480537
YCR072C	2.67059	-1.01144	3.42945	2.1576	1.61934	-0.223332
YDR162C	2.66872	1.7291	0.934738	1.73122	1.76658	-0.194193
YNL226W	2.66479	-0.694384	3.03079	2.48416	1.2631	-0.125013
YMR096W	2.66468	4.2189	-0.207795	0.401634	0.862941	0.682718
YPL095C	2.66421	3.87032	-1.0553	1.44505	1.78478	-0.087488
YLR406C-A	2.6635	2.22073	-0.383313	6.09665	-1.86961	-0.108696
YLR459W	2.66241	2.41859	-0.528876	1.68285	1.13038	1.25039
YGR261C	2.66174	1.75798	3.22955	0.198681	0.533053	0.232573
YLL042C	2.66153	3.11318	nan	nan	0.650789	nan
YHR132W-A	2.66062	2.55568	-0.651605	4.14907	0.414235	-0.518056
YHR132C	2.66062	2.55568	-0.651605	4.14907	0.414235	-0.518056
YPR144C	2.66046	0.753855	0.165944	1.43566	1.29788	2.29563
YJR043C	2.65917	1.90746	-0.836141	2.32951	2.44271	0.102549
YHL035C	2.65503	1.72149	2.62917	-0.890063	1.45666	1.01959
YDL214C	2.65344	-1.74769	4.1652	2.5791	-0.985291	1.92195
YNL097W-A	2.65338	0.603705	4.39626	-0.200224	1.26254	-0.129152
YCR087W	2.64993	3.45321	-1.03636	1.73281	-0.076888	1.85265
YOR064C	2.6496	0.658321	2.00494	0.919345	0.96898	1.37309
YLR188W	2.64916	2.77647	1.90141	1.25741	-1.68632	1.67472
YIL105W-A	2.64833	2.04044	2.11939	2.82327	-1.61917	0.557918
YDL021W	2.64757	1.73433	2.498	1.6571	0.169549	-0.138822
YGR226C	2.64757	1.84969	1.60492	0.974965	0.865565	nan
YJL124C	2.64691	1.59176	4.74291	-1.40398	1.25481	-0.266837
YNR021W	2.6465	2.76742	2.7115	0.571527	-0.48095	0.348254
YDL099W	2.64647	2.93037	-0.253133	1.12089	1.49482	nan
YMR310C	2.64507	2.88153	5.41135	-0.135548	-0.404578	-1.8382
YHR161C	2.64466	1.88756	-1.68147	2.1955	1.57866	1.93339
YMR136W	2.64179	2.15454	2.30309	-1.23839	1.56009	1.1279
YNR039C	2.64127	1.43609	2.23025	0.824525	1.46014	-0.044955
YPR065W	2.63945	0.368512	1.25264	2.19127	1.433	0.656572
YLR209C	2.63876	1.91108	3.15143	1.88685	-1.93735	0.888427
YKL081W	2.63769	2.4141	3.84003	-0.437079	0.471743	-0.390723
YGR093W	2.63763	1.35962	0.719399	1.91445	1.77599	0.128459
YLR253W	2.63619	3.08796	-0.264639	2.45395	0.288511	0.32893
YPR078C	2.63385	7.28034	-1.80974	1.65918	-1.68094	0.440627
YGR263C	2.63373	2.13766	1.89664	-0.095022	1.31046	0.639469
YPR174C	2.63254	0.482781	0.962746	1.47814	nan	2.3414
YJL161W	2.63103	1.55375	3.12194	1.935	-0.5471	-0.180423
YMR031C	2.63103	-1.55685	3.00798	3.09104	0.339372	1.00161
YNR058W	2.62841	1.66134	0.828203	1.88796	nan	0.879314
YOR175C	2.62731	2.07988	0.902681	1.96216	-0.387977	1.3181
YGR294W	2.62718	2.29345	-0.720716	2.72086	0.379056	1.20192
YIL075C	2.62695	5.17194	-2.57142	2.36674	1.55692	-0.650146
YLR134W	2.62632	nan	nan	2.23865	nan	1.47553
YBL012C	2.62629	-0.240234	2.31783	2.56094	0.625386	0.608632
YML053C	2.62209	3.36021	-0.334047	2.30582	0.851204	-0.320022
YLR050C	2.62173	1.44568	-1.25586	-0.136193	3.70777	2.10095
YGR152C	2.62136	2.84928	-0.612369	1.95499	1.16292	0.506714
YPR085C	2.62048	0.783797	1.4685	2.25929	1.37222	-0.024249
YAL042W	2.61843	2.18069	2.10002	-0.166747	nan	1.1229
YAL043C	2.61843	2.18069	2.10002	-0.166747	nan	1.1229
YER183C	2.61751	3.39573	0.372969	1.26516	0.91472	-0.095639
YBL100W-A	2.61693	2.76142	1.10524	1.1293	-0.189088	1.04477
YBL100W-B	2.61693	2.76142	1.10524	1.1293	-0.189088	1.04477
YJL179W	2.61526	2.47159	0.06265	2.27671	1.6103	-0.57334
YGR146C	2.61381	0.833639	0.042882	3.37375	0.941603	0.652776
YER142C	2.6131	2.17101	3.75859	-0.756866	1.08151	-0.411173
YDR429C	2.61132	2.21172	3.86564	1.49494	-1.72771	-0.005518
YNL207W	2.60659	-0.434742	5.6597	0.335754	-0.165573	0.433374
YLR035C-A	2.60637	1.2976	1.47934	-0.485112	2.82141	0.714783
YPL142C	2.60622	1.12568	2.05096	1.18029	0.771634	0.699122
YCL048W	2.60506	0.964387	1.51833	3.43659	nan	-0.709196
YFL042C	2.60169	2.57315	1.42851	2.93798	-0.677254	-0.44483
YDL147W	2.60006	1.72489	1.80661	0.537743	0.893945	0.85072
YJL191W	2.59968	-0.326507	2.14767	2.68029	1.07734	0.234261
YJL061W	2.59858	2.94583	1.37961	0.17543	nan	nan
YLR090W	2.5983	2.4475	1.23464	-0.823939	1.88679	1.065
YDR537C	2.59806	2.00753	2.08998	1.85653	1.26504	-1.40965
YDR539W	2.59806	2.00753	2.08998	1.85653	1.26504	-1.40965
YMR209C	2.59789	2.60264	2.46874	-0.331218	0.959153	0.109751
YIL094C	2.59775	0.228667	-1.40619	5.67695	nan	nan
YDR365C	2.59745	2.56175	1.05976	0.895345	0.560128	0.731086
YGL171W	2.59703	2.02378	1.02699	0.548205	0.113545	2.09463
YPR039W	2.59487	2.97774	-0.907101	2.52891	2.01551	-0.812756
YER084W-A	2.59388	2.52797	-2.63302	4.43481	-0.326798	1.79714
YJR067C	2.59307	1.10155	2.79352	-0.240559	1.73368	0.410088
YHR196W	2.59243	0.184298	1.75774	1.94763	0.689816	1.21738
YKL154W	2.59134	3.25484	-2.25832	1.91755	1.50978	1.37057
YLR051C	2.59041	3.57611	0.225399	-0.039691	0.821363	1.20914
YLR052W	2.59041	3.57611	0.225399	-0.039691	0.821363	1.20914
YER159C	2.58864	-0.800974	-0.145884	7.09607	-2.25476	1.89393
YMR267W	2.58624	0.790679	2.04595	1.61721	1.16864	0.160537
YER178W	2.58202	2.78736	-0.189253	1.58787	1.00483	0.582777
YHR065C	2.581	nan	0.596925	3.05315	nan	nan
YHR066W	2.581	nan	0.596925	3.05315	nan	nan
YNR061C	2.58062	2.51224	0.980705	1.27154	-0.016141	1.02209
YDR387C	2.57869	0.369695	0.501934	2.30284	1.13275	1.45891
YML106W	2.57768	0.173234	1.34342	1.42713	1.7243	1.0958
YNL217W	2.57758	-1.23815	2.75113	3.40285	-0.487689	1.33551
YPR016W-A	2.5773	1.57142	1.03371	2.07996	1.76039	-0.682463
YDR228C	2.57632	3.43144	-0.912606	2.91311	-0.229091	0.557975
YGR149W	2.57527	-1.69644	2.58398	2.49996	1.22193	1.14905
YBL029C-A	2.57447	4.62507	1.99752	-0.20754	-1.80492	1.14656
YDR437W	2.57416	0.091154	4.65419	0.644519	1.54918	-1.18304
YEL020C	2.57378	-0.238951	1.31178	1.84153	1.63851	1.20229
YDR240C	2.57319	1.40036	2.01827	0.839283	0.85583	0.640084
YDL025C	2.57255	-1.18182	-0.579883	4.46105	1.28351	1.76955
YDR305C	2.57241	2.22756	3.08263	-0.714827	1.95602	-0.799299
YOR008C	2.5721	2.57171	0.620899	2.64715	0.530527	-0.618889
YIL045W	2.57173	2.23725	-0.471506	2.64834	0.93669	0.399778
YBL070C	2.56876	3.52217	2.90562	-1.26688	-0.913869	1.49688
YBR073W	2.56667	-0.490965	2.03096	2.58292	1.62645	-0.010126
YCL063W	2.56661	3.21304	-0.288764	1.36279	1.13447	0.317574
YGL028C	2.56642	0.433	1.75598	0.994853	1.3358	1.21905
YDR255C	2.56634	1.42501	-1.74112	3.75679	1.4645	0.83332
YBR243C	2.56497	2.89444	0.490543	2.97177	0.114864	-0.736163
YOR041C	2.56442	0.616888	1.63743	0.955053	2.70459	-0.179733
YGL213C	2.56237	4.33348	-0.887602	2.74816	nan	-1.06929
YOR032C	2.56157	-1.38256	1.83508	2.63495	1.61792	1.02247
YHR186C	2.56124	2.35993	2.96619	-1.23144	1.21589	0.416538
YDR139C	2.56104	1.98503	2.99487	1.11075	0.634832	-0.998822
YPR128C	2.55908	2.81039	1.13444	2.02662	-0.258464	0.009292
YPL277C	2.558	-0.696804	1.7877	1.11356	1.41005	2.10535
YOR134W	2.55738	-1.45816	1.98852	2.76677	2.71153	-0.290192
YNL098C	2.55705	3.40549	1.74567	-0.979296	0.051391	1.49447
YLR162W-A	2.55594	2.48001	-0.985978	1.41668	0.910356	1.89419
YDR530C	2.55568	5.00744	-1.39316	nan	nan	nan
YDR040C	2.55529	2.64774	0.857004	0.921142	nan	nan
YOR008W-B	2.55397	3.086	0.58531	3.39295	-0.091883	-1.26152
YDR421W	2.55347	0.258942	-1.32753	0.818594	0.841223	5.11851
YML116W	2.55338	0.316712	1.9538	2.54433	0.796435	0.098264
YMR063W	2.55314	0.765573	-1.33791	3.39259	3.37959	-0.490848
YCR097W	2.55286	3.4802	1.68674	-0.227305	0.45989	0.308837
YGR094W	2.5519	3.30262	-0.572545	2.12969	-0.738561	1.58502
YMR149W	2.55185	3.71168	-0.62639	1.80239	0.975763	-0.157327
YOR345C	2.5453	3.3	3.77122	-1.72473	1.25553	-0.910549
YOR238W	2.54528	1.75793	2.42353	-1.11387	1.36708	1.25675
YNL130C	2.54509	-0.422285	0.536753	2.63651	2.76413	0.175885
YDR166C	2.54394	-0.369263	-1.53309	7.00145	0.459311	0.130009
YDR177W	2.54341	1.1564	-0.943989	2.5488	1.56648	1.35955
YDR045C	2.54165	2.17409	0.018819	3.35627	0.068167	0.065962
YIL036W	2.54075	1.55705	0.085255	-0.034341	1.86965	2.20367
YPL060W	2.53869	2.21167	2.52117	0.21777	-0.104398	0.830474
YBR117C	2.53804	2.63937	-1.85114	2.99927	-0.402072	2.2898
YCL033C	2.53756	-0.94766	3.14757	3.27807	-0.626034	0.82221
YPL200W	2.5372	1.94306	-0.710303	1.68219	1.51901	1.23939
YPR031W	2.53593	0.085871	0.204665	3.50563	nan	1.2757
YBL049W	2.53235	1.80593	-0.560627	2.43733	2.2253	-0.245428
YGR095C	2.53183	1.35755	2.69566	0.332041	nan	nan
YGR096W	2.53183	1.35755	2.69566	0.332041	nan	nan
YJR118C	2.53179	0.930476	1.79183	1.66692	1.44409	-0.172077
YKL018C-A	2.53106	2.20709	1.26499	1.93919	0.780086	-0.531727
YML062C	2.52885	1.95226	0.992024	1.14659	1.25964	0.304155
YDL133W	2.52869	2.04797	-2.19808	4.52993	nan	nan
YML030W	2.52772	0.828394	1.94138	2.43086	0.26061	0.190905
YOR341W	2.52743	0.97748	1.46537	2.31168	0.582771	0.314199
YMR010W	2.52367	1.25367	1.29457	1.57628	1.12498	0.393608
YML090W	2.5235	2.45519	-2.14548	2.41724	1.49609	1.41967
YIL148W	2.52287	0.262731	-1.32664	3.44381	2.25997	1.00143
YIL114C	2.52248	1.72785	1.76574	1.50265	-0.044605	0.688809
YPR071W	2.52183	-0.110317	2.38447	0.319033	nan	2.45047
YOL117W	2.52082	0.804539	1.6827	1.98251	1.29126	-0.124284
YIL007C	2.51903	-2.06018	3.7086	3.12183	1.4919	-0.629416
YGL085W	2.51789	0.843907	1.74796	2.36115	0.80521	-0.128066
YLR154W-E	2.51763	0.025833	2.36871	-0.284777	1.59165	1.92818
YDR225W	2.51693	0.314366	3.42702	1.20684	0.08564	nan
YNL274C	2.51692	5.00088	2.55777	-1.86271	0.389629	-0.457563
YKR019C	2.51604	4.17794	0.011869	3.02723	0.110283	-1.7013
YOR172W	2.5146	1.11176	2.24065	3.80325	-2.1622	0.629352
YGR189C	2.51453	2.60014	2.57108	-2.19223	0.898137	1.74554
YOR303W	2.51413	3.23643	-0.434587	4.30082	-2.07441	nan
YOR302W	2.51413	3.23643	-0.434587	4.30082	-2.07441	nan
YLR040C	2.51148	0.871527	0.334993	0.156855	1.4403	2.81216
YFL044C	2.51061	0.200376	0.725689	2.38942	2.25228	0.04614
YPR204W	2.50948	2.86764	2.31718	1.66045	-1.1952	-0.038712
YBL008W	2.50894	0.690418	0.263408	1.11204	2.77312	0.771162
YGL182C	2.50793	3.99673	-0.679595	1.70336	0.709812	-0.122405
YDR490C	2.50652	3.85068	-2.15101	2.18941	0.981348	0.734337
YPL275W	2.5057	2.7432	2.3575	0.979742	-0.516192	0.038651
YLR010C	2.50569	-1.26039	1.18427	4.4161	nan	nan
YIL096C	2.50214	0.722424	1.49592	3.1416	0.231468	0.003542
YMR139W	2.50148	4.07167	2.50223	-2.10015	-0.499474	1.6192
YDR263C	2.50145	2.58169	0.796423	1.16698	0.664534	0.383783
YBR196C-B	2.50085	-0.696584	5.18478	2.62923	-0.50798	-1.01737
YPL062W	2.4994	0.703361	1.85954	1.04888	1.80325	0.173794
YIR001C	2.49913	1.49664	1.78521	1.47082	0.295899	0.539661
YER117W	2.49912	1.52651	-0.92984	2.33076	2.53196	0.128796
YPR203W	2.49874	-0.57396	2.60279	1.26735	1.24383	1.04734
YNL238W	2.49823	1.53291	0.957813	1.9577	0.42417	0.71363
YOR151C	2.49768	-1.51062	2.73349	3.60234	-0.137841	0.897623
YNL036W	2.49629	4.15792	-0.607887	-0.254499	1.73881	0.547545
YBR012C	2.49571	4.14206	-2.26951	0.371246	0.920347	2.41642
YDL091C	2.49309	1.5262	1.48269	0.230371	1.54049	0.794951
YIR028W	2.49159	3.57439	0.609777	1.71376	-0.926106	0.599542
YNL108C	2.4903	3.26592	-1.46024	2.85867	0.722104	0.182012
YLR082C	2.48974	-0.291301	1.6226	3.04853	0.134749	1.05265
YEL001C	2.48915	0.3198	3.53896	0.193469	0.940954	0.572733
YKR088C	2.48872	1.71056	2.43064	-0.086696	0.672312	0.838124
YJL209W	2.48851	0.194259	1.77083	3.40141	nan	-0.389484
YDR193W	2.48826	1.36823	0.039925	3.50387	0.064497	nan
YMR059W	2.48773	1.47628	0.25079	1.39084	1.3169	1.1279
YHR073W	2.48687	-0.276841	2.66263	1.40607	0.731612	1.03734
YLR167W	2.48664	-0.495439	1.92331	1.90321	1.37326	0.855952
YBR077C	2.48495	2.18048	-0.060603	1.89582	1.00825	0.532567
YOR360C	2.48419	2.90318	3.0631	-1.66353	nan	nan
YNL336W	2.48416	3.01729	1.46667	1.14869	-0.982105	0.904214
YJR110W	2.48343	2.5569	1.46412	1.20979	-0.01182	0.334133
YPR051W	2.4826	2.15796	1.08449	1.54987	1.01439	-0.255452
[truncated: 4,651 more rows]

## Sheet: Adenine_Arginine_PAM_0_150
ORF	Arg_Ade_Depletion_Score_Average	Arg_Ade_Depletion_Score_Rep_1	Arg_Ade_Depletion_Score_Rep_2	Arg_Ade_Depletion_Score_Rep_3	Arg_Ade_Depletion_Score_Rep_4	Arg_Ade_Depletion_Score_Rep_5
YGR068C	21.2168	nan	nan	21.2168	nan	nan
YPR165W	16.1144	10.0536	9.38418	8.47321	nan	nan
YPR041W	15.9476	1.81089	1.04281	24.7684	nan	nan
YDR166C	15.4298	10.5125	4.65766	11.555	nan	nan
YDR167W	15.4298	10.5125	4.65766	11.555	nan	nan
YLR235C	14.5818	12.8989	7.72278	nan	nan	nan
YDR196C	13.0893	9.35551	8.1097	5.87985	2.83354	nan
YDR197W	13.0893	9.35551	8.1097	5.87985	2.83354	nan
YPL094C	13.0163	6.78944	7.11095	8.64442	nan	nan
YDR321W	12.2895	5.64852	9.5667	6.07079	nan	nan
YDR320C-A	12.2895	5.64852	9.5667	6.07079	nan	nan
YPR182W	11.6577	9.75129	5.302	9.70164	2.57989	-1.26749
YDR050C	11.5862	nan	11.5862	nan	nan	nan
YMR211W	11.5081	9.41704	2.18934	10.7545	nan	0.655298
YLR287C-A	10.9756	0.228338	20.1131	nan	-0.508099	2.11781
YOR352W	10.8997	14.7213	nan	0.693142	nan	nan
YKR086W	10.7479	nan	9.68558	5.51427	nan	nan
YEL046C	10.6813	9.18398	4.67589	9.31622	0.961884	-0.253779
YER055C	10.6601	7.59709	5.58377	8.09613	1.96693	0.592836
YLR130C	10.6485	10.6485	nan	nan	nan	nan
YML012W	10.3657	7.41735	9.26744	4.00591	0.04069	nan
YDR027C	10.3016	nan	18.5933	nan	nan	-4.02474
YJR123W	10.2701	2.37091	nan	12.1532	nan	nan
YBR170C	10.2031	4.13405	4.24625	9.29197	nan	nan
YBR171W	10.2031	4.13405	4.24625	9.29197	nan	nan
YNL079C	10.1794	5.23546	6.87371	6.63833	1.29506	2.71934
YIL019W	10.1639	3.50125	11.2481	2.85514	nan	nan
YOR049C	10.1628	1.01445	19.8117	nan	0.19595	-0.696602
YGL116W	10.1571	5.13011	7.49969	6.94833	3.69893	-0.565022
YPL218W	10.0559	5.26517	2.41277	9.73947	nan	nan
YBL033C	10.0394	6.63865	7.11727	5.59123	1.39583	1.70586
YLR299W	10.0001	5.30144	5.79355	6.22567	nan	nan
YGL027C	9.95459	14.347	3.18185	nan	-0.286949	nan
YOR195W	9.85936	11.0222	2.4224	3.97442	2.77261	1.85461
YOR194C	9.85936	11.0222	2.4224	3.97442	2.77261	1.85461
YBR235W	9.85535	8.91903	6.73792	4.44681	1.24731	0.686172
YBR234C	9.85535	8.91903	6.73792	4.44681	1.24731	0.686172
YMR117C	9.77313	5.92917	11.3094	5.11666	2.06649	-2.56838
YDR373W	9.7342	3.50143	6.97233	7.8408	2.37133	1.08045
YNL221C	9.68091	8.26611	8.05311	nan	0.448598	nan
YOL133W	9.5747	6.90459	7.65877	6.0777	2.19279	-1.42418
YKL144C	9.54924	5.58229	1.85816	10.7634	2.81539	0.333515
YDR173C	9.54393	5.94721	5.09727	6.46028	1.31585	2.52027
YLR370C	9.4957	6.76817	4.92144	4.43645	3.16309	1.94389
YOL135C	9.34332	6.90459	6.77794	6.17334	2.46061	-1.42418
YBR200W	9.27333	4.08349	13.4569	nan	0.40691	0.599321
YPL125W	9.26744	nan	9.26744	nan	nan	nan
YPR033C	9.2599	3.6825	4.38625	6.47359	4.22082	1.94261
YDR123C	9.17485	4.96515	5.90785	5.01542	2.71471	1.91246
YPL093W	9.1471	nan	nan	9.1471	nan	nan
YBR109W-A	9.12277	6.32757	6.0795	4.85279	2.1515	0.987767
YBL112C	9.07984	-1.19729	15.0948	3.61457	-0.23789	3.02897
YJL084C	9.07749	2.74852	2.46315	9.00075	3.94257	nan
YAR033W	9.04968	3.94773	13.2945	nan	nan	-1.5677
YLR371W	9.019	8.61806	5.05942	nan	nan	1.94389
YLL066W-A	8.97277	3.56477	11.6951	nan	1.38718	1.29852
YGR060W	8.96991	6.42893	7.70683	3.94533	1.59411	0.382117
YGR198W	8.89521	4.88478	4.87526	7.46354	1.69474	0.971973
YER038C	8.86669	7.87543	9.77822	1.22965	0.769615	0.173613
YLR237W	8.82288	3.87837	2.1245	13.0345	-1.39161	nan
YKL069W	8.66095	nan	1.78613	11.7405	nan	1.47462
YER113C	8.64312	3.80264	6.4337	4.734	nan	nan
YDR500C	8.64307	7.44505	3.19287	4.5174	2.22675	1.94443
YDR527W	8.63364	5.17518	4.39531	5.69967	2.63093	1.4043
YGR158C	8.62552	3.01191	3.44754	10.2057	0.58586	nan
YOR007C	8.60116	2.46442	14.5345	-0.896017	1.09939	nan
YHR167W	8.59861	8.37105	1.14952	6.57726	1.09939	nan
YHR166C	8.59861	8.37105	1.14952	6.57726	1.09939	nan
YER074W-A	8.52248	7.03947	3.32599	6.48548	1.16115	1.04475
YPL055C	8.51443	8.53946	3.70564	2.50233	nan	nan
YKL108W	8.49218	8.74864	1.85451	4.01346	nan	2.36774
YER068W	8.47363	5.25396	1.75129	6.40778	3.53422	nan
YOR362C	8.46992	5.63361	4.80859	3.41316	3.08449	nan
YPL124W	8.45994	7.16462	3.04279	6.39181	nan	0.320661
YEL036C	8.43886	3.43977	5.02425	3.03534	7.06675	0.303756
YGR157W	8.39863	4.34692	4.29732	5.17713	2.74364	2.21489
YNL251C	8.29045	5.39672	3.63318	6.87459	1.78141	0.852124
YLR002C	8.2803	8.10436	4.27577	1.97248	2.39459	1.76811
YDR264C	8.25067	3.08554	6.82347	5.61889	0.84929	2.07187
YJL136C	8.19708	1.96419	2.85691	13.0153	0.650707	-0.15783
YHR172W	8.14712	6.03297	2.84034	6.78219	nan	0.638742
YGL155W	8.133	5.69713	3.10607	8.26687	0.110271	1.00561
YER107C	8.09312	6.88771	nan	4.55769	nan	nan
YCR079W	8.06487	6.80763	3.91398	5.22083	0.975566	1.1156
YJR151W-A	8.05736	1.66235	0.633604	15.8634	0.233186	-0.375786
YLR117C	8.05124	10.1349	4.17748	4.48151	1.02742	-1.8182
YOR258W	8.03645	4.16215	4.29709	5.46029	nan	nan
YGL172W	8.01135	8.20646	2.80518	4.52832	1.40294	0.971023
YPL128C	7.94409	5.20625	5.80791	4.13983	nan	0.734199
YPL249C-A	7.92176	8.42497	2.50042	3.89311	-0.005259	2.90036
YER112W	7.8434	4.46645	4.17438	5.69514	0.546631	2.65577
YGL001C	7.82924	6.58552	1.54065	7.53689	1.09755	0.746101
YER009W	7.82229	3.50968	5.56611	4.67064	2.39116	1.35357
YER008C	7.82229	3.50968	5.56611	4.67064	2.39116	1.35357
YOR287C	7.81596	7.27966	5.5557	1.92822	1.68942	1.02401
YIL068C	7.8116	6.52112	3.9257	2.74049	4.28248	-0.002531
YGR115C	7.81066	8.46153	nan	5.67351	0.978521	0.507751
YOR255W	7.78226	4.81042	11.0618	2.20171	3.50665	-4.17898
YFL057C	7.78024	7.78024	nan	nan	nan	nan
YLR378C	7.77475	1.50755	3.24946	7.01009	3.7824	nan
YLR161W	7.77073	2.30974	4.93173	6.21783	nan	nan
YLR157W-D	7.77073	2.30974	4.93173	6.21783	nan	nan
YLR159W	7.77073	2.30974	4.93173	6.21783	nan	nan
YGR076C	7.75273	11.8867	2.03065	1.68971	nan	-0.101605
YGL223C	7.63724	5.8015	0.96207	7.88099	nan	0.629929
YBR109C	7.61296	6.32757	6.0795	2.84487	1.39268	0.378474
YBR080C	7.58424	4.97792	4.52714	5.00232	1.136	1.31551
YGR102C	7.54738	7.57404	-0.573938	6.07234	nan	nan
YGR119C	7.54626	6.02847	3.95461	2.96559	nan	2.14386
YER017C	7.54209	5.50828	2.38131	2.52213	4.02873	2.42416
YNR073C	7.53893	6.51952	4.10699	3.53352	nan	0.917833
YHR089C	7.50933	9.79095	nan	nan	0.828848	nan
YDR341C	7.4808	6.40826	3.68226	5.06786	0.847779	0.721416
YDL100C	7.473	5.30527	4.81145	2.92091	1.90837	nan
YDL099W	7.473	5.30527	4.81145	2.92091	1.90837	nan
YNL118C	7.44848	6.59513	3.8908	2.69505	3.72718	-0.252852
YPR036W-A	7.44034	1.32214	5.75008	4.57239	2.26047	2.73202
YGR071C	7.43674	3.50125	4.24484	6.0551	nan	1.0723
YGR072W	7.43674	3.50125	4.24484	6.0551	nan	1.0723
YIL131C	7.38054	5.40456	3.91452	5.25896	1.20673	0.718614
YGR094W	7.35105	5.09908	4.96996	3.437	0.030728	2.90069
YLR399C	7.33886	3.87856	8.24606	3.86543	1.92779	-1.50765
YDL212W	7.30967	6.03244	6.00038	1.80605	nan	0.780462
YHR010W	7.29021	3.99909	2.24876	4.97736	1.90783	3.16837
YDR447C	7.29005	4.86809	2.05287	4.1331	3.52604	nan
YNL144W-A	7.26405	5.74355	3.99064	2.73449	2.0938	1.68043
YOR152C	7.25448	2.12532	10.6967	1.0052	2.3582	0.036118
YOR234C	7.25003	3.1033	3.82675	5.52154	3.19265	0.567321
YIL125W	7.22271	-1.46837	0.897205	11.3598	3.65679	nan
YHR062C	7.22044	4.98614	3.94136	5.21801	0.889573	1.11031
YBL083C	7.18011	17.0308	-8.57941	3.98494	nan	nan
YDR183C-A	7.17936	6.16258	2.76887	3.53866	3.03216	0.551255
YHR068W	7.15803	2.98139	5.00532	3.94549	2.14863	1.92501
YGL117W	7.15738	8.08843	8.97938	-0.406656	-0.163746	-0.493011
YGR179C	7.13031	3.14066	3.28574	8.50129	-0.667054	nan
YGR103W	7.13015	7.57404	-0.573938	6.07234	nan	1.18785
YMR291W	7.10449	nan	4.80006	5.24721	nan	nan
YBR110W	7.09747	4.05784	4.52813	4.14518	2.1515	0.987767
YNL168C	7.0811	3.97526	8.67967	1.98458	1.98857	-0.794261
YAL025C	7.04871	5.8601	1.34847	4.24875	nan	2.64011
YGL142C	7.0436	3.75226	4.29677	5.3788	0.785589	1.53655
YGL141W	7.0436	3.75226	4.29677	5.3788	0.785589	1.53655
YNR020C	7.0357	8.95473	3.40657	0.304011	0.150977	2.91601
YHR107C	7.03479	-0.764214	14.6382	nan	-1.68937	nan
YHR108W	7.03479	-0.764214	14.6382	nan	-1.68937	nan
YIR022W	6.99821	3.6148	3.03831	9.19395	0.002615	-0.201209
YMR202W	6.98818	5.9785	2.50538	3.47843	1.77143	1.8923
YNL189W	6.98526	6.6461	0.427247	5.02547	nan	nan
YMR204C	6.98388	1.55365	15.0129	2.37122	0.298282	-3.61967
YBL087C	6.96426	3.16954	5.2204	4.41966	1.64353	1.11944
YFR036W	6.94697	-1.17987	11.8636	3.17941	1.13456	0.536237
YCL057C-A	6.94041	4.28585	5.04574	2.77454	3.89413	-0.481044
YGL089C	6.90314	5.37067	3.95018	2.20656	4.33145	-0.422964
YGR162W	6.90285	2.4909	5.2776	5.63081	1.38807	0.647857
YDR232W	6.90215	5.17699	2.47816	3.02365	2.70091	2.05398
YGL073W	6.90014	4.94675	3.06357	6.21894	-1.37476	2.57467
YFL029C	6.88818	5.65255	4.01753	3.74534	0.820719	1.16629
YDR086C	6.88719	6.01283	3.41146	1.90885	nan	2.44123
YGR048W	6.84102	4.96257	2.22407	4.66235	nan	nan
YIL091C	6.82842	6.31885	2.2546	4.63874	0.939093	1.11753
YHL009C	6.81829	nan	5.84406	3.79845	nan	nan
YJR048W	6.8147	6.09737	4.89328	1.95844	0.6803	nan
YOL129W	6.78857	1.14502	0.069029	13.7185	-1.35542	nan
YPR074C	6.78195	2.09411	4.40005	4.64021	1.98097	2.04957
YNL268W	6.77609	2.71925	6.94138	6.1987	-0.217196	-0.490334
YMR143W	6.77386	-1.41238	3.83427	9.50252	nan	1.62332
YBR155W	6.7697	0.468974	6.227	6.31227	1.37052	0.758752
YER165W	6.75506	5.95483	2.25757	3.91255	0.957887	2.02195
YPR133C	6.751	4.15831	2.74921	4.37724	2.52365	1.28728
YOR116C	6.73716	nan	6.37595	3.15184	nan	nan
YAL044C	6.71748	3.73982	-1.33264	12.1582	1.16389	-0.7085
YOR281C	6.7102	5.58331	2.27797	5.17455	0.047287	1.92136
YOR283W	6.7102	5.58331	2.27797	5.17455	0.047287	1.92136
YBR038W	6.70103	5.24211	3.88104	3.12156	1.0645	1.67475
YER030W	6.69744	4.09356	-1.32563	8.67525	1.383	2.14975
YER029C	6.69744	4.09356	-1.32563	8.67525	1.383	2.14975
YHR101C	6.6943	4.15672	2.71253	4.59547	1.61098	1.89321
YIL033C	6.68393	4.58698	4.8199	3.34009	-0.06832	2.26708
YDR351W	6.68388	4.7373	4.00436	5.03717	0.594165	0.572618
YNR032W	6.6589	4.67246	3.18817	4.39227	1.6776	0.959233
YGL245W	6.65096	3.83505	2.89584	4.5323	2.46582	1.143
YGL246C	6.65096	3.83505	2.89584	4.5323	2.46582	1.143
YDL209C	6.64564	4.20851	3.2016	3.86832	2.31792	1.26374
YHR032C-A	6.64458	5.94239	4.35511	4.45479	-0.650052	0.755493
YBR289W	6.62037	4.63864	3.18749	4.94224	0.884482	1.15075
YBR288C	6.62037	4.63864	3.18749	4.94224	0.884482	1.15075
YKR058W	6.61412	2.78699	9.22757	2.33009	0.143404	0.301578
YMR213W	6.61284	7.00291	3.40283	3.88084	1.70454	-1.20437
YMR212C	6.61284	7.00291	3.40283	3.88084	1.70454	-1.20437
YKL052C	6.60861	5.90846	1.76877	4.06733	1.91589	1.11685
YNL043C	6.60854	6.88197	nan	7.16334	-0.638614	-0.189626
YPL235W	6.58547	4.32246	4.72277	0.806349	3.31935	nan
YLR422W	6.58291	3.94751	3.39849	2.51919	1.24676	3.60788
YER105C	6.57999	3.38989	5.06165	4.47108	0.932217	0.858476
YDL075W	6.57789	4.97024	0.796162	5.61324	1.88937	1.43961
YOL035C	6.56155	3.46886	3.1418	4.58829	0.843038	2.63009
YDL160C	6.55624	nan	2.47329	7.44766	2.48381	0.707729
YDL005C	6.55256	3.49058	4.76259	2.61779	2.44357	1.33745
YFR031C-A	6.5525	2.53529	4.8034	4.30143	3.0092	0.002528
YJL222W-B	6.54656	nan	10.6421	1.13442	-0.106894	1.42348
YGR140W	6.53584	3.00512	3.54688	5.0207	1.66384	1.37806
YGR031C-A	6.53031	-1.2438	7.013	1.72461	-1.80932	8.91774
YLR275W	6.5234	3.71857	7.091	1.35705	2.32162	0.098531
YOR329W-A	6.52135	3.34928	3.03641	4.97645	2.52171	0.69833
YKL082C	6.51594	1.8889	1.62832	6.09693	3.27956	1.67638
YMR001C	6.51542	1.96597	3.63296	6.29899	1.68762	0.983398
YKR002W	6.51349	1.54345	9.72229	nan	1.5699	0.19134
YER046W	6.48324	1.70095	2.28273	5.17418	2.08176	3.25735
YOR350C	6.47839	6.37548	2.9067	1.93873	nan	nan
YHR113W	6.47485	5.05844	4.05552	2.78978	1.04597	nan
YBL093C	6.47019	3.66136	4.56364	1.72098	3.22543	1.29638
YDR025W	6.46627	3.61956	6.5262	3.02386	0.625188	0.664195
YBR196C	6.45293	4.9744	4.32006	4.50562	1.37809	-0.74898
YGR223C	6.4513	7.21394	10.3004	-0.835044	-1.8429	-0.410832
YFR032C-A	6.43141	5.52701	3.66807	3.57386	1.35185	0.260292
YJL041W	6.42377	5.34915	0.653878	5.54905	0.864533	1.94738
YPR043W	6.40787	2.74765	3.09612	4.83969	1.32175	2.32321
YDR324C	6.40412	4.37028	3.18303	3.78888	1.69211	1.28575
YIL133C	6.40232	4.14968	3.66162	3.68558	1.23933	1.57982
YBL104C	6.39482	2.02457	nan	nan	7.01907	nan
YCR077C	6.39422	6.80763	2.88952	2.50959	0.975566	1.1156
YNL238W	6.39348	3.60525	1.92176	5.99721	nan	1.26275
YNL093W	6.39143	nan	2.17305	6.8658	nan	nan
YJR064W	6.38258	4.69124	0.571559	3.91318	nan	3.58919
YCR075C	6.36913	8.28525	nan	1.38155	1.36486	nan
YJL048C	6.36387	1.33457	3.05431	5.65858	2.12848	2.0541
YML066C	6.3584	6.29755	4.67178	1.5796	0.908271	0.760612
YGL037C	6.34453	-1.30394	5.03414	9.00336	0.532236	0.921004
YGL029W	6.34119	3.52877	7.59053	-0.084708	nan	1.64778
YKL152C	6.34087	9.34924	1.41798	1.60761	-1.03053	2.83433
YLR457C	6.32121	-0.560441	7.43631	4.03984	1.72672	nan
YGR006W	6.31758	3.04832	4.39539	2.31038	3.44887	0.923574
YGR005C	6.31758	3.04832	4.39539	2.31038	3.44887	0.923574
YNL182C	6.31627	3.18794	6.78821	2.98251	nan	-0.326119
YOR182C	6.30372	3.62705	3.7778	4.67936	0.310998	1.70033
YLR205C	6.30203	3.5954	7.75848	-0.075245	1.57617	1.23696
YDL180W	6.29655	3.00495	7.83471	2.00205	-0.21665	1.45447
YHR084W	6.29264	nan	nan	6.29264	nan	nan
YJR143C	6.28901	1.58284	7.11027	2.98896	2.26761	0.11297
YJR144W	6.28901	1.58284	7.11027	2.98896	2.26761	0.11297
YJR135C	6.28859	2.85491	7.41662	nan	nan	0.620629
YIL102C-A	6.27731	5.45697	2.03371	3.9602	2.57775	0.007844
YGL106W	6.26095	3.16915	2.2844	5.81465	2.22167	0.510036
YGL107C	6.26095	3.16915	2.2844	5.81465	2.22167	0.510036
YDL126C	6.25216	4.44576	4.33987	5.24696	0.647342	-0.699687
YDR356W	6.24773	4.15526	5.90788	2.85545	0.870069	0.181704
YGR035W-A	6.2237	5.92014	3.03215	3.68004	0.931569	0.352705
YCL064C	6.2227	2.03712	3.40138	5.80161	1.90146	0.772799
YLR029C	6.20987	7.93026	2.87326	-0.047718	nan	nan
YMR180C	6.20228	4.47247	2.65292	0.278273	5.87674	0.588312
YDL037C	6.20137	6.20137	nan	nan	nan	nan
YKR052C	6.19853	6.33006	1.58258	2.38013	2.87006	0.697506
YJL176C	6.18913	5.47725	2.96386	4.64654	-1.24675	1.9984
YKR085C	6.17476	1.61841	4.36643	2.44056	2.00283	3.37894
YDR372C	6.17177	4.06475	7.00232	2.6132	-0.923526	1.04375
YDR394W	6.16898	4.95358	3.961	-0.864982	3.8984	1.84627
YLR102C	6.16569	4.1917	4.11597	4.69201	0.428833	0.358387
YKL006C-A	6.15696	8.83716	0.810003	3.07174	0.338253	0.710214
YPL075W	6.14877	1.99743	3.02858	5.62398	nan	nan
YOR296W	6.14501	3.37068	1.4125	5.0956	1.84515	2.01672
YLR388W	6.13903	3.36986	3.41486	4.21723	1.41623	1.3091
YDR448W	6.12348	7.59537	2.37184	0.984478	1.93718	0.803632
YOR061W	6.09618	4.99877	4.78713	2.84362	-0.296387	1.29833
YLL035W	6.07496	5.4441	-0.314617	5.39266	nan	nan
YLL036C	6.07496	5.4441	-0.314617	5.39266	nan	nan
YPL054W	6.07308	0.868768	nan	7.71987	nan	nan
YIL142W	6.0717	0.845473	3.88327	5.82667	nan	1.58798
YIL143C	6.0717	0.845473	3.88327	5.82667	nan	1.58798
YBR078W	6.0507	6.14501	3.68884	1.5312	2.38718	-0.222462
YJR001W	6.04452	4.17565	3.43809	2.40727	0.105345	3.3896
YMR242C	6.03605	3.00352	4.05156	3.37853	nan	1.63851
YOR148C	6.036	5.18923	0.941682	3.9963	nan	1.9448
YNL067W	6.03487	6.45863	3.79088	1.94811	nan	-0.127873
YER038W-A	6.02423	7.87543	3.5345	1.11743	0.769615	0.173613
YPL096W	6.02413	5.78967	0.656495	6.6577	1.33082	-0.964323
YDL030W	6.02326	4.76041	1.56988	3.85135	nan	1.86488
YCL031C	6.01561	nan	nan	9.7567	0.278003	0.384636
YIL020C	6.01473	1.03388	4.81652	5.11255	-0.576424	3.06282
YPR177C	6.00895	5.66999	0.802383	4.2429	nan	1.30262
YGR262C	6.00445	2.5577	4.87809	3.8739	0.959653	1.15701
YPL031C	5.99223	4.41931	1.412	3.61531	1.5275	2.42491
YIL112W	5.97917	0.382781	-1.78041	12.2813	1.33954	1.14658
YPR187W	5.96817	3.66451	4.32289	nan	2.48187	1.46706
YPR119W	5.95337	5.82038	0.841191	3.86798	1.81669	0.965909
YBR103W	5.94364	4.06127	3.71202	2.36047	1.54892	1.6077
YBR102C	5.94364	4.06127	3.71202	2.36047	1.54892	1.6077
YDL102W	5.93755	7.01989	-0.725736	4.28958	1.29137	nan
YPR102C	5.9341	5.08669	3.21965	4.16575	-0.529314	1.32628
YMR308C	5.93385	-0.672127	-0.527179	11.477	nan	nan
YLR297W	5.91842	nan	5.91842	nan	nan	nan
YML108W	5.91842	nan	5.91842	nan	nan	nan
YML099C	5.91262	2.7467	4.66492	4.74289	0.590751	0.475748
YML098W	5.91262	2.7467	4.66492	4.74289	0.590751	0.475748
YMR310C	5.90102	0.193261	13.9898	nan	-0.131284	-2.24968
YLR007W	5.88913	3.47988	3.06106	2.93149	2.35603	1.34002
YNL064C	5.88834	-0.395805	9.14855	2.41263	0.611308	nan
YHR139C	5.8731	4.80896	1.54103	1.74402	2.65016	2.38848
YBR011C	5.85271	-0.217117	4.97117	2.24703	nan	4.70434
YNL286W	5.85009	4.09864	5.10373	0.93028	nan	nan
YOL015W	5.84403	-1.70048	1.91554	10.5209	2.2534	0.078229
YOL016C	5.84403	-1.70048	1.91554	10.5209	2.2534	0.078229
YER019W	5.84077	3.92113	3.77344	2.36176	1.70695	1.29709
YBR295W	5.83082	5.09908	-0.149352	6.55374	nan	0.15817
YMR203W	5.82797	4.79139	1.53685	3.22056	1.79674	1.6862
YMR287C	5.82083	0.698937	6.09654	3.2865	nan	nan
YLR106C	5.81319	2.77646	3.02417	3.91896	1.93965	1.33944
YOR180C	5.8003	5.43147	-0.596357	5.95053	-0.403262	2.58747
YOR181W	5.8003	5.43147	-0.596357	5.95053	-0.403262	2.58747
YGR117C	5.79939	0.862017	5.98579	3.19704	nan	nan
YDR403W	5.792	4.39336	3.0743	2.72748	0.787265	1.96889
YJL124C	5.78279	1.53766	9.03642	2.45035	0.191823	-0.285543
YOR205C	5.77547	3.96914	3.47246	2.41627	2.27784	0.778627
YBL092W	5.76978	4.19602	1.43065	4.37998	1.84377	1.05122
YPL026C	5.7668	8.20566	2.99308	0.826794	1.16075	-0.291326
YBR181C	5.76679	3.21791	2.32904	5.82885	0.895015	0.624118
YBR212W	5.76567	4.42116	4.42316	5.40103	-0.515988	-0.83694
YDR113C	5.76452	5.32659	3.85475	4.12604	0.355706	-0.773229
YHL025W	5.76054	5.01125	3.60462	2.87412	1.80128	-0.410298
YJL167W	5.75368	2.32942	3.52483	5.20571	0.544982	1.26069
YGR166W	5.74591	2.80859	6.01178	2.39032	0.817216	0.820342
YPL153C	5.74199	4.41816	2.29078	2.73208	2.20625	1.19222
YML032C	5.73697	7.61632	-0.062534	2.12037	1.79979	nan
YML031W	5.73697	7.61632	-0.062534	2.12037	1.79979	nan
YNL051W	5.73272	4.10963	3.79562	1.54456	1.95579	1.41314
YMR129W	5.7302	2.46966	7.5165	1.55596	-1.26044	2.53143
YJL133C-A	5.72366	5.62849	6.78776	1.44648	-0.17174	-0.892493
YPL239W	5.71675	5.23734	2.38095	2.89074	0.828934	1.44508
YML018C	5.70434	5.41875	2.7428	2.97984	1.38517	0.228736
YOR254C	5.70082	4.34133	4.37147	3.80525	0.202547	0.02682
YGL094C	5.68532	3.21413	3.87131	5.61271	0.00047	0.014149
YGL093W	5.68532	3.21413	3.87131	5.61271	0.00047	0.014149
YJR118C	5.67802	2.33519	3.89454	2.9935	nan	2.1328
YNL061W	5.67014	3.07697	3.16711	3.34354	2.08502	1.00618
YJL155C	5.6695	10.0577	1.94648	1.16217	-1.32803	0.83909
YEL017C-A	5.66923	3.18919	3.28152	5.21989	0.889315	0.096875
YBR248C	5.66184	2.67665	3.27017	5.31398	0.585758	0.813701
YOR156C	5.66003	4.27114	nan	nan	2.72994	2.80236
YNL302C	5.63092	-1.63577	5.46769	4.53016	1.64847	2.58058
YFL038C	5.63013	6.54242	-0.309218	3.52764	1.66084	1.16768
YER087W	5.62001	nan	4.01813	5.42564	nan	0.290373
YGR099W	5.61961	3.63994	-0.772215	4.88847	3.4993	1.31035
YLR437C	5.61885	2.02816	6.02222	2.12675	0.809395	1.5776
YAL027W	5.61533	1.06166	1.83096	7.91797	1.09103	0.654635
YMR075W	5.61529	4.21985	3.67442	2.083	0.545186	2.0337
YPL252C	5.61472	4.10032	12.6162	-0.586878	nan	-4.90024
YDL057W	5.60989	1.91317	5.43394	4.24559	2.89771	-1.94631
YCR038C	5.60013	0.472472	nan	10.041	-0.81377	nan
YOL093W	5.59866	4.16101	1.93039	3.24555	1.7647	1.41734
YOL094C	5.59866	4.16101	1.93039	3.24555	1.7647	1.41734
YGL104C	5.59738	4.42062	6.33275	2.7258	1.3696	-2.33266
YDR028C	5.59596	3.76052	4.63833	3.65441	-1.1345	1.5942
YIL031W	5.59225	2.07316	5.16369	3.99426	-0.766976	2.04052
YIL032C	5.59225	2.07316	5.16369	3.99426	-0.766976	2.04052
YKL057C	5.59002	4.40701	1.60378	5.3956	0.294503	0.798779
YBL049W	5.58901	2.73728	5.97164	2.31211	1.89218	-0.415816
YBR047W	5.58879	-0.685086	1.83647	2.79926	8.32832	0.217948
YIL127C	5.58577	4.29781	4.23436	3.03661	1.77852	-0.857127
YBL013W	5.58443	2.94201	2.60499	1.10146	3.35864	2.48008
YBL014C	5.58443	2.94201	2.60499	1.10146	3.35864	2.48008
YEL056W	5.58001	2.70452	3.72387	2.9838	2.2986	0.766493
YLR148W	5.57771	3.24162	2.54925	1.31593	2.84255	2.5228
YNL132W	5.56298	3.39154	nan	4.52832	1.71551	nan
YDR434W	5.56006	3.63392	7.59036	2.15255	1.77832	-2.72247
YNR066C	5.55608	nan	nan	nan	7.98812	-0.130639
YOR204W	5.5501	2.91318	3.4144	4.66235	0.110271	nan
YJL099W	5.5459	4.54117	2.52065	1.52722	2.86086	0.9511
YOR059C	5.54454	2.80918	4.21711	3.1367	nan	0.926096
YDR045C	5.54376	4.89574	-0.932131	5.63847	nan	nan
YKL038W	5.54314	nan	nan	5.54314	nan	nan
YBR048W	5.53782	3.6921	2.65033	3.13714	nan	1.59609
YLR327C	5.53471	3.77708	4.60699	1.80829	1.06924	1.11438
YBR154C	5.53259	0.692404	1.66445	5.47454	2.33022	2.20961
YDR124W	5.52841	3.67119	1.77995	3.21617	-0.131634	3.82623
YDR429C	5.52554	5.81268	4.56782	0.021506	0.575808	1.37766
YDR088C	5.52425	0.563596	2.60899	6.12063	0.059458	2.99991
YBR173C	5.50834	7.21783	0.971638	1.02275	1.43683	1.66798
YBR111C	5.5074	3.255	4.1103	3.19576	0.856688	0.897167
YBR111W-A	5.5074	3.255	4.1103	3.19576	0.856688	0.897167
YGL145W	5.49765	4.01307	0.311919	3.31617	1.61134	3.04061
YKL090W	5.49167	10.6243	-1.12182	4.17011	nan	-2.68926
YDL133C-A	5.48916	1.81685	4.59592	3.09474	nan	nan
YJL109C	5.48551	4.44883	3.67489	3.13237	-0.285067	nan
YGR208W	5.48465	4.60127	3.1552	nan	nan	nan
YHR033W	5.47032	4.07773	3.18832	3.01713	0.944632	1.00419
YHR090C	5.46587	2.80043	1.95785	3.4394	3.23558	0.788789
YOL005C	5.46282	4.77549	2.75658	2.50152	1.22415	0.957497
YGL128C	5.46237	5.31461	4.36831	1.50828	1.22891	-0.205892
YLL003W	5.46183	3.9083	2.31092	3.545	2.83304	-0.384257
YKL096C-B	5.46032	5.59977	1.39534	3.72324	3.30583	-1.81453
YOL120C	5.44561	8.42239	-0.00733	2.41941	1.16824	0.174053
YGR034W	5.4451	3.03511	2.6445	3.37532	2.39315	0.727551
YKL046C	5.42287	2.83214	4.89086	3.47348	0.488163	0.441258
YOL139C	5.41798	5.45145	1.88529	2.04747	nan	nan
YJL173C	5.41682	2.12297	3.1133	6.11712	-0.519737	nan
YDR184C	5.41521	3.19081	1.95243	6.34522	0.688708	-0.0684
YEL043W	5.40924	1.60574	8.07101	0.817437	0.324296	nan
YLR336C	5.40296	3.10573	-0.621879	6.93729	0.722167	1.93808
YOL071W	5.40173	1.5916	3.36742	4.22076	0.304536	2.59431
YHR174W	5.3982	2.47311	2.51499	4.91519	nan	0.893107
YHR045W	5.39812	2.61504	2.27871	8.1906	-0.710823	-0.302968
YLR286W-A	5.39654	2.67539	1.69028	6.39995	nan	0.027455
YFL005W	5.39341	3.08122	2.41424	2.6808	2.05576	1.82801
YHR073W	5.39282	1.52295	4.84713	4.211	0.651156	0.826485
YDR350C	5.39173	3.70757	2.95271	4.05767	0.812798	0.52553
YBL029W	5.38239	7.04351	5.4661	3.35278	-0.995466	-2.83152
YNL026W	5.38154	3.62711	4.3583	1.99894	2.18658	-0.137441
YKL119C	5.36891	2.80918	nan	4.66414	2.00208	1.26243
YOR047C	5.36349	2.81405	2.7957	4.09524	0.194374	2.09376
YIL126W	5.35278	4.29781	4.23436	2.17378	1.73627	-0.473041
YLR403W	5.3462	3.11911	-0.419133	4.21512	2.98136	2.05801
YDL201W	5.34383	1.6691	3.48721	4.92312	0.7043	1.16544
YGR035C	5.33585	-1.33037	9.03954	4.00196	0.720909	-0.500714
YPR201W	5.33504	1.46485	5.90146	3.13237	0.360247	1.07058
YLR402W	5.33218	2.05356	0.04471	4.21512	4.414	1.19573
YIR012W	5.32158	2.92171	1.45769	2.25191	4.01185	nan
YIR011C	5.32158	2.92171	1.45769	2.25191	4.01185	nan
YLR412W	5.31683	3.51311	3.77416	1.11304	2.51556	0.972922
YIR033W	5.30937	2.87743	3.46779	3.8645	0.730878	0.931507
YBL101C	5.30806	4.19231	5.08035	-0.819972	1.42804	1.98845
YMR130W	5.30625	nan	4.65766	nan	2.84651	nan
YGL051W	5.30417	2.3499	2.7955	1.25965	3.90327	1.55218
YDR063W	5.29116	2.62023	5.91842	1.97862	0.052505	1.26163
YMR288W	5.28488	0.698937	6.09654	3.2865	0.228466	1.5069
YDR494W	5.28483	4.72	2.44124	2.04922	1.92728	0.679489
YJL033W	5.28289	2.70265	3.04018	4.54211	0.864261	0.663709
YMR215W	5.28027	0.894235	-0.221744	8.47321	nan	nan
YDR333C	5.26598	1.9187	3.81695	3.95038	2.47724	-0.388176
YOR157C	5.26244	4.53061	5.25879	0.737415	0.064188	1.17619
YMR224C	5.25922	3.05282	2.87943	2.64233	1.75339	1.43201
YOR361C	5.25743	2.95629	5.23539	2.61344	-0.635103	1.58596
YJR039W	5.25537	-0.901306	8.10541	2.13562	1.6213	0.790347
YJR036C	5.25537	-0.901306	8.10541	2.13562	1.6213	0.790347
YHL011C	5.25211	4.89234	3.41855	2.65742	0.145273	0.630507
YHR157W	5.25055	0.608887	6.6429	1.0052	-0.357567	3.84116
YDL245C	5.24792	1.94141	3.57366	2.82467	2.7957	0.59927
YJR002W	5.23562	8.6117	-0.379406	1.51677	0.722167	nan
YOR112W	5.23477	1.34057	5.10161	2.87126	2.32029	0.071572
YJR010C-A	5.23379	3.55001	3.20757	3.50187	0.654738	0.788923
YDR486C	5.22698	4.72785	2.06484	6.29264	-1.89572	0.498261
YAL024C	5.22125	4.61791	0.577978	2.67156	1.8476	1.96004
YGR118W	5.216	2.53188	3.5648	3.21625	0.525272	1.82514
YDL227C	5.21358	-0.298205	7.07329	3.49622	nan	0.155855
YKL074C	5.21171	0.524422	1.23032	6.02315	2.06572	1.81012
YKL073W	5.21171	0.524422	1.23032	6.02315	2.06572	1.81012
YNL103W	5.20668	2.63014	5.1503	1.58176	2.57964	-0.299333
YMR229C	5.20094	6.02194	-0.40294	3.2865	nan	1.49639
YDL130W-A	5.19161	5.19161	nan	nan	nan	nan
YJR126C	5.16207	1.34034	3.51252	3.46259	1.09624	2.13105
YIL161W	5.16101	3.40991	2.48388	0.754349	nan	3.67388
YGL025C	5.16071	4.09144	3.6044	3.26243	-0.145164	0.726594
YLR015W	5.15311	7.34359	4.80859	0.484671	nan	-2.33063
YLR014C	5.15311	7.34359	4.80859	0.484671	nan	-2.33063
YLL041C	5.15008	2.86501	3.24962	2.8614	1.67526	0.864639
YOR227W	5.15007	1.95185	4.99054	3.79708	-0.164575	0.941017
YDL161W	5.14615	2.10383	3.72642	3.53863	1.25416	0.884101
YJR102C	5.13693	3.72521	3.28797	1.76335	1.62157	1.08843
YML068W	5.13444	2.73187	3.69662	3.64716	1.09174	0.313573
YNL143C	5.12627	3.83254	3.05174	2.61147	1.02415	0.942785
YBR211C	5.12519	5.17247	2.96114	3.23642	-0.3666	0.456859
YJR057W	5.1211	3.18129	2.13509	1.85847	2.59428	1.68198
YMR164C	5.12078	4.50577	1.98308	4.35129	0.045841	0.564435
YNL099C	5.10881	-0.907913	5.44634	2.85602	3.5608	0.46841
YKR029C	5.1071	6.41821	4.37983	0.936736	-0.49734	0.182386
YBL098W	5.10466	2.69709	8.70946	-7.12272	nan	5.9255
YLR293C	5.10093	nan	4.96996	1.11841	1.15563	2.95787
YDR290W	5.09667	3.65446	2.70671	2.60792	1.67826	0.749149
YLR355C	5.09584	5.39081	0.203015	2.12037	2.26536	1.41508
YJL054W	5.09321	2.47439	2.05233	-0.650707	1.67102	5.84174
YDL208W	5.08309	2.61513	2.91321	2.81813	1.75592	1.26374
YLR200W	5.08244	4.84964	1.79226	2.27074	1.28066	1.17138
YLR199C	5.08244	4.84964	1.79226	2.27074	1.28066	1.17138
YKR081C	5.08136	2.54856	2.31129	3.39331	1.31975	1.78935
YBR301W	5.07335	1.5497	1.37011	0.385617	6.038	2.00093
YBL080C	5.07252	5.84844	4.8702	3.54239	-0.908876	-2.00965
YDR212W	5.07101	1.38	6.12919	3.4586	0.558935	-0.187612
YMR131C	5.06625	3.07362	3.99879	-0.254943	3.06338	1.44762
YPR113W	5.06196	2.36878	3.82139	2.32944	0.828558	1.97072
YKR087C	5.03047	3.7599	0.686989	2.54706	1.44889	2.80564
YPL152W-A	5.03005	3.4398	3.50461	1.8771	1.13493	1.2911
YNL002C	5.02703	4.88384	1.49674	1.98755	nan	1.68593
YNL001W	5.02703	4.88384	1.49674	1.98755	nan	1.68593
YEL061C	5.02358	2.34297	9.37534	-0.253298	-0.080038	-0.151914
YLR103C	5.01218	3.0152	1.09875	3.75692	2.15349	nan
YNL272C	5.00758	2.51177	8.98641	0.906126	-0.289421	-0.917581
YPR193C	5.00528	4.18878	7.77653	-1.19423	1.13365	-0.712575
YJR033C	5.00372	3.2186	4.4177	3.10706	0.39802	0.047267
YDR502C	4.9989	5.31304	1.80095	4.24618	0.850687	-1.03297
YDL110C	4.99348	4.03045	3.25536	1.53205	1.74293	0.604989
YPL030W	4.98311	1.20043	4.58287	-0.650211	2.75965	3.24982
YDR258C	4.96847	3.29172	1.67555	1.00173	4.33803	0.802828
YER085C	4.96734	2.95082	3.91954	2.63871	0.909258	0.688988
YOL044W	4.96348	4.14288	2.665	6.15799	-3.03891	nan
YOR096W	4.95413	4.93454	1.10582	2.13014	2.51822	0.389053
YKL203C	4.95052	3.43292	2.5965	3.76456	0.10706	nan
YMR013C	4.94732	3.99837	4.3187	3.20382	0.246272	-0.704636
YPL045W	4.9467	1.89645	5.29762	2.74016	0.080515	1.0464
YPL046C	4.9467	1.89645	5.29762	2.74016	0.080515	1.0464
YJL223C	4.94635	1.88997	5.93019	2.2466	-0.043147	1.03676
YIL176C	4.94635	1.88997	5.93019	2.2466	-0.043147	1.03676
YMR205C	4.94143	4.70458	0.554839	2.41251	nan	2.21094
YBR112C	4.93641	3.96415	0.748938	3.83703	nan	nan
YLR149C-A	4.9363	3.17049	3.34132	1.59876	1.09052	1.83679
YNL138W	4.93174	1.80881	3.68487	4.25466	0.489124	0.790241
YBL066C	4.92709	2.7019	3.0655	1.45159	2.70794	1.09038
YHL028W	4.92568	7.06278	2.42378	nan	-1.43036	1.79517
YDR308C	4.9242	3.71843	4.85131	2.29078	-0.888697	1.03903
YNL010W	4.92224	2.78331	1.21652	4.39901	2.92694	-0.319306
YGL188C-A	4.92101	6.50276	0.456602	nan	nan	nan
YER066W	4.92101	-1.63156	3.84055	9.20384	0.378328	-0.78745
YPR048W	4.91722	3.1528	2.51593	0.958243	1.51455	2.85372
YGR107W	4.91693	4.74677	1.82555	4.11607	-0.167853	0.474062
YCR097W-A	4.91549	3.0968	4.69729	2.10542	0.364834	0.727034
YBR256C	4.91465	2.58062	2.23221	3.98073	-0.572478	2.76842
YML064C	4.90521	3.68896	3.07814	3.98704	0.259023	-0.044791
YGR243W	4.89832	2.52182	1.72295	4.14856	0.862032	1.69763
YLR096W	4.89552	2.27569	2.47997	3.18827	0.522389	2.48039
YMR245W	4.8933	0.98785	0.350552	8.98701	0.575135	0.041204
YDL087C	4.89218	2.8201	1.40911	3.41463	1.29556	1.99985
YER111C	4.8864	3.28465	4.04734	2.80908	0.14633	0.638928
YPR169W	4.88323	4.04799	1.90235	1.07596	2.47572	1.41722
YDL113C	4.88094	2.78982	-0.246056	2.83483	3.49251	2.04303
YDL112W	4.88094	2.78982	-0.246056	2.83483	3.49251	2.04303
YOR383C	4.87526	2.29278	2.72031	3.99352	0.502598	1.39219
YDL246C	4.87176	5.68448	2.47329	0.280354	nan	nan
YGL189C	4.86175	2.94856	1.93835	3.44847	1.95002	0.585814
YMR099C	4.85932	-1.42031	2.35613	2.34685	1.70454	5.87856
YDL132W	4.85715	3.63623	1.74426	4.38815	0.689902	0.402376
YLL054C	4.85572	2.3075	5.85855	-0.115796	0.719106	2.08837
YGL084C	4.85494	2.40087	2.93497	3.41072	0.052838	2.05658
YLR249W	4.85096	nan	nan	nan	4.49707	2.36323
YOL085C	4.84602	1.49977	1.74703	6.27981	-0.020573	1.32999
YIL162W	4.84048	3.32264	3.02939	4.04673	1.51702	-1.09213
YMR146C	4.83426	6.2585	3.03934	0.102511	0.701333	0.708045
YAL068W-A	4.83117	1.61005	1.89546	7.36863	0.075273	-0.146582
YAL069W	4.83117	1.61005	1.89546	7.36863	0.075273	-0.146582
YHR057C	4.82717	-1.44466	2.73649	3.97749	1.44792	4.07664
YJR013W	4.82691	2.46682	2.3574	2.89243	0.985338	2.09132
YCR066W	4.8219	5.25648	2.41021	2.42664	-0.574487	1.26326
YGR233C	4.82112	5.71051	1.69188	-0.862559	3.52604	0.714465
YCL025C	4.80627	2.33727	3.46464	1.65484	2.72567	0.564726
YLR418C	4.80624	2.51916	2.85839	2.7214	1.51352	nan
YLR419W	4.80624	2.51916	2.85839	2.7214	1.51352	nan
YNL225C	4.80182	5.39913	0.825376	2.11305	1.05647	1.34316
YAL037C-B	4.79641	3.74111	nan	3.04203	nan	nan
YEL037C	4.78977	4.97744	2.61782	2.56738	-0.043019	0.590632
YGR159C	4.78869	2.68242	4.45936	1.15249	nan	nan
YIR032C	4.78866	9.95648	3.52141	-2.60378	nan	-1.29679
YLR242C	4.78462	1.26222	2.64984	5.55361	0.593719	0.639343
YLR243W	4.78462	1.26222	2.64984	5.55361	0.593719	0.639343
YBL084C	4.78459	5.80776	2.10276	2.06521	1.0043	-0.281353
YLR326W	4.78438	-0.785237	1.17692	7.89511	nan	nan
YNL206C	4.77716	5.64024	1.88227	2.95321	0.356694	-0.150361
YGL206C	4.77568	5.63872	1.98816	1.19563	nan	0.728862
YDR097C	4.77524	1.73212	4.57788	-0.388216	4.49707	0.258899
YAR050W	4.76702	2.45002	2.92832	5.15329	-0.164664	0.292431
YEL001C	4.76621	1.24233	7.92508	0.146622	0.853137	0.490409
YMR216C	4.76382	3.20902	2.40987	3.68182	0.78493	0.566591
YOR027W	4.75727	2.7185	3.81094	0.896207	0.067518	3.14441
YDL141W	4.75613	2.05757	1.80321	6.11494	1.07016	-0.410841
YLR291C	4.75566	4.84363	-0.371445	2.96998	2.51096	0.680865
YBL088C	4.74491	2.93241	11.6014	-0.668776	-1.49728	-1.75784
YDR007W	4.74327	2.48771	3.4311	2.44977	1.78341	0.454287
YOR210W	4.7429	1.74243	2.48978	7.12435	1.35023	-2.10133
YKL054C	4.74282	2.73371	2.58002	1.5845	2.58742	nan
YKL053W	4.74282	2.73371	2.58002	1.5845	2.58742	nan
YGL127C	4.74198	3.21187	2.60925	2.92343	1.21654	0.642291
YCR097W	4.74043	3.40634	3.68596	2.87212	0.38899	0.24651
YLR314C	4.738	2.91483	0.541496	0.775796	2.05028	4.31209
YJL055W	4.73544	2.9501	1.86183	2.76676	2.28833	0.721752
YJL056C	4.73544	2.9501	1.86183	2.76676	2.28833	0.721752
YJR070C	4.73456	2.59957	2.33005	3.53948	1.247	0.870706
YKL024C	4.7314	1.88987	2.94355	2.36554	1.10232	2.27847
YBR176W	4.73103	0.211242	9.0152	0.045686	0.480931	0.825835
YER141W	4.73029	3.25983	4.45825	3.03673	0.136703	-0.314271
YOR074C	4.72832	2.12042	2.19309	2.85743	0.426321	2.97558
YIL035C	4.72738	9.62063	-1.29747	0.383241	nan	0.748363
YHR213W-A	4.72623	2.59274	1.5573	3.13342	2.01465	1.27007
YDR354W	4.72566	2.1325	2.67666	3.53505	1.37057	0.852125
YDL142C	4.7202	0.106059	1.62618	8.43348	nan	-0.725332
YJL135W	4.71373	nan	nan	4.71373	nan	nan
YLR265C	4.71199	2.33	0.356305	3.10582	3.35116	1.39305
YIL088C	4.70843	1.97568	1.93679	1.26369	4.24071	nan
YDL081C	4.70411	2.63484	1.13113	2.6593	1.67605	2.41738
YKL105C	4.70254	0.010691	4.73715	4.78853	0.662301	0.316522
YOR191W	4.69953	2.73611	3.89136	2.7854	1.59128	-0.495674
YPR015C	4.69931	1.79316	2.1707	4.11612	1.19293	1.23506
YDL048C	4.69728	4.28585	nan	4.10412	0.424024	0.580573
YLL019C	4.6941	2.34339	1.96802	6.44678	-0.266626	0.004763
YHR160C	4.69133	3.30844	2.7536	3.29054	-0.838996	1.97655
YCR031C	4.68928	4.57648	2.10201	1.24847	1.97486	0.583749
YMR065W	4.68867	3.90158	1.48248	1.24256	3.12518	0.732393
YLR331C	4.68609	2.2061	7.84153	2.56079	0.770696	-2.90068
YJL125C	4.68563	1.44182	-0.611614	8.75401	-0.129142	1.02231
YLR003C	4.68011	1.89117	3.33264	2.77068	1.78135	0.689196
YGL021W	4.67866	4.48977	-0.180075	4.51891	nan	0.528715
YER060W	4.67583	1.97117	7.02401	0.27176	1.37959	-0.191056
YNL110C	4.66844	3.74098	4.90502	2.45473	1.24084	-1.90261
YDL052C	4.66766	nan	3.15664	3.44443	nan	nan
YDL015C	4.66682	4.25308	3.02398	3.09332	-0.808847	0.873807
YLR010C	4.66615	2.70539	1.15485	4.22176	nan	nan
YMR273C	4.66011	1.72963	4.27641	-1.42233	4.75949	1.07713
YCR094W	4.65792	5.86752	-0.751175	1.47358	1.77884	2.04667
YAL026C	4.65788	4.10778	3.32317	2.50982	0.827151	-0.352586
YCL059C	4.65563	2.43768	3.68446	3.88693	0.207736	0.193511
YCL058W-A	4.65563	2.43768	3.68446	3.88693	0.207736	0.193511
YLR455W	4.65328	4.95358	2.46876	0.873323	1.0109	nan
YOR290C	4.65201	-0.116708	6.08692	3.66838	-0.311649	1.07529
YNL070W	4.64592	1.97992	3.56889	2.51805	nan	1.22497
YOR009W	4.64533	2.15219	6.2458	1.52782	0.134989	0.326477
YNL254C	4.64311	2.62051	8.28381	-0.195301	1.53385	-1.86055
YIL036W	4.6406	1.18674	3.64436	1.79866	1.74918	1.99777
YDR036C	4.63931	4.50232	6.35967	-1.2332	3.94362	-3.19862
YFR001W	4.63262	4.19332	nan	nan	2.3582	nan
YGR283C	4.63182	2.74123	5.67048	-0.276355	1.39443	0.827285
YML077W	4.63101	4.42227	2.72621	0.56401	1.41668	1.22608
YGL177W	4.62455	3.18356	0.185191	4.03627	1.33261	1.60317
YGL126W	4.62407	3.21187	2.60925	2.92343	1.18115	0.414025
YBR264C	4.62366	2.15311	3.91965	3.40301	-0.2066	1.06965
YBR265W	4.62366	2.15311	3.91965	3.40301	-0.2066	1.06965
YFR021W	4.62352	3.48436	-2.06557	4.75897	2.13723	2.02352
YNL173C	4.61803	3.57305	2.84074	1.03261	1.08911	1.79073
YCR065W	4.59669	3.18539	3.0706	3.76721	0.147823	0.107496
YHR188C	4.59584	3.872	-0.393215	5.53429	0.239483	1.02406
YGR154C	4.59352	5.88368	0.612533	nan	nan	nan
YLR157C-C	4.5896	1.77912	6.27703	5.87985	1.01801	-4.69135
YLR156C-A	4.5896	1.77912	6.27703	5.87985	1.01801	-4.69135
YLR154C-H	4.5896	1.77912	6.27703	5.87985	1.01801	-4.69135
YLR159C-A	4.5896	1.77912	6.27703	5.87985	1.01801	-4.69135
YGL013C	4.58732	4.31242	4.55197	-1.5682	nan	1.87846
YCR042C	4.58588	6.0541	-1.49805	4.96938	0.592548	0.13636
YNL007C	4.58538	1.75462	3.5902	2.44605	3.05451	-0.592163
YPR136C	4.58443	1.63989	2.94047	2.55322	1.1556	1.96191
YBR214W	4.58387	-0.356464	0.99696	6.80689	1.12338	1.67908
YPL268W	4.58191	5.14083	-0.47279	3.65288	0.978521	0.946011
YLR100W	4.57879	5.29561	0.652488	1.09732	1.38794	1.80512
YGL147C	4.57849	4.77448	0.298589	1.36325	2.78404	1.01746
YGL074C	4.57735	1.87259	1.29476	2.77875	2.24899	2.04016
YER088W-B	4.57272	2.66732	2.3043	2.51305	1.10514	1.63511
YJL039C	4.56857	4.29125	2.78125	3.54631	-1.15208	0.748908
YIL056W	4.56798	3.36137	3.30564	2.89041	-0.747334	1.40422
YDR214W	4.55296	7.19483	1.11858	-0.427463	nan	nan
YJL116C	4.53774	3.4182	0.839742	3.52202	1.67527	0.691465
YIL109C	4.53588	9.95648	1.70853	-3.80864	nan	nan
YJL077W-A	4.53383	4.34196	1.80059	4.19894	-0.770311	0.566783
YKR069W	4.52765	2.51967	1.50146	2.53669	2.49747	nan
YOL039W	4.52027	1.29984	1.65446	7.21077	0.837237	-0.894677
YMR171C	4.51158	2.18303	2.95189	2.13828	2.07422	0.740771
YNL318C	4.50306	1.1925	0.641806	6.63319	0.538618	nan
YHR064C	4.50285	3.76838	0.459976	3.57081	nan	nan
YDR091C	4.49978	7.78668	1.47338	0.854523	-0.667158	0.614395
YPL119C	4.49863	5.12446	3.46197	0.345982	1.18762	-0.060783
YPL118W	4.49863	5.12446	3.46197	0.345982	1.18762	-0.060783
YDL072C	4.4898	3.60271	1.70238	2.42681	1.3082	0.999401
YNL193W	4.48864	0.064304	1.41999	6.29025	nan	nan
YDL206W	4.48819	3.74213	3.55928	2.10991	0.164617	0.459966
YIR038C	4.4846	1.07639	2.73382	2.93017	2.3582	0.929294
YLR075W	4.47682	3.89879	-0.165487	2.92091	2.29943	nan
YNL149C	4.4759	1.85734	5.07542	2.27623	0.113653	0.685761
YIL153W	4.47031	2.17805	3.41973	3.60358	0.584944	0.20961
YDL063C	4.46333	3.80143	1.4059	2.7844	1.34399	0.644591
YHR086W-A	4.45898	2.25964	4.62329	nan	1.03235	1.00268
YDR003W	4.45895	3.22095	1.6708	3.00796	1.25045	0.820347
YOL115W	4.45833	2.53764	1.79977	4.4464	0.132855	nan
YJL064W	4.45732	5.06729	3.49928	-0.796392	0.70397	1.49272
YLR132C	4.45441	2.93679	1.37389	2.20488	2.91342	0.531373
YOR147W	4.45319	1.30241	3.65679	2.11473	3.66445	-0.780736
YDL134C	4.45176	-2.23806	-1.06917	11.4355	1.13	0.696221
YDR146C	4.44936	2.64438	6.14772	1.52959	-1.22894	0.856316
YJL154C	4.44838	3.27376	0.504418	3.92663	nan	nan
YIL075C	4.44646	5.0411	1.20469	1.413	1.44744	0.836355
YMR290C	4.44366	2.25455	2.96739	3.22913	nan	0.436235
YHR196W	4.44158	0.530092	3.94033	3.16051	1.43683	0.863914
YER136W	4.43357	2.22382	1.09234	5.83137	1.09413	-0.327888
YJL060W	4.43274	3.54544	2.69099	3.45893	-0.655525	0.872079
YGL118C	4.42829	4.8124	2.24612	6.05877	nan	-4.26072
YGL176C	4.42376	1.73105	1.57467	4.64278	1.13574	0.807584
YPL231W	4.42331	3.48924	3.02489	2.34051	0.159093	0.877092
YDR339C	4.42115	2.41914	2.31816	1.48508	1.94997	1.71362
YDR378C	4.41889	4.12033	nan	3.36595	0.509974	0.841532
YHR073W-A	4.41699	1.52295	2.66511	4.211	0.651156	0.826485
YMR240C	4.41274	2.22765	-1.51675	7.49013	1.82942	-0.163271
YOL108C	4.41044	2.35779	3.02184	1.76446	1.56601	1.15193
YOL107W	4.41044	2.35779	3.02184	1.76446	1.56601	1.15193
YJL132W	4.40867	0.541378	2.56813	2.38392	3.29834	1.06632
YKR057W	4.40654	2.76581	3.52421	2.09703	0.932256	0.534014
YLR428C	4.40491	3.98669	2.11379	1.5989	1.14619	1.0041
YFR034C	4.40137	3.5029	2.6654	1.69048	1.41783	0.565158
YJL130C	4.40124	3.17168	1.26753	1.89979	2.29005	1.21241
YKL033W	4.39957	1.37312	2.07917	2.81674	1.95614	1.61257
YER012W	4.39956	0.894434	0.376103	6.36555	0.918297	1.28334
YER056C-A	4.3952	3.70744	nan	2.05707	4.48531	-1.45941
YLR126C	4.39193	3.2903	1.547	3.57749	0.978475	0.427393
YPR196W	4.39039	2.51972	2.86401	2.61265	0.880987	0.939837
YOR337W	4.38565	nan	nan	4.38565	nan	nan
YMR208W	4.38275	3.89575	2.58826	2.54305	0.43011	0.342955
YOR206W	4.38097	3.18551	3.26051	2.9275	0.603234	-0.180622
YOR060C	4.37943	5.05717	5.17225	3.31279	-1.43498	-2.31453
YCL076W	4.37905	4.21093	1.43797	3.07372	1.0379	0.031338
YER023W	4.3766	4.49426	0.183775	4.34313	2.13723	-1.37203
YNR075C-A	4.37306	-0.108158	0.404664	8.92318	0.840361	-0.281583
YPR002W	4.37191	1.58975	5.68308	1.58822	0.233141	0.681694
YLR376C	4.37057	4.73079	0.382692	1.97663	nan	1.65104
YML052W	4.37038	3.70202	-0.193012	4.00274	1.20168	1.05905
YPR168W	4.36541	4.29381	1.09675	2.97377	0.04193	1.3551
YML121W	4.36302	4.05616	nan	4.59774	-1.09693	nan
YKL169C	4.36222	1.6047	-1.00143	6.48946	1.63171	nan
YOR295W	4.36044	1.58974	2.52278	2.66537	1.63555	1.3368
YIL044C	4.35956	2.64437	3.89959	-0.926237	1.03735	3.09319
YHR128W	4.35829	nan	nan	nan	1.88867	4.27489
YOL051W	4.35737	1.0546	3.1861	2.37466	2.1515	0.976529
YAL039C	4.35237	1.96525	1.79192	5.48569	0.197674	0.291666
YNL069C	4.34544	3.14824	1.22729	2.7049	2.0976	0.538673
YHL027W	4.34291	4.14928	1.98238	1.14634	1.21784	1.21521
YHR052W	4.34069	2.80918	1.32315	2.05269	0.035472	3.48558
YOR316C-A	4.33848	2.25296	-0.031217	4.10968	1.90634	1.46338
YBR033W	4.33316	1.37696	3.8078	1.67342	1.7543	1.07676
YJR041C	4.33239	2.61624	3.41013	2.90999	0.387661	0.3635
YJR042W	4.33239	2.61624	3.41013	2.90999	0.387661	0.3635
YGR075C	4.32789	1.89768	1.87232	3.2916	2.29542	0.320447
YIL053W	4.32695	2.75013	1.66032	2.23562	nan	2.00784
YOR098C	4.32664	0.668377	5.48269	3.66087	-0.571758	0.434485
YPR160W-A	4.32625	nan	nan	nan	nan	4.32625
YOL156W	4.32469	2.93927	2.39955	2.83618	0.474373	nan
YEL058W	4.32427	2.36191	-1.00143	4.21478	2.818	1.2761
YCR075W-A	4.32393	4.74286	nan	1.38155	1.36486	nan
YGR095C	4.32115	1.30591	2.69885	0.280354	4.35719	nan
YGR096W	4.32115	1.30591	2.69885	0.280354	4.35719	nan
YIL115C	4.31685	6.62734	2.45254	0.328894	0.037675	0.206326
YDR505C	4.31573	0.978585	3.44413	3.80334	1.15421	0.269999
YER095W	4.31328	1.90061	3.91343	-0.768137	3.92014	0.678758
YIL154C	4.30709	2.17805	3.05476	3.60358	0.584944	0.20961
YBL021C	4.30548	2.74528	-1.23936	3.87831	2.88076	1.36235
YBL020W	4.30548	2.74528	-1.23936	3.87831	2.88076	1.36235
YDR367W	4.30083	-0.278749	4.5284	2.8193	1.53617	1.01183
YOR251C	4.29921	4.30741	0.804552	2.33448	nan	nan
YOR252W	4.29921	4.30741	0.804552	2.33448	nan	nan
YDR504C	4.29449	3.83494	2.25654	4.02363	-0.791594	0.279252
YBR143C	4.29308	1.90923	2.80872	3.51603	0.578768	0.786879
YKL135C	4.29197	3.08137	0.918028	3.61457	-0.026036	2.0092
YJL134W	4.27886	2.54583	2.04853	2.7218	0.750095	1.50157
YNL139C	4.27857	2.97851	-0.679768	4.97193	1.58367	0.712834
YPL050C	4.27846	3.13171	3.43686	3.37685	0.104697	-0.483188
YEL029C	4.27344	2.47761	2.42022	1.28279	2.71185	0.663225
YDL159W	4.27239	1.69679	1.33462	4.06215	1.75206	0.707729
YOR368W	4.2684	2.02536	3.27327	3.0423	2.00954	-0.80604
YHR121W	4.26376	3.44098	0.036345	4.54085	nan	0.50934
YDL130W	4.25989	3.05727	2.28914	2.62682	0.433438	1.11872
YDL017W	4.25652	1.53952	3.6887	3.04623	-0.242626	1.48605
YLR116W	4.25334	4.17802	3.03285	1.78497	0.591055	-0.076122
YBR052C	4.251	2.28047	1.47153	2.06328	2.22351	1.46673
YKR038C	4.24058	1.4055	2.72713	4.32165	2.03882	-1.01088
YLR139C	4.24012	-0.748853	2.56339	4.07098	3.2927	0.302973
YLR141W	4.24012	-0.748853	2.56339	4.07098	3.2927	0.302973
YML023C	4.23867	3.58571	1.94346	2.57181	0.98686	0.390121
YDR299W	4.23644	2.24071	0.31575	5.8525	0.283348	0.780651
YNL138W-A	4.23381	2.76835	-0.164368	4.81508	1.45558	0.592451
YJR152W	4.23254	2.43128	3.00454	2.2838	1.39806	0.34655
YBR174C	4.22639	0.211242	9.0152	0.045686	0.480931	-0.302572
YER173W	4.22507	2.1901	1.06857	4.05937	nan	nan
YER172C	4.22507	2.1901	1.06857	4.05937	nan	nan
YHR087W	4.22401	4.77825	1.9222	1.40663	0.869522	0.46857
YJL199C	4.22085	3.03669	7.48807	-0.954113	-1.4058	1.27326
YLR022C	4.21918	3.61761	2.54925	nan	nan	1.14098
YBR123C	4.21622	1.27708	4.74739	2.21404	1.1996	-0.010353
YBL027W	4.21221	6.24316	-1.06777	2.12037	nan	nan
YOR384W	4.20336	3.67021	2.67124	0.594346	0.362648	2.10056
YIL007C	4.20233	2.46806	3.23921	2.43995	1.48713	-0.23765
YIL006W	4.20233	2.46806	3.23921	2.43995	1.48713	-0.23765
YLR392C	4.20151	5.0729	-1.50187	4.35635	2.61615	-1.14867
YIL083C	4.20084	3.37462	2.73567	1.45673	1.0181	0.808257
YMR194C-A	4.19589	2.08165	4.33361	3.47703	-0.942848	0.432839
YOR122C	4.19547	4.12876	0.179131	3.72111	0.361931	nan
YLR338W	4.19329	2.00667	1.28979	3.2133	0.601343	2.26539
YCR018C-A	4.19147	2.34081	2.76342	2.60913	0.972846	0.686217
YBR151W	4.18842	2.86836	3.4629	1.81451	-0.234394	1.45421
YMR314W	4.1845	1.38964	2.32517	1.10223	4.8834	-0.34362
YPR179C	4.18414	2.28285	4.08619	1.76005	0.342703	0.884225
YPR180W	4.18414	2.28285	4.08619	1.76005	0.342703	0.884225
YGL244W	4.18345	3.08729	-0.031073	2.43784	1.56617	2.29425
YNL071W	4.18212	3.09371	2.37596	3.32616	-0.656211	1.21187
YOL126C	4.17983	0.907691	0.562855	2.13446	2.1061	3.63529
YNL288W	4.1757	-0.572078	11.1569	-0.804821	-0.068409	-0.374434
YMR152W	4.17311	0.303702	6.05183	2.55051	-0.282898	0.708214
YDR110W	4.17134	2.44063	1.91569	0.966173	2.17778	1.82712
YMR258C	4.17058	nan	2.38095	nan	nan	3.51714
YJR106W	4.17018	2.36796	3.63621	2.47565	0.967887	-0.122901
YGL137W	4.16565	2.36875	10.03	3.6422	1.91361	-8.63987
YAL063C-A	4.16353	nan	nan	nan	4.16353	nan
YOR225W	4.16126	nan	nan	4.77435	nan	1.11056
YIL142C-A	4.15811	2.4376	3.70408	0.552565	1.67908	0.924507
YJL085W	4.15528	6.39591	-1.47541	0.181189	3.20886	nan
YJL087C	4.15528	6.39591	-1.47541	0.181189	3.20886	nan
YKL035W	4.15509	1.92375	-0.448515	5.3306	1.93709	0.548135
YGR186W	4.15287	1.89424	6.14633	0.696041	1.77644	-1.22696
YGR185C	4.15287	1.89424	6.14633	0.696041	1.77644	-1.22696
YLR185W	4.15072	1.39911	1.55519	2.60556	1.52604	2.19539
YLR110C	4.14884	6.71263	1.31376	nan	1.16682	-0.895539
YJR142W	4.1397	2.58186	2.35321	2.13995	nan	1.20437
YGR213C	4.13891	2.15461	2.283	1.79056	1.60221	1.42451
YLR401C	4.13331	0.820076	3.08628	3.39383	1.16083	0.781352
YBR046C	4.13314	2.24021	3.60254	3.34705	-0.875961	0.928148
YPR160W	4.13218	0.485993	2.30331	4.57218	1.30485	0.573507
YHR180W-A	4.12916	4.26761	1.75686	2.14849	1.1206	-0.060471
YGR148C	4.12655	5.06618	-1.35145	3.56404	1.47318	0.475314
YLR194C	4.12551	3.26521	1.68545	0.955534	1.67887	1.63985
YKL202W	4.12547	4.56199	1.56059	2.22054	-0.660664	1.54238
YLR128W	4.12378	4.46875	1.64086	0.872973	1.60047	0.637983
YFL019C	4.12101	2.24024	2.38766	1.71095	1.40398	1.47205
YGR171C	4.12101	3.36344	6.56912	1.89121	-2.18659	-0.422325
YLR398C	4.11966	2.80766	2.13008	2.07926	1.64311	0.551732
YKL181W	4.11652	4.23668	3.30437	3.37412	-0.440117	-1.27025
YJL066C	4.11648	3.70569	1.48311	1.19605	1.21306	1.60683
YGR002C	4.11376	3.37916	-0.259198	2.77294	3.06299	0.242741
YGR003W	4.11376	3.37916	-0.259198	2.77294	3.06299	0.242741
YDR119W-A	4.11287	7.32823	0.61043	-0.176855	1.84452	-0.409678
YMR013C-A	4.11217	3.44751	2.84979	3.0436	0.246272	-0.392072
YMR001C-A	4.10879	1.45522	2.4896	2.73684	1.56723	0.938643
YJL221C	4.10792	5.07752	1.54095	0.181189	0.937556	1.44837
YIL172C	4.10792	5.07752	1.54095	0.181189	0.937556	1.44837
YLL004W	4.10567	5.58983	0.382201	1.77456	nan	0.464751
YGL231C	4.10295	3.43907	1.08203	2.87088	1.0677	0.714799
YGR293C	4.10113	2.79116	2.42528	1.23125	2.38718	0.335527
YER147C-A	4.09942	3.57331	2.8899	-2.00303	3.41837	1.28804
YLR246W	4.09639	1.21964	7.28538	-1.40987	nan	nan
YLR245C	4.09639	1.21964	7.28538	-1.40987	nan	nan
YKR076W	4.09603	1.32988	2.22396	4.83734	0.330804	0.437022
YCR084C	4.09519	2.24388	1.98525	3.50422	0.979859	0.443905
YCR085W	4.09519	2.24388	1.98525	3.50422	0.979859	0.443905
YKL048C	4.09203	4.69908	0.330477	1.99631	2.36251	-0.238333
YOR081C	4.08438	3.51124	1.89593	2.64864	0.595076	0.482048
YOR083W	4.08438	3.51124	1.89593	2.64864	0.595076	0.482048
YER155C	4.08158	7.18804	0.707152	0.596126	-0.281778	0.917163
YDL014W	4.08063	3.75209	2.64513	2.66238	-0.808847	0.873807
YLR053C	4.08056	1.66929	0.30916	0.004225	3.6107	3.53103
YJR084W	4.07614	nan	1.88505	4.71373	1.14686	0.406639
YJR083C	4.07614	nan	1.88505	4.71373	1.14686	0.406639
YIL048W	4.06972	3.39592	1.35016	2.92612	0.936766	0.491198
YNL156C	4.06542	3.19638	2.85121	0.613872	0.664105	1.76499
YBR163W	4.0636	2.57991	1.77896	2.68603	1.5639	0.477706
YML005W	4.06166	1.69741	3.41344	2.09201	1.25965	0.619626
YKL222C	4.05866	-1.01835	4.82807	6.60244	2.25128	-3.58799
YDL011C	4.05863	4.64951	5.32586	-0.996372	nan	-0.861732
YIR030W-A	4.0573	2.46957	3.03059	2.28102	0.638484	0.652717
YKR082W	4.05573	2.54856	0.017919	3.39331	1.31975	1.78935
YMR230W	4.05272	4.30114	-1.57618	4.90756	0.007501	1.42215
YDR427W	4.05116	4.63938	0.031827	2.96718	nan	0.463925
YDR426C	4.05116	4.63938	0.031827	2.96718	nan	0.463925
YGL253W	4.0501	1.17465	3.62026	2.41458	1.04021	0.806597
YIR006C	4.04699	nan	4.04699	nan	nan	nan
YGR081C	4.04599	3.42848	1.36587	2.21351	nan	nan
YML022W	4.04496	3.98783	1.23623	2.61029	0.605647	0.604804
YJL050W	4.04407	3.50576	4.10699	1.13442	-0.14876	0.444398
YER133W-A	4.03939	1.98002	0.349074	3.19402	1.89069	1.61856
YDR454C	4.03853	2.77242	2.27447	2.4901	0.047287	1.44615
YBR061C	4.03602	4.06763	1.10492	2.56165	0.700453	0.590167
YLR090W	4.0353	4.45815	2.58286	-0.83525	1.87207	0.945374
YHR007C	4.03495	1.9284	2.07847	2.98187	nan	nan
YFL015W-A	4.0345	3.36458	1.63786	1.76398	1.26863	0.986361
YNL042W	4.03379	3.61535	1.36496	0.799872	3.01765	0.221995
YOR023C	4.0325	-0.558724	3.40149	4.18378	1.84107	0.149325
YMR037C	4.03039	2.84205	3.11878	2.15592	1.31109	-0.415624
YNL245C	4.02922	4.23855	-2.2352	4.0873	1.65361	1.26534
YOR351C	4.02888	2.31713	1.42847	0.903192	2.66039	1.69966
YNL227C	4.0278	2.75537	1.35529	4.25465	0.522373	0.118769
YMR057C	4.02766	1.14326	3.39941	3.11042	1.03426	0.318779
YOR161C-C	4.02484	2.90688	3.63474	2.38382	-0.098233	0.172609
YDR524C	4.01695	1.5497	0.728803	4.67906	nan	nan
YGR030C	4.01438	5.92513	-0.641004	1.89661	0.519822	1.27588
YGR031W	4.01438	5.92513	-0.641004	1.89661	0.519822	1.27588
YDR161W	4.01315	4.68217	-0.091662	2.1837	1.88553	0.313923
YBR084C-A	4.01155	3.12453	0.96909	1.20652	2.74564	0.924318
YBR196C-B	4.00904	2.74956	5.24167	2.4973	-0.544845	-0.979205
YNL295W	4.00748	4.2096	1.28503	1.82648	0.763114	0.876794
YNL297C	4.00748	4.2096	1.28503	1.82648	0.763114	0.876794
YDL152W	4.00562	1.35576	2.87276	2.11991	1.88778	0.720616
YFL060C	4.00405	2.50447	1.93704	5.02463	0.222529	-0.735339
YNL209W	4.00334	3.44741	1.45966	1.38433	1.13642	1.52391
YNL078W	3.99468	2.33956	2.20077	1.17808	2.94212	0.271841
YLR219W	3.99395	0.958304	1.35305	2.65104	3.65928	0.309058
YJR090C	3.99285	2.69054	0.883331	1.87021	2.46906	1.01514
YKL017C	3.99183	3.97269	2.18473	1.22584	1.31336	0.229386
YMR306C-A	3.99085	2.29081	0.724789	1.30893	nan	3.65718
YOL040C	3.99067	4.03084	1.55195	1.32925	nan	nan
YDL013W	3.99016	1.55617	3.04875	2.30623	nan	nan
YMR086C-A	3.98848	4.15166	3.31451	-0.845756	0.83018	1.46793
YDR024W	3.98586	2.18573	2.33399	2.3459	0.722167	1.32487
YCL008C	3.98535	0.372242	14.8373	-0.672878	-0.82181	-4.80336
YCL005W-A	3.98535	0.372242	14.8373	-0.672878	-0.82181	-4.80336
YNL053W	3.98379	3.0329	-0.04313	3.24813	2.94212	-0.271995
YOR366W	3.98362	1.45073	1.90253	2.31998	2.05294	1.18146
YOR363C	3.98362	1.45073	1.90253	2.31998	2.05294	1.18146
YGL030W	3.98247	5.83395	-0.276342	1.88333	1.40545	0.058681
YBR230C	3.98112	-2.68275	4.71345	2.64093	2.80185	1.42858
YDR145W	3.98086	5.56421	-0.694216	1.78774	1.19576	1.04797
YER022W	3.97848	3.34171	2.31115	2.52243	-0.533433	1.25428
YGL083W	3.97582	nan	4.89328	0.72938	nan	nan
YKL123W	3.97267	3.45641	5.36021	-1.00664	-0.560586	1.63375
YJR119C	3.96779	0.196531	4.50902	3.85929	0.213928	0.093469
YGL233W	3.96765	6.1135	1.42871	0.672491	-0.261794	0.919024
YER053C-A	3.96661	1.63946	2.10254	2.71327	1.11553	1.29883
YJR094C	3.96411	1.80209	3.24946	1.57387	1.50419	0.734397
YNL083W	3.96049	3.80655	0.808512	2.94333	0.672631	0.624895
YNL084C	3.96049	3.80655	0.808512	2.94333	0.672631	0.624895
YAR031W	3.96023	1.26011	3.5011	2.74387	0.841988	0.508287
YBR245C	3.94954	1.57454	3.82439	1.5032	0.584141	1.34516
YDR177W	3.94942	1.10685	2.63037	2.41969	1.45667	1.2176
YDR512C	3.94195	-1.22497	2.99064	0.322572	5.79566	nan
YCL033C	3.9415	2.091	3.53675	3.12348	-0.658748	0.720982
YML026C	3.94022	1.46415	2.24929	1.90985	1.69615	1.49117
YNL172W	3.93642	1.42433	0.838305	4.55653	nan	1.05367
YPL151C	3.93477	2.946	1.90794	1.31769	1.32751	1.29927
YJL118W	3.93009	1.19605	5.87674	2.09189	0.584506	-0.961245
YGR265W	3.9297	3.37342	3.1768	1.41279	0.084669	0.739406
YMR172W	3.92774	2.18303	2.95189	2.13828	0.723456	0.786027
YPL079W	3.92502	1.58417	3.28643	1.93487	0.683341	1.28779
YPR005C	3.9248	0.822796	4.27461	1.17916	1.71129	0.78827
YDR302W	3.92417	2.81322	1.12251	4.02437	0.391697	0.422927
YGL125W	3.92377	0.067756	6.18577	0.542641	nan	nan
YBR296C	3.9236	nan	nan	5.69967	nan	-0.150857
YDL202W	3.92111	4.40701	-1.25213	2.79029	3.8013	-0.978578
YLL009C	3.9183	-1.4129	4.72911	4.73724	-0.191415	0.899552
YBR005W	3.91691	2.16797	2.27683	0.871236	2.51779	nan
YPR159C-A	3.91622	1.09304	2.25983	2.40984	1.37892	1.61531
YDR215C	3.91359	2.14664	2.38704	1.87457	1.5216	0.821194
YMR038C	3.91346	3.24524	3.38445	1.89314	0.618004	-0.390059
YFL016C	3.9066	3.36458	1.63786	1.76398	nan	nan
YFL013W-A	3.90618	1.31556	4.08892	1.40414	nan	1.00375
YDR147W	3.90196	2.32428	4.42029	1.32988	1.21373	-0.56313
YKL047W	3.90037	4.39531	-0.138052	1.99631	2.36251	0.105417
YOL086C	3.8974	4.12967	3.13063	2.77454	-0.769523	-0.550466
YBL026W	3.89662	3.32356	3.99347	2.27833	-1.19802	0.315763
YHR141C	3.89653	1.62503	nan	5.85825	0.438555	-0.128775
YOR328W	3.89217	2.83782	-1.15999	4.00715	-0.812855	3.83103
YJR096W	3.89179	3.74935	2.42263	1.89479	0.465487	0.17005
YPL006W	3.89033	3.41691	3.07677	2.20884	0.973477	-0.976952
YMR285C	3.8896	4.66441	1.08609	1.34737	1.4698	0.129745
YNL178W	3.87841	2.25964	nan	2.51496	0.667078	2.31515
YBR125C	3.87573	0.928692	1.64801	1.09901	2.18504	2.80565
YHL020C	3.87389	3.00326	-0.223822	1.74402	3.90327	0.235555
YHL019W-A	3.87389	3.00326	-0.223822	1.74402	3.90327	0.235555
YAL008W	3.8679	2.64338	0.263046	4.21033	0.179237	1.35291
YEL051W	3.86757	1.84911	1.83236	2.13222	1.86377	0.970703
YKR001C	3.86566	1.81927	3.52366	1.7484	1.09847	0.454089
YPL060W	3.86519	2.60829	-1.83908	0.930603	0.535738	6.40728
YDL024C	3.86422	nan	4.57006	0.973559	1.03665	1.14819
YFR051C	3.85901	2.39054	1.84016	4.08369	0.608963	-0.294343
YER044C-A	3.85809	-0.938331	7.98855	-0.088708	0.935025	0.730418
YJR005C-A	3.85489	2.04666	3.73296	-0.913435	1.19023	2.5634
YOR092W	3.85097	2.56614	3.32571	-0.873393	1.96161	1.63096
YER157W	3.8456	3.51895	2.34358	2.80335	-0.638131	0.571263
YMR185W	3.84461	2.55288	1.94967	3.2331	1.35886	-0.497697
YHR022C	3.84306	2.97276	2.19414	2.21874	-0.487322	1.69501
YER058W	3.84287	5.28448	2.80262	-1.3821	0.59897	1.28894
YKL138C-A	3.84277	2.51265	1.86062	2.54383	1.04138	0.634224
YMR075C-A	3.84156	nan	-0.2876	5.85463	1.62345	0.492641
YEL053W-A	3.83103	4.30243	1.89425	1.64807	-0.271838	0.993533
YLL008W	3.82347	-1.57983	5.00494	3.80315	0.218229	1.10306
YDR141C	3.81981	2.01459	2.30365	3.4426	-0.486604	1.26711
YBR191W	3.81949	2.43493	3.33549	2.81654	-0.206331	0.160014
YOL084W	3.8183	1.37335	8.00021	0.749264	1.2095	-2.79436
YKL220C	3.81695	2.81855	1.89281	1.37354	2.01159	0.438459
YBR254C	3.81489	3.03481	2.74248	2.16618	0.515256	0.07163
YER102W	3.80891	2.87542	2.16814	0.283205	1.44783	1.7424
YDR438W	3.80831	2.23178	3.00456	3.51529	-0.874515	0.638544
YCR106W	3.80597	2.37791	4.41237	0.737253	0.578321	0.404555
YNL243W	3.80266	2.18673	2.5271	1.99886	1.35411	0.436202
YGL193C	3.79162	-1.18152	3.1657	3.11793	1.11876	2.25745
YML112W	3.7905	1.54251	2.60072	2.23527	0.18714	1.91018
YML088W	3.79028	3.72659	-0.817057	3.17321	1.30773	1.08485
YOR312C	3.78764	2.88044	-0.381484	3.59662	1.45984	0.913992
YPR039W	3.78263	2.90914	-0.981635	2.80692	1.88991	1.8339
YML069W	3.7798	1.78005	0.849917	2.63234	2.22745	0.96212
YKR075C	3.76879	1.57582	3.64685	2.98386	-0.758397	0.979144
YGL050W	3.76707	1.58913	0.321385	5.87985	0.419799	0.213258
YCR014C	3.76482	3.83238	3.74506	2.56937	-2.80514	1.07673
YBL008W	3.7623	1.11495	-0.548262	1.36867	4.17535	2.30205
YLR129W	3.75447	0.862294	2.44232	1.17757	0.460276	3.45279
YIL099W	3.75393	2.10031	3.02214	2.46043	-0.559058	1.37021
YMR108W	3.75036	3.87167	0.153784	1.63764	1.46822	1.25476
YNL312W	3.74987	2.35066	-0.659941	4.38238	2.05929	0.252578
YMR111C	3.74942	-0.571548	0.849389	2.28114	nan	4.93985
YDL083C	3.74825	1.04073	2.13641	3.13576	1.52871	0.539746
YOL110W	3.74822	0.556419	1.02169	3.17338	3.33907	0.290694
YOL111C	3.74822	0.556419	1.02169	3.17338	3.33907	0.290694
YKR017C	3.74652	2.86416	1.37512	4.61595	-0.413341	-0.06441
YML114C	3.74511	2.83825	0.719292	2.47347	1.75526	0.588039
YOL022C	3.74389	2.47745	0.820555	2.62285	1.52083	0.929895
YDR325W	3.73765	1.39167	2.41798	2.37545	2.70587	-0.533329
YGL099W	3.73729	3.16205	2.97697	2.87018	-1.34389	0.691518
YCR003W	3.72742	4.68165	2.35422	1.73079	0.479356	-0.911263
YCR002C	3.72742	4.68165	2.35422	1.73079	0.479356	-0.911263
YHR129C	3.72731	3.13844	1.44764	2.20478	1.02394	0.519729
YPR155C	3.72587	1.55841	4.39391	2.89627	-0.789679	0.272381
YOL127W	3.7256	3.72821	2.30487	0.354944	1.47946	0.463211
YDL158C	3.72388	2.42059	3.5224	1.54101	1.87001	-1.02716
YDL173W	3.7212	4.58427	1.64582	-1.44255	2.49324	1.04007
YOL025W	3.7165	0.868743	2.71328	2.85514	nan	nan
YJR136C	3.71294	3.15347	-1.60067	4.17844	2.21492	0.356225
YJR135W-A	3.71097	1.79725	5.63202	1.49476	-0.7741	0.148048
YGR252W	3.71055	3.15893	0.360697	1.11032	0.821741	2.84536
YLR460C	3.70987	1.15058	nan	5.41951	2.13427	-1.28461
YGR184C	3.7056	3.54012	1.85621	3.20447	0.307788	-0.622603
YGR290W	3.70488	4.35742	6.06283	-1.92842	1.15377	-1.36123
YBR164C	3.70469	2.76115	2.84809	1.01619	0.932275	0.726222
YMR073C	3.70459	1.19022	2.06349	1.97636	1.44181	1.61183
YNL307C	3.7019	1.20861	4.57083	1.68658	0.722886	0.088787
YMR303C	3.69866	5.02227	3.52421	-0.882173	0.449817	0.156322
YDL165W	3.69629	2.11428	1.91073	2.24884	1.21226	0.779037
YDL166C	3.69629	2.11428	1.91073	2.24884	1.21226	0.779037
YMR315W-A	3.69521	3.98091	-0.852566	3.1496	0.722403	1.2624
YOL132W	3.69306	1.7621	2.18923	4.18377	-0.796221	0.919055
YDR307W	3.6926	0.44814	2.52348	0.864627	2.61359	1.80708
YJL005W	3.69192	3.7635	1.45848	3.48348	-0.632124	0.182056
YMR004W	3.69132	3.53317	2.81689	-0.976894	1.57746	1.30341
YDR419W	3.68728	4.15024	2.51928	-0.454523	1.07062	0.959391
YDR129C	3.68494	2.22733	1.321	2.78558	0.794959	1.11092
YIL120W	3.68423	4.75022	3.39591	1.65621	-0.5894	-0.974744
YCR048W	3.68123	1.96416	2.16414	3.12295	2.21585	-1.23563
YKL143W	3.68098	5.87433	0.690958	nan	0.463153	0.333515
YHR146W	3.67899	0.336572	-0.044464	2.35942	4.11984	1.45511
YDL241W	3.67808	1.68605	1.15864	4.82043	nan	-0.308957
YNL129W	3.67771	3.0343	1.45384	3.45497	1.10068	-0.820183
YBL105C	3.67664	3.50125	2.8456	1.39875	nan	-0.392335
YGR070W	3.67621	-1.37772	6.87185	nan	nan	0.873251
YAR019W-A	3.6748	2.29774	1.62755	3.70305	-0.133653	0.722411
YJL061W	3.6726	2.91361	1.89722	1.55031	nan	nan
YMR046W-A	3.67146	5.71816	0.109791	0.53121	nan	nan
YJL080C	3.67088	2.04134	1.53536	3.07328	nan	0.691792
YDR205W	3.66978	1.51742	1.36312	2.44802	1.87502	1.00231
YDR498C	3.66701	2.47976	-0.329947	2.63474	2.54946	nan
YER175C	3.66586	2.28132	-0.380075	2.4421	2.74968	1.10408
YDL085W	3.66053	1.79652	7.22477	-1.37793	-0.593577	1.13543
YER086W	3.65706	2.32215	2.53239	2.89547	-0.236746	0.66419
YLL056C	3.65608	1.8527	3.63735	1.428	0.970221	0.286977
YGR270C-A	3.65579	3.28046	1.63837	0.771092	1.85297	0.631702
YHR100C	3.65427	2.28663	4.95399	-0.23101	0.798408	0.36317
YKL033W-A	3.65261	-3.08229	7.68837	3.19184	0.905251	-0.535682
YMR239C	3.65176	6.99859	-1.85007	1.32847	0.503092	1.1855
YGL133W	3.65046	-0.688188	10.0046	0.041288	-0.135034	-1.06002
YML008C	3.65026	3.53749	-0.530121	4.32999	1.05505	-0.230181
YPR074W-A	3.64691	1.75571	2.04139	3.15344	0.255493	0.948713
YER082C	3.64564	1.96181	2.10383	2.17241	0.590661	1.32318
YOR045W	3.64488	1.4932	0.878906	4.66842	1.84672	-0.737046
YJL196C	3.64128	-1.25546	3.84638	1.30967	2.79786	1.44371
YDL050C	3.6371	2.47823	3.3639	2.7824	-0.538744	0.047022
YNL236W	3.63291	1.31987	2.60124	2.78689	1.67445	-0.259033
YLR448W	3.63174	-0.955724	3.3308	4.50849	1.90949	-0.672222
YJR137C	3.62843	1.38989	2.79644	2.61051	1.03023	0.286337
YJR092W	3.62839	2.42474	2.18553	2.97969	1.27063	-0.747266
YLR221C	3.62497	3.3778	1.81194	1.76328	0.239119	0.913549
YLR312C	3.62406	2.55554	2.81942	1.01504	2.0505	-0.336854
YDL121C	3.62384	2.35982	1.53192	2.97026	0.563111	0.678033
YJL090C	3.62155	2.49828	1.16661	2.15738	1.4287	0.847081
YPR083W	3.62139	2.28062	2.65898	3.04686	-2.39744	2.50864
YPR082C	3.62139	2.28062	2.65898	3.04686	-2.39744	2.50864
YDR263C	3.62113	2.51723	2.04472	2.15908	0.586438	0.789641
YLR440C	3.61778	3.29	2.51593	2.15788	1.07994	-0.954154
YEL038W	3.61772	1.79206	2.19313	2.12589	1.9892	-0.010825
YPL250W-A	3.61171	3.3444	3.07332	0.520733	1.2763	-0.138728
YDR413C	3.6107	0.631784	2.27276	nan	3.34936	nan
YNL131W	3.61015	2.95512	1.42999	2.39673	0.133794	1.1569
YHR165C	3.60873	-0.571548	2.13801	4.16888	1.81948	0.514535
YJR020W	3.6083	1.32657	2.6973	2.94371	1.67827	-0.577455
YJR017C	3.6083	1.32657	2.6973	2.94371	1.67827	-0.577455
YDR314C	3.60324	-0.813043	3.13316	2.63952	2.19826	0.899184
YNL114C	3.60237	2.52475	-0.33026	3.19864	1.51642	1.14561
YDR449C	3.60234	2.98636	4.72546	-0.259006	0.643266	-0.041
YEL070W	3.60004	2.71664	nan	nan	0.533717	2.98509
YDR477W	3.59435	1.8036	1.72503	5.17572	-0.297125	-0.370018
YMR126C	3.58987	3.63128	2.1377	2.34443	-0.920436	0.834225
YGL170C	3.58539	1.89109	3.09454	0.645986	2.23678	0.148788
YML118W	3.58461	1.71155	1.93868	1.54707	2.20797	0.610164
YBL072C	3.5775	6.21574	-1.43895	3.03389	1.24799	-1.05913
YPL240C	3.57392	1.2496	1.67491	6.07893	-1.49324	0.481337
YEL052W	3.57385	3.42861	-1.54709	2.2752	2.36973	1.46493
YIR008C	3.57267	1.69423	1.4222	4.52974	-0.128863	0.471428
YNL274C	3.57094	3.83214	2.55798	1.20858	0.43125	-0.045086
YGL169W	3.57091	1.89109	3.65076	0.959023	2.23678	-0.752855
YJL004C	3.56916	5.19161	0.01471	1.12094	nan	0.811055
YCR054C	3.56831	3.84331	1.9628	3.16348	-1.1185	0.127898
YKL136W	3.56586	1.95316	-0.534043	3.77027	-0.405114	3.18923
YDR250C	3.56582	1.45467	3.02939	nan	1.43705	1.21053
YIL010W	3.5638	1.93632	9.08129	-2.75709	-0.809787	0.518168
YPL016W	3.56208	3.30205	-0.418839	3.2865	nan	nan
YDR375C	3.56121	0.045877	4.0045	2.0467	0.345704	1.52033
YDR376W	3.56121	0.045877	4.0045	2.0467	0.345704	1.52033
YGR087C	3.55673	nan	2.26018	nan	nan	2.76979
YIR002C	3.55556	2.36204	4.03261	1.57766	-0.872485	0.850653
YGR168C	3.55438	2.01184	-1.68289	6.79053	1.22151	-0.393149
YJL091C	3.55358	1.7682	3.2056	3.15793	-0.271172	0.085484
YJL123C	3.55282	1.92959	1.59271	0.658847	2.59845	1.16475
YLR396C	3.55249	4.33839	2.98467	nan	-1.35542	1.13734
YGL123W	3.54927	4.34004	-0.968789	2.63157	0.575434	1.35815
YKL117W	3.549	2.56226	3.58041	1.55065	0.319761	-0.077264
YDR259C	3.54765	3.62883	-2.56154	2.60014	3.04714	1.21823
YLR149C	3.54734	2.34048	0.001104	2.5758	0.599203	2.41551
YCR035C	3.54529	1.41302	2.867	-0.226206	3.16404	0.709651
YPL242C	3.5439	3.5116	1.56737	2.49801	-0.555292	0.902713
YMR059W	3.54389	2.62795	0.093312	1.94145	nan	2.42507
YOR117W	3.54327	0.04753	4.85107	3.09929	-0.911341	nan
YDL119C	3.54278	1.21254	2.50862	2.05719	1.44598	0.697551
YJR149W	3.54062	1.12683	3.98826	2.22421	-0.019183	0.596951
YFR017C	3.53979	2.84606	2.79084	1.94796	0.727712	-0.397362
YNL306W	3.53888	2.21322	2.83059	2.29086	0.160235	0.418273
YKL140W	3.53834	2.18849	5.58717	0.99229	-0.075264	-0.780722
YDR471W	3.53499	2.6917	0.098156	2.56182	0.668053	1.88475
YPR153W	3.53333	0.957901	4.37642	1.27957	0.528957	0.757925
YLR298C	3.53302	2.18713	1.73983	-0.597504	2.20059	2.37002
YGL092W	3.53294	2.28595	3.71874	2.00593	-0.80057	0.689838
YOR183W	3.53028	4.64557	0.793076	1.83518	-0.397103	1.01723
YJR016C	3.52785	1.83475	-0.940383	4.11386	1.28474	1.59553
YBR099C	3.52534	1.55936	0.971733	1.8724	0.744331	2.73508
YML065W	3.52476	3.65847	4.06744	1.86439	-0.269611	-1.43909
YDL026W	3.52259	1.56915	1.24572	2.91416	0.611308	1.5364
YCL011C	3.52192	3.21457	0.463797	0.495108	0.990693	2.71109
YDR363W-A	3.51674	-0.983251	3.44261	2.70757	1.43683	1.2599
YLR060W	3.51517	3.21773	-2.68799	2.42399	2.94212	1.96431
YCR047W-A	3.51511	5.07936	4.51882	-0.408522	-0.231024	-1.09861
YOR186W	3.5146	5.12446	nan	0.587421	0.375589	nan
YJL083W	3.50793	-1.15801	3.36851	4.49383	-0.584818	1.72445
YPL014W	3.50606	2.86701	2.37836	1.11179	1.13005	0.352569
YBR237W	3.50407	0.958952	-0.06254	3.8321	2.54126	0.565564
YBR236C	3.50407	0.958952	-0.06254	3.8321	2.54126	0.565564
YJL139C	3.50306	3.40875	0.932709	2.1766	1.78901	-0.473986
YLR181C	3.50156	1.0032	2.92576	3.20709	0.834366	-0.140694
YLR182W	3.50156	1.0032	2.92576	3.20709	0.834366	-0.140694
YJR055W	3.49838	1.51074	1.3303	2.28659	0.845983	1.849
YCL005W	3.49154	3.09667	1.78166	2.91687	0.602992	-0.590862
YBR180W	3.48951	3.59466	2.95803	-0.964187	0.937198	1.27708
YBR187W	3.48281	1.68973	3.23571	nan	nan	nan
YCR088W	3.48142	1.69044	2.80103	3.36595	-0.114911	0.042182
YDL051W	3.47937	2.21124	2.27788	1.98354	1.77749	-0.470033
YGL258W	3.47789	-0.214938	7.07996	2.21379	0.655894	-1.9579
YGR273C	3.47739	0.619154	2.80856	0.809891	2.98854	0.549525
YMR112C	3.47719	2.2276	1.6256	2.78237	-0.475834	1.6155
YDL230W	3.47598	1.6359	2.74564	1.80668	1.44953	0.13479
YLR063W	3.47568	1.5176	3.04286	2.46743	0.802971	-0.059019
YLR062C	3.47568	1.5176	3.04286	2.46743	0.802971	-0.059019
YPR170W-B	3.47454	2.10423	2.67669	1.91453	0.512459	0.561399
YPR170W-A	3.47454	2.10423	2.67669	1.91453	0.512459	0.561399
YOL116W	3.47146	2.17797	1.7611	3.49266	0.853802	-0.52311
YOR341W	3.46673	0.92402	2.1047	3.49173	nan	0.413006
YJL128C	3.46641	2.15082	3.74908	0.708308	-0.432228	1.57515
YDR452W	3.46167	0.22775	0.327523	6.68175	-0.454955	0.958473
YFR042W	3.4606	-1.02485	-0.596357	6.50435	2.37209	0.482908
YNL162W	3.46046	nan	nan	nan	3.46046	nan
YJR047C	3.45741	2.5026	5.33306	1.54997	-0.868099	-0.786515
YJL016W	3.45736	1.45359	2.30013	2.2346	nan	nan
YJR132W	3.45653	3.41368	2.5747	1.3958	0.29232	0.052546
YBR220C	3.45639	2.35341	3.43622	-0.132388	0.947512	1.12396
YMR154C	3.455	2.82706	4.78069	1.36637	-0.543723	-0.704777
YDL086C-A	3.44981	1.7816	1.0347	2.47675	1.54354	0.877425
YOR364W	3.44881	2.10532	1.90253	1.7083	nan	1.18146
YNL313C	3.44304	2.35066	-0.659941	4.38238	1.3732	0.252578
YKR088C	3.44244	1.65522	2.42707	0.991225	0.756281	1.86774
YHR182C-A	3.43687	1.67157	-1.34761	4.89247	1.60107	0.867598
YDR095C	3.43426	2.80922	3.22096	0.524422	0.269732	0.854898
YER128W	3.43379	0.051944	1.32718	4.19288	0.737189	1.36899
YOL143C	3.43333	0.623823	1.8207	1.19277	3.48391	0.555954
YBR165W	3.42582	2.76115	2.22452	1.01619	0.932275	0.726222
YOR094W	3.42349	-0.051743	4.89328	nan	nan	nan
YLR262C	3.42002	1.53393	2.07222	2.86397	0.611717	0.565564
YFL017C	3.41903	0.839811	0.541097	1.96888	3.63946	0.655946
YHR114W	3.41797	3.12319	2.02316	2.50233	-0.378836	0.372983
YBR273C	3.41403	2.09361	3.16407	1.38918	-0.016774	1.0039
YBR274W	3.41403	2.09361	3.16407	1.38918	-0.016774	1.0039
YHL042W	3.41364	0.611886	1.49042	3.29276	nan	1.43221
YOR005C	3.4123	3.06852	4.23506	1.83564	-0.975771	-0.53331
YAL067C	3.41108	6.74219	0.376466	0.563812	-0.986244	0.931193
YPR085C	3.41002	1.393	1.1525	3.1357	2.07925	-0.13541
YPR086W	3.41002	1.393	1.1525	3.1357	2.07925	-0.13541
YJL044C	3.40908	2.1637	2.40918	1.6688	0.126768	1.25448
YHR085W	3.40641	3.97743	1.91285	0.170929	0.946224	0.609528
YOL054W	3.40537	nan	0.572004	4.52832	nan	0.797953
YBR162W-A	3.40444	1.55293	5.43549	1.84411	-1.58475	0.36477
YKL214C	3.40106	3.2017	1.03822	1.71008	0.459905	1.19512
YHR115C	3.39734	2.63747	3.02913	2.54998	0.210706	-0.830608
YBL005W	3.39668	4.68105	2.99327	2.0368	-1.46719	-0.648727
YGR219W	3.39624	0.931502	0.748938	4.62787	0.228466	1.05745
YMR136W	3.39476	1.86654	2.12713	1.64383	1.29171	0.661698
YBR300C	3.39435	-2.11229	-2.55416	10.4363	1.69106	0.129069
YPR108W-A	3.39028	1.79118	11.8976	-0.220463	-1.97072	-3.91669
YLR423C	3.38815	-0.247572	4.00564	2.11039	nan	nan
YLR424W	3.38815	-0.247572	4.00564	2.11039	nan	nan
YDR316W-A	3.38775	2.41955	1.29534	2.22519	0.905229	0.729935
YDR316W-B	3.38775	2.41955	1.29534	2.22519	0.905229	0.729935
YML039W	3.38775	2.41955	1.29534	2.22519	0.905229	0.729935
YML040W	3.38775	2.41955	1.29534	2.22519	0.905229	0.729935
YPL257W-B	3.38775	2.41955	1.29534	2.22519	0.905229	0.729935
YPL257W-A	3.38775	2.41955	1.29534	2.22519	0.905229	0.729935
YOL103W-B	3.38775	2.41955	1.29534	2.22519	0.905229	0.729935
YOL103W-A	3.38775	2.41955	1.29534	2.22519	0.905229	0.729935
YPR158W-A	3.38775	2.41955	1.29534	2.22519	0.905229	0.729935
YPR158W-B	3.38775	2.41955	1.29534	2.22519	0.905229	0.729935
YIL013C	3.38406	2.04731	2.01301	3.6793	-1.17537	1.00274
YPR026W	3.38393	3.28068	6.21813	0.558485	-1.65405	-0.83656
YDR120C	3.38348	1.67842	3.27504	0.808715	3.17008	-1.36657
YDR121W	3.38348	1.67842	3.27504	0.808715	3.17008	-1.36657
YGR241C	3.38249	4.01947	5.74576	-2.47378	-0.028764	0.30079
YKL100C	3.38186	2.1934	3.81225	1.35705	-0.447034	0.646408
YHR186C	3.38162	2.76303	1.85888	-0.771075	3.36465	0.34605
YGR065C	3.37859	-1.36421	1.21392	3.34014	3.7564	0.608507
YPR199C	3.37726	nan	0.65002	1.78143	2.63687	1.6862
YHR130C	3.37347	3.8351	-0.908987	1.76388	2.64007	0.213236
YML078W	3.37158	2.65308	2.83351	2.30047	-0.272267	0.024282
YDR174W	3.37157	2.64796	1.89619	1.25797	1.03989	0.69706
YMR091C	3.37114	1.95981	2.15334	2.77844	1.19751	-0.551007
YDL179W	3.3681	0.912391	2.52065	3.03459	-0.12703	1.19071
YDL226C	3.36765	3.15698	2.82249	0.550077	0.245715	0.755041
YDL225W	3.36765	3.15698	2.82249	0.550077	0.245715	0.755041
YBR045C	3.36639	-2.16038	4.56419	2.76692	0.722167	1.63458
YBR114W	3.36381	-1.29788	1.82588	5.7822	1.24622	-0.034728
YJR145C	3.36321	2.54696	1.53205	1.01593	1.08423	1.34121
YPL091W	3.36144	1.94722	1.84127	2.03368	nan	nan
YMR246W	3.36043	2.50266	1.0978	0.090657	2.75584	1.06719
YML128C	3.35922	3.57819	1.18463	0.029752	0.639874	2.07899
YGL124C	3.35719	nan	1.36212	3.38566	nan	nan
YPL186C	3.35425	2.29089	2.11591	4.3634	-1.2481	-0.021768
YOL160W	3.3542	4.93139	2.47329	-0.306635	0.476732	-0.074565
YMR063W	3.3533	2.9725	-1.42174	3.23401	3.20602	-0.492579
YIL114C	3.35249	1.67233	2.34982	1.41008	1.46647	0.59769
YKL207W	3.35192	1.28196	-0.353721	1.79147	4.09835	0.677075
YCR015C	3.35096	0.455377	2.27048	2.40272	1.6498	0.714593
YDR178W	3.34905	2.62998	0.525494	1.20706	2.6213	0.504853
YJL213W	3.34733	2.06349	2.52547	1.56831	0.382843	0.944747
YBR087W	3.34733	2.08408	3.11174	2.22191	-0.725414	0.792538
YKL005C	3.34629	2.98532	-1.14854	1.47697	3.33453	0.834255
YNL310C	3.34405	3.22115	-0.65087	4.09047	0.085245	0.731539
YNL309W	3.34405	3.22115	-0.65087	4.09047	0.085245	0.731539
YJL159W	3.34205	4.0345	3.28011	2.0606	-1.85055	-0.051603
YGR173W	3.34067	4.78323	0.794601	1.47497	0.685312	-0.268141
YGR172C	3.34067	4.78323	0.794601	1.47497	0.685312	-0.268141
YFL041W-A	3.33997	1.55249	3.61267	2.73008	-0.687026	0.260181
YGL180W	3.33895	2.95171	3.01313	0.246896	nan	0.466155
YGR055W	3.33755	3.36299	1.692	1.24967	1.46047	-0.302131
YDR189W	3.33606	0.769963	1.94946	3.37297	1.68534	-0.318072
YKR102W	3.33584	-0.387201	-0.579787	10.8265	-1.87984	-0.520544
YLR183C	3.32545	1.16678	4.0238	2.24703	-0.493231	0.491548
YIL079C	3.32541	1.6641	2.02269	2.53294	1.56462	-0.348524
YBR290W	3.32169	2.98999	0.528808	3.31474	0.53185	0.062152
YDR317W	3.32127	2.81241	2.20286	2.09984	0.098315	0.213153
YPL156C	3.32057	-0.449943	-0.318852	9.57552	-0.46516	-0.916543
YER176W	3.31794	2.63831	1.55903	1.69552	1.55536	-0.029088
YMR156C	3.31461	0.230978	2.52879	1.98525	2.40133	0.265343
YER088C	3.31449	1.8129	2.34541	1.95927	0.565135	0.728705
YGR202C	3.3133	1.05976	1.89595	1.44648	1.46229	1.54427
YLR433C	3.31282	2.85873	5.45177	0.288282	-0.251311	-0.939765
YLR435W	3.31282	2.85873	5.45177	0.288282	-0.251311	-0.939765
YJL177W	3.31047	1.67697	2.50598	1.71056	1.57421	-0.065287
YDR288W	3.3094	3.18371	2.09139	3.07137	-1.05569	0.109266
YDR379C-A	3.30881	4.16045	-0.072415	2.17577	0.353816	nan
YPR094W	3.30877	3.34195	-0.812017	3.54248	2.3582	-1.03196
YML034C-A	3.30572	4.78555	2.38711	-0.485608	0.143055	0.561705
YMR179W	3.30524	3.69914	1.84215	0.003831	1.66677	0.178846
YBR049C	3.30502	1.29567	1.90314	2.4216	-0.559189	2.32903
YOR056C	3.30492	7.21157	-3.55569	2.7605	0.193463	nan
YBR260C	3.30439	0.908101	1.61394	2.97903	0.501907	1.38587
YNL080C	3.30322	2.14362	-0.836673	6.38835	-0.03492	-0.274143
YOL076W	3.30314	2.82295	0.106288	1.25593	2.53968	0.661214
YHR099W	3.30303	1.7004	1.8229	2.69345	0.82658	0.342466
YDR337W	3.3027	1.03009	5.59446	0.650666	0.65811	-0.548262
YDL156W	3.30246	2.28335	2.05743	1.82723	1.78688	-0.570363
YDL157C	3.30246	2.28335	2.05743	1.82723	1.78688	-0.570363
YOR022C	3.30157	1.31801	0.849389	2.56431	0.722167	1.92866
YEL063C	3.30079	-0.414041	2.55116	4.69503	0.398943	0.149708
YJL195C	3.29975	-0.802001	2.20817	-1.14687	6.83789	0.281287
YPR116W	3.2997	0.725289	1.60916	2.9974	1.77755	0.26895
YKL023C-A	3.2968	2.42901	0.551748	-0.195159	0.408709	4.17757
YGL034C	3.2948	1.89884	2.08279	3.23331	-1.21801	1.37047
YJL140W	3.29144	3.56999	2.16866	2.94817	-2.46726	1.14033
YBR166C	3.29066	0.999932	1.88068	3.3092	0.58533	0.583006
YJL156C	3.28887	2.69745	2.52681	2.62247	-1.24843	0.755849
YCR090C	3.28583	3.01422	2.2805	2.12037	0.323227	-0.39097
YCL027W	3.28276	3.12156	2.4488	-0.556053	2.58189	-0.255721
YPL195W	3.28225	1.79303	1.80227	2.90222	-0.833857	1.67566
YML060W	3.28097	1.63282	2.79056	2.04215	-0.062891	0.933821
YJR121W	3.27902	2.16371	1.3266	1.52502	0.824702	1.49208
YDR117C	3.27871	3.02618	0.99691	2.13315	0.650192	0.524999
YDR118W	3.27871	3.02618	0.99691	2.13315	0.650192	0.524999
YJL089W	3.27798	0.572517	3.04081	2.43243	nan	0.510198
YJL183W	3.27789	1.27954	2.71228	3.96901	1.10401	-1.73525
YDL178W	3.27683	2.11028	2.0704	-1.63153	3.75636	1.0217
YDL170W	3.26998	0.649636	1.90013	2.12037	nan	1.86982
YOL003C	3.26899	1.89462	1.63558	3.01453	0.445918	0.319044
YGR239C	3.26756	4.30134	1.80833	1.87329	-1.30618	0.629724
YDL188C	3.26548	2.84247	2.04777	2.29663	-0.491858	0.606822
YKL149C	3.2642	1.69979	2.22265	2.26645	-0.013831	1.1239
YKL204W	3.26143	2.80542	0.183247	1.52231	2.32634	0.455457
YGL213C	3.25989	4.56433	0.419471	2.56318	nan	-1.02719
YOL007C	3.25886	1.49095	1.93429	2.11876	-0.147664	1.8907
YNR024W	3.25787	3.8544	-1.92589	3.97388	0.35642	1.02602
YKR027W	3.25768	-1.9182	nan	7.71987	-1.11145	1.82514
YDR076W	3.25728	3.76721	4.33561	-2.07161	1.32932	-0.077031
YPR186C	3.25372	3.36183	4.32289	-1.03828	-0.371086	1.00017
YHR203C	3.25223	-2.85438	5.79355	3.31401	2.2581	-1.23907
YPL135W	3.25158	1.02215	3.13637	2.15001	1.25318	-0.290958
YDR354C-A	3.25075	1.28373	1.9484	1.92567	nan	1.34369
YDR169C	3.24779	3.45457	2.43497	2.785	-2.69626	1.28399
YOL029C	3.24502	-1.9404	1.89878	4.96458	0.667057	1.66607
YLR240W	3.24204	4.26805	3.28217	-1.05833	1.16069	-0.403162
YLR239C	3.24204	4.26805	3.28217	-1.05833	1.16069	-0.403162
YDR149C	3.23661	2.12857	6.73399	-4.15302	0.722167	1.80556
YNL152W	3.2356	5.85822	0.639699	0.940592	0.377779	-0.581279
YNL153C	3.2356	5.85822	0.639699	0.940592	0.377779	-0.581279
YCR083W	3.23495	3.49583	1.49968	3.11269	-0.43129	-0.443357
YJR043C	3.23473	1.62168	-1.39495	4.11276	1.89193	1.00166
YBR298C-A	3.23419	1.56655	-0.875147	3.28339	3.21293	0.044158
YDR310C	3.2333	2.61957	3.72176	1.91513	-0.950258	-0.076332
YGR153W	3.2328	1.9777	1.39108	2.17913	1.69962	-0.018768
YOL064C	3.23206	2.37621	2.09123	2.31681	-0.062875	0.505724
YDL058W	3.22928	1.54658	1.52953	3.54847	-0.584302	1.18061
YDR531W	3.22921	1.75159	4.99532	-1.62217	-0.093021	2.18901
YNR044W	3.22903	2.46001	0.659909	3.08491	0.369967	0.645538
YMR235C	3.22527	1.3495	3.02369	1.76763	0.514389	0.556707
YMR236W	3.22527	1.3495	3.02369	1.76763	0.514389	0.556707
YNR019W	3.22478	1.09556	2.98603	3.12084	-0.446687	0.455086
YHL031C	3.22258	4.90466	1.16618	0.121371	0.356934	0.656764
YER140W	3.22118	-0.796621	1.13151	3.0539	2.24457	1.56943
YER139C	3.22118	-0.796621	1.13151	3.0539	2.24457	1.56943
YDL171C	3.22096	2.75651	3.14997	-0.307352	0.906526	0.696647
YCL030C	3.22008	1.90198	1.22541	2.8433	1.8645	-0.634849
YDR198C	3.21645	3.30332	1.6801	0.228891	1.61349	0.366396
YDR199W	3.21645	3.30332	1.6801	0.228891	1.61349	0.366396
YDR420W	3.21487	2.79557	1.31976	1.63155	0.349885	1.0919
YML061C	3.21466	1.63282	2.79056	2.04215	-0.062891	0.785549
YOR298C-A	3.21379	2.17368	-1.7498	3.73059	1.08283	1.94896
YPL142C	3.21313	1.73603	1.12668	0.545251	2.3166	1.46022
YPR003C	3.20983	-0.365358	0.99179	3.19704	2.43728	0.916651
YFL054C	3.20875	1.89786	2.11106	1.96966	1.06449	0.131905
YPL146C	3.20396	2.2955	0.499652	2.00446	2.02746	0.337202
YBR079C	3.20338	1.84926	3.03967	0.886206	0.146875	1.24097
YCL043C	3.19985	-0.334933	0.721885	4.47346	1.1917	1.10298
YOR058C	3.19819	0.764422	1.03768	1.97663	-0.913864	4.2865
YMR042W	3.19351	2.59905	-0.890552	3.11964	1.09518	1.2176
YLR123C	3.19057	2.80082	0.324203	1.02718	1.05807	1.92406
YLR125W	3.19057	2.80082	0.324203	1.02718	1.05807	1.92406
YHL029C	3.1905	3.20005	-0.446572	2.13024	1.36371	0.886759
YKL097C	3.18907	3.34002	1.50905	2.17086	0.082002	0.029035
YOR160W	3.18685	8.25842	-3.5801	2.59436	0.327487	-0.474158
YOR159C	3.18685	8.25842	-3.5801	2.59436	0.327487	-0.474158
YDL147W	3.18661	1.6694	1.79062	2.11035	0.807781	0.747332
YDR004W	3.1866	1.84929	2.47194	2.43056	0.853919	-0.480254
YDR013W	3.18436	3.65104	0.91394	1.15763	1.10835	0.28949
YOR052C	3.1843	3.3904	3.33573	0.59172	-0.984607	0.787071
YJL069C	3.18393	3.86581	0.685307	1.81954	0.882859	-0.134036
YDL007C-A	3.18313	2.29413	2.99644	0.745428	1.40298	-0.321281
YIL077C	3.18275	-0.18979	0.578907	6.05924	0.90921	-0.240718
YGL235W	3.1819	0.510371	4.59772	0.684044	2.15706	-0.834253
YGL162W	3.17946	4.83659	-2.23258	5.15547	-2.12405	1.47406
YMR252C	3.17939	1.75766	2.38498	0.633777	1.64202	0.690907
YDR275W	3.17918	3.54805	2.76815	0.575666	0.156329	0.060653
YLR226W	3.17868	3.97704	0.204417	1.43076	0.295055	1.20047
YLR410W	3.17764	3.99809	-0.179531	2.57698	nan	-0.040257
YOL114C	3.17714	2.64923	2.41194	2.72644	0.282479	-0.965799
YGR063C	3.17572	4.62239	1.75601	0.039672	0.792027	-0.108977
YDR280W	3.17406	2.2812	3.95426	-0.930038	1.04271	nan
YBR262C	3.17327	-0.070559	2.23918	2.25872	1.57808	1.09024
YBR263W	3.17327	-0.070559	2.23918	2.25872	1.57808	1.09024
YOL021C	3.17259	1.6089	1.00325	2.20261	0.257628	2.02175
YLR404W	3.16885	1.48443	2.84522	1.09128	1.90467	-0.239838
YPL280W	3.16799	1.1635	3.08543	1.67909	nan	0.407954
YLR258W	3.16605	3.70394	1.24666	2.66959	0.344941	-0.885632
YDR379W	3.16141	1.85204	1.50349	2.56063	1.50536	-0.352376
YLR386W	3.15826	2.25887	3.04922	1.82455	-0.169104	0.098552
YLR385C	3.15826	2.25887	3.04922	1.82455	-0.169104	0.098552
YBR232C	3.15762	2.33982	3.08656	-0.499097	0.804066	1.3293
YLR268W	3.15746	2.3603	1.26822	3.30307	0.183212	-0.054506
YGR250C	3.15661	2.31593	-0.883786	3.91725	0.164811	1.54418
YML127W	3.15654	3.57819	1.21044	0.989254	-0.066128	1.34649
YLR451W	3.1565	1.40993	4.04023	0.835517	1.25279	-0.480322
YGL138C	3.15595	2.36875	4.89795	3.6422	0.436504	-4.2885
YDR340W	3.15345	3.13354	1.83122	2.38967	0.478428	-0.781532
YGR016W	3.15214	1.87094	1.75531	1.83581	0.722167	0.864167
YGR015C	3.15214	1.87094	1.75531	1.83581	0.722167	0.864167
YDR006C	3.15132	3.91146	2.54563	2.77859	-1.39778	-0.791336
YDR430C	3.14996	2.84318	1.75005	0.918234	0.635372	0.896708
YDR432W	3.14996	2.84318	1.75005	0.918234	0.635372	0.896708
YKL077W	3.14732	2.88934	0.251352	3.25444	0.357829	0.284667
YDL236W	3.14584	1.73176	3.75716	2.31884	-0.383997	-0.389443
YGR130C	3.14441	3.41973	0.350761	4.11883	-1.25804	0.399838
YIL135C	3.14392	-0.570209	3.21536	3.05282	0.015903	1.31615
YJL172W	3.14215	-1.44029	4.16447	3.09182	2.12203	-0.911985
YJR148W	3.14171	1.44037	-0.83168	2.11192	1.4691	2.83537
YPR071W	3.13998	nan	5.04574	-0.263263	nan	0.656127
YHL041W	3.13992	2.77783	-0.483432	1.7102	1.27627	1.74021
YLR080W	3.13789	2.66894	1.72022	2.14565	0.660847	-0.17912
YFL023W	3.13563	2.27435	4.05887	1.18026	0.444424	-0.946427
YMR220W	3.13451	1.8163	-1.38276	6.88272	2.02076	-2.32803
YFL008W	3.1336	0.579955	2.37096	3.90682	0.407923	-0.258729
YDL159C-B	3.13308	3.58673	1.53784	0.606503	0.292568	0.982131
YBR179C	3.13288	-0.054661	1.23268	11.4408	-6.31492	0.701396
YKL225W	3.13285	1.894	1.75252	2.27554	-0.046568	1.12977
YPL068C	3.13179	1.27924	1.76803	1.72461	nan	1.4917
YKL026C	3.13143	nan	3.13143	nan	nan	nan
YOL155C	3.13053	nan	4.41314	nan	0.179972	0.829123
YNL213C	3.13016	-0.128971	1.85231	3.50459	1.24212	0.529197
YJL161W	3.12923	2.66393	2.95115	0.85783	1.01608	-0.491832
YKL021C	3.12881	1.22969	2.39371	0.845737	-0.634547	3.16165
YJL078C	3.12677	0.527936	5.58062	1.25238	nan	-1.10739
YMR281W	3.126	1.99064	-1.05104	0.615139	1.57758	3.85764
YGR294W	3.1241	-0.934211	-0.23355	2.58574	4.49581	1.07192
YDR296W	3.12339	-0.12918	1.53162	3.24336	nan	1.60097
YMR326C	3.12276	0.274482	-0.328397	1.06561	5.231	0.739999
YGL241W	3.12253	2.82477	1.4575	1.33819	0.996945	0.364773
YGL242C	3.12253	2.82477	1.4575	1.33819	0.996945	0.364773
YDR249C	3.12228	2.20097	1.77414	3.02174	0.089249	-0.104461
YDR014W-A	3.12107	2.13052	2.09802	2.84347	-0.430374	0.33729
YOR242C	3.11834	-2.29149	8.12514	2.31933	-0.991015	-0.189133
YJL209W	3.11709	-0.870508	0.427839	4.61311	3.19848	-0.398896
YOR063W	3.11701	2.03145	-0.784167	1.94749	2.5268	1.24827
YMR284W	3.11615	1.76715	0.454079	0.006242	2.41904	2.32142
YGL038C	3.11601	1.88929	1.87871	2.55807	0.398707	0.242825
YHR127W	3.115	5.04172	0.244137	-1.3461	3.46079	-0.435203
YER122C	3.11287	1.73516	1.71728	1.91506	0.288127	1.30496
YER123W	3.11287	1.73516	1.71728	1.91506	0.288127	1.30496
YPL256C	3.10703	2.83784	1.73612	1.83812	0.061236	0.47423
YBR085W	3.1057	2.45718	-0.059355	2.00667	1.21057	1.3295
YNL011C	3.10509	1.88871	3.4764	nan	-0.751077	1.59614
YFR028C	3.10504	-0.158948	2.52323	1.91854	1.06576	1.59449
YDR418W	3.10417	5.37904	-4.80212	1.39336	4.57271	0.398156
YLR375W	3.10353	5.07585	-3.35599	1.84579	1.744	1.63006
YDR390C	3.10285	3.18476	-1.22782	3.70397	1.19343	0.08384
YLR241W	3.10181	3.17124	0.588624	3.45051	-0.816206	0.541691
YGR226C	3.09741	1.50156	0.964333	2.94852	0.780399	nan
YDL103C	3.09725	nan	-0.27234	4.65252	nan	nan
YEL006W	3.09318	2.68297	1.97519	1.58345	0.903501	-0.228555
YGR199W	3.08889	0.198266	4.64907	1.81814	-0.4877	nan
YLR351C	3.08852	2.63464	2.04961	1.44968	0.956525	-0.184324
YLR369W	3.0883	3.26413	0.085887	1.97441	-0.554577	2.1358
YHR091C	3.08793	1.58703	2.39049	2.42507	0.538751	-0.036526
YDR538W	3.08719	2.46957	-0.667558	1.46499	1.14166	2.49452
YCL049C	3.08553	2.78536	2.29345	2.29592	-1.02357	0.548301
YNL247W	3.0831	0.407492	1.45904	3.79845	0.501202	nan
YNL248C	3.0831	0.407492	1.45904	3.79845	0.501202	nan
YPL123C	3.08277	1.58793	0.840893	1.7222	1.94236	0.799904
YBR282W	3.08194	1.50299	3.59314	1.34304	0.297841	0.154424
YOR372C	3.08188	3.5695	1.06501	0.87237	0.427456	0.956964
YMR244C-A	3.0811	3.70761	-1.57433	1.95141	1.75619	1.04867
YPL043W	3.08086	2.1901	1.91894	1.22717	nan	nan
YGR261C	3.08085	-0.652595	3.92834	-0.875558	1.81406	2.67474
YLR215C	3.08039	1.73945	1.72891	1.71803	1.12004	0.58152
YOL096C	3.08027	1.03001	2.42117	2.28333	0.616379	0.536794
YOR215C	3.07887	3.29828	-0.66332	5.59649	-0.837588	-0.509296
YAL018C	3.07825	-1.1083	3.26906	1.7201	0.041389	2.96093
YKL104C	3.07709	1.4666	2.04504	2.84083	-0.018858	0.546984
YGL095C	3.07609	0.946216	1.68186	2.56165	1.74844	-0.059811
YNL277W-A	3.07359	2.22674	1.76448	0.140373	0.452872	2.28829
YOL072W	3.07144	0.87022	1.61622	2.46348	-1.14549	3.06351
YDR458C	3.06927	2.16016	-0.157369	2.63409	0.76581	1.4604
YCR028C	3.06902	2.1772	2.22915	1.19682	1.34312	-0.083757
YCL021W-A	3.06614	-1.35468	2.30426	2.34991	2.5782	0.978407
YBR279W	3.06358	nan	4.19594	0.136617	nan	nan
YGL173C	3.06085	-0.601375	1.60378	4.52832	0.416915	0.896617
YMR209C	3.05969	2.53936	2.63032	0.129853	nan	nan
YMR210W	3.05969	2.53936	2.63032	0.129853	nan	nan
YGR120C	3.05919	nan	nan	2.79352	1.37574	1.12941
YOR065W	3.05743	0.871765	0.344176	1.96101	1.4967	2.16297
YLR222C	3.05678	5.09908	7.29049	4.17289	1.06664	-10.7939
YOL097C	3.05563	0.393865	2.36994	2.03523	1.17959	0.853963
YJR007W	3.05471	3.21982	1.56186	-0.185667	2.64097	-0.406447
YOL085W-A	3.05446	2.10231	2.10224	2.77454	0.556663	-0.705777
YFL012W-A	3.05352	-1.50301	2.82571	1.33086	2.09655	2.07777
YPL236C	3.05181	-1.11477	2.15168	4.18854	1.14213	0.456484
YEL007W	3.04821	-1.02498	5.01057	2.66656	-0.47363	0.637492
YKL095W	3.04813	3.08726	0.877716	-0.373629	2.69992	0.524561
YML063W	3.04786	0.936205	2.22754	1.38803	0.976273	1.28718
YMR184W	3.04727	2.57918	1.1055	1.74827	1.70036	-0.319408
YLR299C-A	3.0469	3.49477	-1.12348	2.01345	2.3564	0.071939
YMR110C	3.04614	0.437732	1.33089	1.41323	1.64353	1.986
YDL124W	3.04612	0.441633	4.80227	0.943058	0.418516	0.205857
YKR064W	3.04494	4.25876	-0.702046	1.76241	0.60536	0.884224
YKR063C	3.04494	4.25876	-0.702046	1.76241	0.60536	0.884224
YDL153C	3.04473	2.46116	0.113711	0.777428	1.14112	2.3148
YAL061W	3.04321	2.08711	0.911483	2.12603	1.70834	-0.028134
YLL042C	3.04316	3.04316	nan	nan	nan	nan
YLL047W	3.04281	2.46413	1.72935	1.8776	0.432928	0.29993
YML055W	3.04172	1.76714	-0.399964	0.772207	2.94212	1.71998
YJL150W	3.04082	3.7809	-0.963996	2.97361	0.722167	0.286798
YPL085W	3.04068	3.66915	1.70797	1.06237	0.106143	0.253526
YOR095C	3.03997	4.72211	1.33649	0.766915	nan	-0.745567
YLR399W-A	3.03906	2.24995	1.43302	0.273462	1.50379	1.33532
YKL127W	3.039	1.43645	-0.149623	3.46093	0.599503	1.44816
YOR343C	3.03874	3.88068	2.12749	2.23401	-0.815085	-0.632282
YDL097C	3.03798	3.96273	2.51666	0.909977	-1.18251	0.586281
YNR035C	3.03704	1.81343	1.57779	3.05586	0.363879	-0.019936
YLR009W	3.03423	1.91679	0.388064	4.22621	0.675747	-0.422075
YLR008C	3.03423	1.91679	0.388064	4.22621	0.675747	-0.422075
YPL096C-A	3.03123	3.3248	0.103482	4.44489	1.35253	-2.44767
YML105C	3.03123	-0.143049	5.47604	0.944094	nan	-0.214629
YHR206W	3.03038	3.17582	1.23728	0.115587	1.68189	0.565564
YLR310C	3.02836	2.96108	1.19136	-0.874111	2.72543	0.767862
YLR115W	3.0263	1.83648	2.15311	2.02042	0.817777	-0.060783
YMR031C	3.02502	-1.578	3.01791	4.16475	0.27271	0.886792
YBR246W	3.02404	1.72118	0.282198	2.40289	1.28163	1.07406
YDL234C	3.02393	2.44981	3.18548	0.62095	1.25086	-0.745381
YDL233W	3.02393	2.44981	3.18548	0.62095	1.25086	-0.745381
YGR169C-A	3.02295	0.877273	1.65249	0.933779	1.76078	1.53519
YOR315W	3.02267	3.34587	2.40609	3.16773	-1.48363	-0.67717
YNL222W	3.02193	-0.705016	-2.3763	5.93521	1.97782	1.92553
YLR059C	3.02127	-0.221246	2.67815	4.7242	-1.16625	0.740905
YAR053W	3.02014	2.96322	-0.518296	1.89664	1.59745	0.814239
YLR077W	3.01948	1.14369	3.95421	1.39619	0.987987	-0.730298
YMR324C	3.01858	-0.81141	5.90038	1.39531	0.654021	-0.388549
YOL137W	3.0141	1.27635	2.96739	1.71059	1.1917	-0.406282
YOL138C	3.0141	1.27635	2.96739	1.71059	1.1917	-0.406282
YAL059C-A	3.01343	4.55573	2.47303	-1.34331	1.67954	-0.626752
YJL043W	3.01326	-0.001137	4.8459	nan	nan	0.374362
YLR166C	3.01195	3.02613	1.58454	1.77242	-0.253026	0.604857
YNR046W	3.01124	1.74933	-0.280613	3.95196	-0.232449	1.54512
YCR089W	3.00725	1.21124	3.23724	1.39115	-0.287609	1.1724
YGR231C	3.00163	1.72939	2.50935	2.69694	-0.449567	0.225736
YPR152C	3.00007	0.532157	3.5945	1.18363	0.772956	0.625131
YIL136W	2.99805	-1.47004	6.9601	2.12257	2.17168	-3.08047
YOR136W	2.99503	3.08109	0.932152	1.69382	0.107534	0.882489
YGR110W	2.99502	nan	2.99502	nan	nan	nan
YOR040W	2.99356	1.26041	0.910802	3.70583	-0.145369	0.96212
YMR286W	2.99205	2.4818	1.02651	1.9395	1.4698	-0.227193
YHL019C	2.99173	2.21557	3.55361	-0.398775	1.90742	-0.588121
YJL122W	2.99119	1.92959	1.59271	0.658847	2.59845	-0.091089
YGR174W-A	2.99005	1.99154	1.86619	1.47219	0.887545	0.468478
YNL250W	2.98969	5.06785	-0.896065	2.62692	-0.394798	0.281233
YJL158C	2.98937	0.762335	3.99369	1.4479	0.139864	0.340654
YDR016C	2.98776	3.82254	0.481094	4.56953	-2.92712	0.734778
YEL028W	2.98543	2.47761	2.42022	-0.112507	1.38999	0.500329
YNL317W	2.98166	1.01163	-0.747038	6.63319	-0.93446	nan
YGR296C-B	2.98056	0.569014	1.40403	1.42558	1.20645	2.05965
YER190C-B	2.98056	0.569014	1.40403	1.42558	1.20645	2.05965
YDL053C	2.97889	1.35345	2.63534	2.24107	-0.446179	0.877324
YEL031W	2.97859	2.77726	-0.525119	1.58536	1.22224	1.60059
YHL048C-A	2.97818	1.81827	1.58737	2.85428	-0.265197	0.664696
YBR128C	2.9778	0.945568	2.79047	1.73831	1.86822	-0.684002
YGL216W	2.97488	1.22322	2.11086	-0.698986	2.94552	1.07142
YDL045C	2.97451	2.43615	5.21385	-0.566977	-0.190436	-0.241382
YDR038C	2.97436	1.42333	0.963498	3.38197	nan	0.179929
YDR039C	2.97436	1.42333	0.963498	3.38197	nan	0.179929
YMR052C-A	2.97256	0.423794	6.70683	-0.897467	0.433408	-0.019719
YDR139C	2.97129	1.92682	3.00452	1.03186	1.64287	-0.962061
YDR140W	2.97129	1.92682	3.00452	1.03186	1.64287	-0.962061
YBR126W-A	2.96716	0.770145	5.18802	0.153277	0.256878	0.266452
YLR329W	2.96233	2.03687	0.788949	1.11001	0.867841	1.82032
YNL291C	2.9622	3.01096	1.70863	2.76338	-0.297535	-0.561754
YNL290W	2.9622	3.01096	1.70863	2.76338	-0.297535	-0.561754
YBL086C	2.96089	3.10138	0.086273	1.89973	nan	0.834404
YOL014W	2.96025	2.79732	3.36994	nan	nan	-1.03997
YDR047W	2.95756	2.24763	3.00987	-0.759937	0.647149	1.46858
YOL158C	2.95663	3.44219	1.99927	-0.320434	nan	nan
YDR230W	2.95025	-0.497385	0.751897	0.115635	5.41859	0.808227
YBR071W	2.94828	4.12806	-2.14774	3.24706	2.44563	-1.08044
YPL131W	2.94783	1.31801	-0.294954	nan	3.09838	1.77422
YBR077C	2.94431	2.86734	-0.116875	1.78951	1.59042	0.453287
YEL032W	2.94268	4.40701	-1.27316	2.2783	nan	0.473208
YHR184W	2.9416	0.387225	1.59379	4.07433	-0.358404	0.880672
YDL117W	2.94157	1.11204	1.96865	1.50234	0.628786	1.36572
YNR003C	2.93716	0.76009	9.80019	-1.28443	1.06255	-3.7707
YHR063W-A	2.93683	1.68583	1.07242	1.68714	0.456686	1.66488
YGL110C	2.93549	-0.463068	4.42506	4.42627	0.633755	-2.45806
YLR109W	2.93419	1.77016	1.01758	0.423448	2.08115	1.26871
YPR175W	2.93245	1.45853	-0.45542	2.73673	nan	2.12506
YMR270C	2.93043	1.27524	3.69999	0.740697	0.183672	0.65305
YMR175W	2.92781	1.27329	1.1655	3.09168	0.10034	0.91597
YDR065W	2.92483	0.04753	nan	2.18734	2.63687	0.977919
YGL085W	2.92254	0.797633	2.9339	2.23859	0.722167	-0.157286
YDR476C	2.91993	-0.931405	1.75043	1.77982	2.65178	1.27854
YBL006C	2.91956	2.93433	2.99327	2.90838	-1.96454	-0.343102
YDR366C	2.91829	-0.535461	3.48768	2.1928	0.575942	0.804537
YER110C	2.91727	1.64959	2.07248	2.44507	-0.010051	0.366115
YMR125W	2.91548	3.69442	0.975055	-0.017876	1.17937	nan
YCR008W	2.90916	3.68206	1.59271	3.17329	-1.23249	-0.710506
YLR041W	2.90888	1.73304	1.46007	2.42295	nan	0.201688
YPL099C	2.90546	-0.443132	1.90891	2.34105	1.61747	1.07249
YBR202W	2.90539	4.04466	0.537416	0.450199	nan	nan
YCR093W	2.90366	3.19171	1.8615	-0.787735	1.54185	nan
YCR092C	2.90366	3.19171	1.8615	-0.787735	1.54185	nan
YLR024C	2.90286	3.68029	-0.199578	0.993666	1.06881	0.947796
YGR285C	2.90255	6.66916	-1.09118	-1.81489	1.0871	1.6401
YHR095W	2.89975	-0.585938	7.19642	-1.08687	0.594551	0.365868
YAL017W	2.89779	-0.787125	4.86045	-0.49328	-0.061326	2.96093
YNL091W	2.89409	-0.643827	3.62837	2.43701	1.4284	-0.378571
YDL109C	2.89393	2.41923	0.545775	0.553137	1.36926	1.58362
YGL232W	2.89018	3.01132	nan	1.07601	nan	nan
YDR355C	2.88955	1.06561	2.32753	1.63368	0.801122	0.63328
YOL008W	2.88753	-0.876223	1.56354	3.72751	1.20957	0.832326
YBR251W	2.88667	0.192006	-0.595562	6.0921	-0.143361	0.909608
YPR084W	2.88631	2.39155	-0.417417	1.71631	3.32591	-0.562373
YOR033C	2.88617	2.71681	0.824274	1.49048	1.92591	-0.503798
YIL087C	2.88555	1.3507	2.6951	2.02396	-0.205125	0.587662
YLR452C	2.88538	2.97674	-0.347718	2.05719	0.461375	1.30431
YPL003W	2.87873	2.23855	1.26753	2.03789	0.820719	0.07234
YGR291C	2.87862	0.991498	-0.875147	2.80969	3.21293	0.297818
YER180C-A	2.87639	0.905126	3.3308	2.77726	0.826065	-1.40745
YNL030W	2.87606	1.68126	1.69302	1.06374	0.060474	1.93257
YDR301W	2.87584	-0.102179	1.90874	3.32736	0.164035	1.13262
YNL062C	2.87524	-2.05833	0.940601	4.02765	2.09337	1.42593
YBL048W	2.87337	1.62279	2.28339	0.374244	0.620886	1.52373
YHR105W	2.87155	0.236867	0.255175	2.47669	2.8679	0.584358
YBR292C	2.86646	0.853443	1.43416	4.76058	0.029289	-0.667884
YDL243C	2.86591	0.975909	2.70841	1.86782	-0.148706	1.00495
YER188C-A	2.86324	0.874913	6.87674	-2.20272	nan	0.177541
YDL164C	2.8624	-0.683149	7.17847	-1.34823	0.678161	0.575261
YLR114C	2.86225	1.80048	1.13376	1.80667	1.95267	-0.293394
YNL328C	2.86225	0.617263	0.024355	4.76483	0.721238	0.272508
YOR267C	2.86138	7.46331	nan	-0.337801	-2.16946	nan
YMR118C	2.85879	2.80738	0.154433	1.47712	1.48199	0.471517
YBR040W	2.85736	0.527875	1.98508	1.64588	2.46321	-0.232781
YOR319W	2.85698	0.179576	3.89454	2.8125	-0.893464	0.395243
YOR318C	2.85698	0.179576	3.89454	2.8125	-0.893464	0.395243
YNL322C	2.85665	3.19877	0.163783	1.58531	nan	nan
YNL292W	2.85616	1.63875	0.100982	1.07837	2.26964	1.29884
YDR005C	2.85121	1.24209	1.28866	2.36937	-1.31473	2.7901
YGR194C	2.85036	3.87544	-1.10532	3.15269	0.480494	-0.0297
YML084W	2.84692	2.75648	nan	0.310034	1.8645	nan
YPL143W	2.84491	1.62133	0.801218	3.43242	-0.440055	0.946507
YKR043C	2.8449	-1.11211	0.991286	2.67316	2.1847	1.62436
YBR156C	2.84474	2.61358	-0.585357	2.29345	1.56415	0.475205
YLR461W	2.84469	0.6485	2.47624	0.950619	1.48469	0.800882
YLL043W	2.84225	2.49429	-0.431183	3.7283	-0.184281	0.748326
YJL190C	2.84046	0.921538	0.096615	5.926	0.635667	-1.22835
YER078C	2.83967	1.23861	0.982966	2.28026	2.27216	-0.424302
YBL034C	2.83919	2.11222	0.919823	-0.291771	0.377539	3.23081
YDL213C	2.83786	3.32321	-1.20626	-0.956192	1.65029	3.5346
YBL107C	2.83689	1.18814	-0.296651	3.54192	nan	1.24036
YNL052W	2.83558	-0.04891	-0.17752	3.55871	1.39384	1.61443
YNL198C	2.83472	1.66834	2.3228	1.98204	1.26681	-0.901366
YDR490C	2.83277	3.38474	-2.25238	2.49576	0.892111	1.81405
YLL022C	2.82757	2.40968	-0.847649	2.007	1.31297	1.44065
YHR182W	2.82534	1.89008	-0.248297	1.55648	1.31873	1.80066
YDL187C	2.82514	0.200566	0.198794	4.4565	1.51733	-0.055999
YDL185W	2.82514	0.200566	0.198794	4.4565	1.51733	-0.055999
YDR363W	2.82432	1.96863	1.31872	1.06762	1.34925	0.611149
YDR362C	2.82432	1.96863	1.31872	1.06762	1.34925	0.611149
YDL069C	2.82214	3.46923	0.258401	1.37502	0.627962	0.579888
YPL254W	2.82088	3.42342	nan	nan	0.565905	nan
YCR091W	2.819	1.93984	2.07979	-0.596473	1.42878	1.45154
YOL013W-B	2.81738	2.09134	2.80297	1.35943	0.266465	-0.22036
YGL211W	2.81547	2.20647	3.05377	-0.508194	0.881371	0.662165
YNL090W	2.81239	0.6266	2.54499	2.58574	-0.795707	1.32708
YNL021W	2.81186	0.213056	-1.25168	3.26204	4.24071	-0.176622
YHR021C	2.81024	3.97486	-1.33976	2.47765	nan	0.507726
YCL044C	2.80998	1.15187	1.56487	2.41434	0.743447	0.408776
YGR101W	2.80931	4.14842	-0.188488	0.997944	0.621224	0.702708
YCL007C	2.80861	3.27576	-0.669286	-0.604413	2.56489	1.71329
YPL255W	2.80827	0.004973	4.54004	1.66332	0.863278	-0.792131
YKR077W	2.80471	1.87124	2.1074	2.32295	-0.43082	0.400739
YOL065C	2.80396	1.8643	-0.049582	1.54143	2.29845	0.615258
YAL051W	2.80352	2.24633	2.41387	0.148473	nan	0.798377
YDR142C	2.80253	3.08128	5.70175	2.36407	-1.78908	-3.09137
YGR029W	2.80213	1.44697	1.87043	-0.023389	1.54055	1.4312
YKL111C	2.80127	nan	nan	nan	1.36486	2.59674
YHR061C	2.8008	-0.647285	1.60929	2.32546	3.70568	-0.730371
YNR062C	2.8006	-0.956238	1.70886	3.05001	0.50647	1.95322
YBL042C	2.79957	1.81489	1.12319	1.59297	1.45156	0.2774
YPR112C	2.79925	-0.53144	2.84342	1.49174	0.48488	1.97072
YOR329C	2.79507	1.94878	0.175508	3.56335	0.303628	0.258693
YER025W	2.79468	2.42502	2.70426	0.320885	0.297967	0.500961
YCR086W	2.79429	3.48635	1.37133	2.99294	0.037748	-1.64014
YDR099W	2.79429	0.26037	5.05228	-0.375336	0.651255	nan
YMR029C	2.79265	3.68962	4.20391	-1.55156	-1.11011	1.01268
YLR197W	2.79253	1.73507	0.350759	2.21802	nan	1.28122
YJR037W	2.79239	1.81333	0.736545	-0.444051	-0.238971	4.37711
YDR096W	2.7914	0.038807	2.47332	2.78495	0.438869	0.505811
YLL016W	2.79117	2.3568	-1.82816	3.44266	1.22862	1.04133
YKR062W	2.78898	2.71748	2.87782	-0.838227	-0.02673	1.50601
YDR521W	2.78857	-2.28014	4.29729	2.52529	1.31917	0.373823
YPL107W	2.78482	1.82639	-2.28314	3.48038	2.54602	nan
YGR014W	2.78432	0.878448	2.55144	1.16472	0.638422	0.992899
YAR028W	2.78411	1.89219	-1.56351	5.80634	0.048627	0.041804
YDR423C	2.77934	2.16431	1.41733	2.03527	-0.390757	0.988629
YBR009C	2.77905	3.00902	1.91722	0.427114	0.759221	0.101559
YPR051W	2.77874	2.09794	1.05293	2.55271	0.784897	-0.27502
YNR075W	2.77656	1.27856	0.599004	2.77454	1.89584	-0.339374
YKL162C-A	2.77614	2.03913	1.57212	1.87827	0.504917	0.213183
YPR135W	2.77494	2.199	2.65711	1.23186	2.02198	-1.90499
YDR513W	2.7732	3.26504	1.7125	1.94463	0.704846	-1.42596
YJR147W	2.76972	5.2592	0.402465	-0.644892	1.06678	0.109722
YPR104C	2.76767	nan	-2.14102	6.0551	nan	nan
YNL121C	2.76596	-1.82423	3.11404	2.98457	nan	1.25754
YDL207W	2.76576	4.40525	0.945214	-0.052348	0.057399	0.828913
YCL001W-A	2.76081	3.70272	0.674271	3.06966	nan	-1.92504
YER088C-A	2.76079	1.77971	2.7611	1.3762	-0.395431	nan
YNL171C	2.75842	1.08636	1.35968	2.64516	0.420865	0.655935
YNL277W	2.75798	1.93253	-0.226264	2.25857	1.15514	1.04706
YMR217W	2.75787	1.7019	1.43155	1.66712	-0.387811	1.75403
YDL127W	2.75719	-5.17888	4.10699	5.87985	nan	0.706419
YDR295C	2.75675	-0.753794	2.18145	3.34718	nan	nan
YLR051C	2.75587	3.50125	0.923109	-0.078394	0.737752	1.07859
YLR052W	2.75587	3.50125	0.923109	-0.078394	0.737752	1.07859
YDR369C	2.75135	0.563606	0.65078	-1.65883	3.27455	3.32209
YGR054W	2.75072	2.38877	5.15155	-2.53886	0.82018	0.32916
YMR027W	2.74872	4.12268	-1.73246	1.49347	1.23138	1.03126
YHL044W	2.74815	1.04837	3.17907	1.16099	-0.014091	0.770725
YHR179W	2.74796	nan	nan	nan	2.74796	nan
YPR093C	2.74442	3.34195	-0.705219	2.36807	0.402947	0.728962
YJL023C	2.74274	3.67677	-1.29445	3.48312	-0.602194	0.869699
YBR190W	2.74217	0.648079	2.29035	1.06076	2.05674	0.075753
YOR266W	2.74089	0.073021	0.661579	3.18885	nan	1.55834
YDR052C	2.74042	1.20742	0.247631	4.28325	0.150305	0.239159
YNL212W	2.74035	-0.128971	1.54386	3.36716	0.443665	0.901907
YIR005W	2.73442	1.68518	2.7711	3.04753	-1.03357	-0.355908
YGL075C	2.73385	3.9337	-0.68299	3.18942	-0.767414	0.440367
YER116C	2.73222	1.69603	1.31752	1.05135	0.828457	1.21608
YJL200C	2.73047	0.736646	1.79791	1.83132	0.411984	1.32765
YBL090W	2.73025	3.65927	0.563868	2.98773	-1.10248	-0.003367
YBL091C	2.73025	3.65927	0.563868	2.98773	-1.10248	-0.003367
YGL181W	2.72966	3.91746	-0.811011	2.37925	1.06086	-0.44284
YBR252W	2.72682	2.98999	nan	nan	1.52596	0.207047
YOR237W	2.72484	0.399284	2.53573	3.79082	-0.963954	0.331045
YNL253W	2.72423	3.85277	2.55945	-2.27093	1.21039	0.73988
YFR002W	2.72197	-0.090859	1.61287	2.22171	1.70022	nan
YMR289W	2.72094	3.14503	nan	nan	0.689651	0.878118
YNL220W	2.71962	2.95982	1.30017	0.892057	0.473769	0.455442
YCL024W	2.71897	2.66106	-0.417991	3.09556	1.91671	-1.17553
YDR046C	2.71838	1.8383	0.965435	1.90232	0.730707	nan
YOR211C	2.7165	0.917298	1.07898	2.86822	1.07208	0.137699
YBR064W	2.71576	0.540553	2.052	3.66426	0.970198	-1.15438
YIR003W	2.71287	4.34024	2.21787	1.3666	-0.7429	-1.11565
YBR042C	2.71024	1.33842	1.67216	1.04914	1.31739	0.683164
YCL004W	2.70936	5.29885	3.17371	-1.83307	0.760038	-1.34121
YML115C	2.70754	3.39839	0.955833	1.74795	-0.635983	0.588039
YMR241W	2.70422	2.63225	4.08837	-0.478641	0.072643	-0.2678
YCR007C	2.70258	3.08647	-2.53917	6.36111	-1.84896	0.983696
YNR056C	2.69855	0.947003	0.878619	1.78193	0.722167	1.70442
YNR058W	2.69855	0.947003	0.878619	1.78193	0.722167	1.70442
YGR146C	2.69803	0.787472	-0.011157	3.21582	1.41947	0.621371
YEL055C	2.69795	1.75814	1.93808	3.56886	-0.727569	-0.504704
YPR049C	2.69719	2.09794	1.05293	1.78146	0.784897	0.31389
YPL263C	2.696	2.44403	3.74138	2.37165	-3.43981	0.911181
YKL130C	2.69577	3.48777	0.850878	1.18633	-1.46416	1.96711
YDL139C	2.69548	1.01734	2.10407	0.622419	2.20159	0.081863
YOL118C	2.69403	-1.45775	0.175028	2.52252	4.24071	0.543522
YOL117W	2.69403	-1.45775	0.175028	2.52252	4.24071	0.543522
YBR117C	2.69256	2.805	-0.845577	2.49067	-0.618895	2.18956
YNL325C	2.69237	2.21342	0.7247	0.839577	1.55012	0.692516
YGL109W	2.68995	5.51633	nan	nan	-0.963808	0.106606
YIL021C-A	2.6897	1.66149	0.384825	1.99598	0.261851	1.7102
YJL160C	2.68906	0.823829	3.18479	1.07809	0.9935	-0.067289
YBL106C	2.68821	5.64862	nan	-1.85044	-0.752764	2.331
YNL146W	2.68727	3.86177	-1.36192	-0.861667	1.84896	2.52178
YDL023C	2.68475	1.89293	2.53498	1.06517	-0.044504	0.5547
YNL151C	2.68468	1.16386	-2.40775	3.98607	2.87169	0.389247
YGL035C	2.68322	2.39402	0.278971	1.082	nan	1.61144
YPL113C	2.67978	1.8315	1.77219	1.2226	0.212054	0.953832
YHR131W-A	2.67862	0.163843	2.50311	1.22773	1.33196	0.762946
YFL037W	2.67815	3.67045	-0.309218	0.51151	1.67816	0.437638
YJL092W	2.67643	1.44521	2.62117	-0.804276	5.47076	-2.74819
YPL024W	2.67248	1.07463	1.50726	3.20239	0.281718	-0.090134
YPL025C	2.67248	1.07463	1.50726	3.20239	0.281718	-0.090134
YLR036C	2.67034	nan	-0.694382	3.94308	0.722167	1.36981
YER106W	2.66327	3.38989	-0.460528	3.31579	-0.450649	0.160741
YOR317W	2.66003	1.21609	0.378005	3.11382	0.744689	0.495396
YPL211W	2.65876	3.40698	2.03031	2.37353	-1.05881	-0.806861
YMR294W	2.65716	1.08315	2.32848	1.51437	0.388317	nan
YDR155C	2.65439	-0.248027	4.89328	-0.047718	nan	nan
YGR257C	2.65286	2.87233	-1.25334	1.30785	1.77976	1.22538
YHR060W	2.65191	0.766215	1.46413	1.43654	1.78472	0.478249
YOR151C	2.65182	-1.38959	2.53034	3.13106	nan	1.03183
YML041C	2.65169	1.06063	0.497121	2.36955	0.520126	1.48194
YFR049W	2.65092	1.07237	1.21947	1.37383	1.88094	0.381038
YHR030C	2.64998	2.11786	-0.252831	2.56503	1.01352	0.481945
YPL158C	2.64943	-0.609423	1.79612	1.61168	3.53955	-0.413615
YGR278W	2.64741	1.02222	1.15713	4.60462	1.35775	-2.22193
YOR323C	2.64711	1.8577	1.06083	2.09123	0.204614	0.704745
YGL156W	2.64672	1.12944	2.37529	1.90031	1.42188	-0.908657
YCR102W-A	2.64586	0.823799	1.66032	2.09865	nan	nan
YCR001W	2.64452	-0.200879	-0.207586	2.53912	4.04655	-0.263892
YJL079C	2.6445	3.62652	0.371888	1.07171	-2.30927	3.15242
YOL019W	2.64323	2.14269	2.5923	1.73694	0.944861	-1.50635
YPL171C	2.64085	3.04441	2.93859	0.271552	-0.021089	-0.328341
YER044C	2.64057	0.438419	6.05523	-3.11354	1.25096	1.27343
YGL157W	2.64032	3.45224	0.186523	1.12796	0.436715	0.700494
YHR190W	2.64023	-0.298212	3.08942	2.45294	-0.046938	0.706525
YFR015C	2.63986	1.83775	1.83912	0.102515	1.57067	0.552859
YLR253W	2.63581	3.49317	-1.67052	1.47731	-0.093781	2.68769
YNR061C	2.63559	4.70458	nan	nan	nan	-0.977287
YOR386W	2.63383	2.80793	1.68414	1.30526	-1.59947	1.69154
YIR016W	2.63293	2.60283	2.32076	2.18694	-2.19044	0.967326
YER084W	2.63012	5.57072	2.83374	-1.23486	-1.21331	-0.075176
YKR055W	2.62959	3.12488	-0.916432	-1.14038	-1.96955	6.78142
YNR021W	2.62894	2.70102	2.71503	0.511475	-0.518765	0.469724
YGR237C	2.62862	2.89764	1.54662	-1.0948	1.35627	1.17204
YLR408C	2.62858	1.70644	1.19258	2.65693	0.399633	-0.077889
YER121W	2.62845	0.829032	1.38839	2.85635	-0.012864	0.81648
YKL102C	2.62806	1.36645	4.03872	-0.5505	0.983688	0.038163
YBR126C	2.62542	-1.11256	3.70243	-0.118925	3.08636	0.313317
YAR002W	2.62466	2.26873	2.10067	1.18862	1.70182	-1.39093
YMR307W	2.62403	0.043341	2.23535	1.15168	1.88088	0.556263
YML094C-A	2.62169	3.62275	5.37949	2.29603	-1.23066	-4.20534
YBR175W	2.62157	3.67885	1.07013	0.110847	0.733444	0.268746
YDR228C	2.61894	3.26854	-0.738859	2.6311	0.076404	0.618932
YJL057C	2.61885	0.629955	0.795171	2.96313	0.849444	nan
YKL157W	2.6181	nan	nan	nan	-1.24433	4.94688
YDR453C	2.61601	nan	2.08579	nan	nan	1.61381
YJL144W	2.6143	1.22281	-1.77762	4.71373	nan	1.06968
YBR014C	2.61181	3.82577	0.165397	1.39158	0.583884	-0.126451
YER070W	2.60952	1.02985	1.66049	2.50734	0.392319	0.245076
YLR411W	2.60418	0.950336	0.518582	3.25614	1.98097	-0.882909
YBR133C	2.60338	1.98004	1.63447	0.475295	1.11697	nan
YLL018C	2.60273	3.53328	1.59151	0.358041	-0.310298	0.647354
YOL077C	2.60266	2.82295	-1.46003	1.25593	2.53968	0.661214
YOR101W	2.60178	3.78543	0.190627	-0.874611	1.3685	1.34782
YPL247C	2.60018	nan	nan	1.94145	nan	1.73576
YDL012C	2.59915	2.36146	1.16764	1.37604	0.641959	0.264775
YLR167W	2.59912	0.905126	0.586502	3.35602	0.329506	0.634651
YBL089W	2.59675	1.87125	3.75036	1.3719	-0.420067	-0.766927
YOR064C	2.59667	0.204461	1.70955	0.706242	1.40105	1.78503
YAL022C	2.59498	1.99052	-1.90776	2.39124	1.46647	1.86209
YPL129W	2.5939	1.81089	2.19468	1.76635	nan	-0.584112
YLR040C	2.59201	0.824964	0.287256	0.111287	1.33493	3.23747
YLL027W	2.59184	nan	nan	2.30055	1.36486	nan
YLR054C	2.58426	1.92146	3.79562	-0.483314	nan	-0.065257
YKL195W	2.58387	-0.485768	4.79316	-0.963594	1.98939	0.444524
YKL196C	2.58387	-0.485768	4.79316	-0.963594	1.98939	0.444524
YPL117C	2.5826	0.177026	1.2658	1.70836	1.52694	1.09674
YBR201W	2.58025	-0.412733	-0.21689	4.1925	1.00795	1.1988
YNL097W-A	2.57948	0.559945	4.43615	-0.23332	1.16341	-0.15829
YLR236C	2.57945	3.54631	0.360104	5.61383	-2.22217	-1.53026
YMR322C	2.57888	3.50031	-2.07392	2.1936	0.311262	1.83531
YKR097W	2.57867	-0.950466	1.85792	3.06424	1.27011	0.524273
YOR231C-A	2.57523	0.929805	0.761849	2.56368	0.149875	1.35317
YOR114W	2.57515	0.55913	3.06867	1.45265	-0.355459	1.03323
YER117W	2.5747	2.45106	-1.00486	2.20927	2.3882	-0.286464
YCR036W	2.57332	0.043584	2.867	-0.232164	2.30577	0.769926
YGL058W	2.57231	3.47018	-1.12236	1.27988	1.2578	0.866351
YIL175W	2.57213	-2.77286	-1.66642	3.91914	1.53728	4.73432
YPR156C	2.57037	0.852755	1.02854	1.89635	-0.289421	2.25929
YHR151C	2.57032	1.47782	1.56249	2.30337	0.86248	-0.458754
YML059C	2.56977	0.047543	0.267038	6.98961	-1.13912	-0.41889
YCR024C-B	2.56975	2.35345	2.44268	4.34383	-4.09497	0.701147
YGL215W	2.56967	1.2895	-1.10301	1.3716	4.3897	-0.201833
YGL198W	2.56897	-0.803102	2.81769	-0.134232	2.13426	1.72977
YPR144C	2.56755	2.2027	0.11456	0.143686	1.19751	2.08275
YLR359W	2.56664	-1.20769	3.53638	1.96524	1.41811	0.027155
YDR278C	2.56619	-0.673053	5.0629	0.824627	1.04695	-0.523248
YCL054W	2.56489	nan	nan	nan	2.56489	nan
YOL031C	2.56304	1.93088	4.86363	-1.7703	1.08053	-0.373608
YCR076C	2.55982	2.40599	0.883032	0.506625	0.06785	1.86044
YKL055C	2.55794	1.17367	3.17861	1.0148	-0.035681	0.388321
YDL107W	2.55727	3.32026	-0.988435	2.20472	0.647064	0.534623
YAR030C	2.55696	0.024698	1.90768	3.49325	0.875759	-0.583838
YBL097W	2.55368	2.12042	1.26753	0.075874	1.64353	nan
YNR010W	2.55311	1.9951	0.861319	1.66637	1.09277	0.093371
YNR077C	2.55288	-0.004853	2.29463	0.922829	2.13236	0.363445
YIL170W	2.55137	1.23517	3.27703	-0.093098	nan	nan
YGL004C	2.55121	2.03436	1.23461	1.93641	-0.349022	0.848325
YJL110C	2.55066	-0.730014	3.40756	3.05967	0.207255	-0.241026
YDR315C	2.54947	1.93861	7.63619	-0.134857	0.143332	-3.88249
YDR316W	2.54947	1.93861	7.63619	-0.134857	0.143332	-3.88249
YPR002C-A	2.54924	0.289219	1.98248	1.391	0.579592	1.45797
YMR178W	2.54844	2.23039	-0.425877	2.39203	1.23487	0.267052
YML075C	2.54556	3.17999	0.973181	0.287513	1.4121	-0.160727
YOR202W	2.54489	-0.008775	1.59661	2.22836	2.2581	-0.383759
YOR201C	2.54489	-0.008775	1.59661	2.22836	2.2581	-0.383759
YAL029C	2.54356	1.21742	-0.626304	2.67991	0.613589	1.80295
YLR274W	2.54353	2.03913	1.78749	1.86747	-0.85035	0.843769
YLR273C	2.54353	2.03913	1.78749	1.86747	-0.85035	0.843769
YPL058C	2.54304	0.465275	2.13774	-0.600541	2.50207	1.18186
YNL072W	2.54211	0.775103	1.07412	2.25719	nan	0.977818
YNL122C	2.54121	2.48656	1.33201	0.018359	nan	1.24549
YLR067C	2.54005	3.81293	0.865666	0.433106	0.503716	0.064303
YLR068W	2.54005	3.81293	0.865666	0.433106	0.503716	0.064303
YDR382W	2.54003	4.57071	-0.326092	0.328169	0.45744	0.649445
YDL066W	2.53881	2.30666	-0.560541	3.22967	0.130513	0.570636
YLL040C	2.53672	-1.28559	-0.653462	7.96352	-0.103587	-0.248597
YGL003C	2.53607	2.12002	1.09777	1.80435	0.256147	0.392535
YNL199C	2.53555	-1.54506	1.77639	3.934	1.15692	0.347397
YGL134W	2.53401	-2.69929	1.02267	2.18338	0.324861	4.8346
YPR128C	2.5338	2.16004	1.81821	1.68658	-0.906686	0.907625
YBL017C	2.53175	0.144179	3.19136	1.84364	-0.392056	0.874042
YBL016W	2.53175	0.144179	3.19136	1.84364	-0.392056	0.874042
YHL022C	2.53153	1.05246	0.98762	2.45878	0.723118	0.438701
YPL170W	2.53151	0.300539	nan	nan	3.27956	nan
YFL014W	2.53018	1.77147	1.27496	1.6802	0.561551	0.369467
YFL015C	2.53018	1.77147	1.27496	1.6802	0.561551	0.369467
YMR044W	2.52952	1.39101	0.281842	2.7084	nan	nan
YHR106W	2.52694	2.62351	0.725619	1.43791	nan	0.266825
YIL108W	2.52599	3.23231	2.49465	-1.80415	nan	1.12917
YBR249C	2.52425	1.00472	2.76595	0.814975	nan	0.462844
YKL131W	2.52314	2.00483	1.61452	-0.816232	2.31971	0.519087
YML101C-A	2.52134	0.527147	2.10035	0.68715	1.14069	1.18254
YJL153C	2.521	1.95721	-0.277504	-0.61448	1.32125	3.25064
YIL105W-A	2.52055	1.98165	2.11015	2.68457	-1.61696	0.476717
YMR105W-A	2.51936	6.24876	-1.19949	-2.17243	2.16187	nan
YGL130W	2.51511	0.790473	-1.4956	4.48406	nan	1.25127
YGL068W	2.5151	2.91378	-2.07699	4.12113	-0.431633	1.09765
YGL070C	2.5151	2.91378	-2.07699	4.12113	-0.431633	1.09765
YMR087W	2.51484	2.23972	0.723458	2.18752	0.884153	-0.411513
YBR146W	2.51404	3.59086	-2.51623	3.19122	0.912223	0.443496
YGR141W	2.51385	-1.27028	-0.972787	7.17408	0.955617	-0.265496
YBR267W	2.5132	2.94699	-1.54549	1.88829	nan	1.73661
YMR169C	2.51307	1.70689	3.40223	-0.181262	0.551914	0.139625
YDR118W-A	2.51288	3.11623	-1.17049	3.36156	0.222204	0.089462
YOR164C	2.51227	-1.14691	3.17726	3.02984	nan	-0.035666
YOR165W	2.51227	-1.14691	3.17726	3.02984	nan	-0.035666
YAL001C	2.50901	2.27925	3.40862	2.83447	0.924372	-3.8364
YDR537C	2.50657	1.94908	2.08011	1.75159	1.16582	-1.34175
YDR539W	2.50657	1.94908	2.08011	1.75159	1.16582	-1.34175
YFR013W	2.50406	2.14956	0.833322	0.722936	1.17442	0.719023
YER041W	2.50374	0.242668	2.55128	0.481385	1.73216	nan
YGL135W	2.50072	0.743263	0.084845	1.61324	2.48398	0.666459
YPL228W	2.5007	-0.136104	1.245	1.99931	1.5315	0.952026
YBL051C	2.49906	0.772041	4.36285	0.079335	-0.144272	0.518111
YDR305C	2.49808	2.16681	3.09416	-0.729949	1.83251	-0.777657
YCL048W	2.49753	0.916852	1.49613	3.27646	nan	-0.694381
YPL126W	2.49625	3.23196	0.870254	2.41088	-1.32145	0.390139
YJR120W	2.4954	-1.95932	8.42453	3.09877	-0.352355	-3.63173
YBL018C	2.49514	1.25031	-2.08377	4.81217	1.45743	0.143169
YJL115W	2.49166	-1.39905	2.63396	1.45493	2.32868	0.55299
YGR263C	2.49132	2.82135	1.53568	-0.143988	1.00833	0.349386
YPL224C	2.49102	1.28046	3.22965	0.223996	1.41758	-0.581596
YNR064C	2.49034	2.09428	0.463797	2.43696	1.89551	-1.32199
YDR022C	2.48957	3.01803	2.0391	0.59161	0.116078	-0.197981
YBR167C	2.48779	1.26747	-0.153598	0.407843	2.94645	1.0947
YBR168W	2.48779	1.26747	-0.153598	0.407843	2.94645	1.0947
YKL001C	2.48771	3.28756	-0.289323	3.27974	1.83021	-2.5455
YIL166C	2.48659	1.25313	2.26981	2.20165	0.173472	-0.337875
YLR406C-A	2.48612	2.16005	-0.446547	5.84362	-1.85859	-0.139384
YJR056C	2.48545	2.96394	-0.588182	3.20391	-0.539398	0.517356
YLR193C	2.48485	0.609579	2.09808	2.14107	0.539104	0.168461
YER137W-A	2.48205	4.97641	1.65313	-0.680899	-0.04049	-0.358107
YKL218C	2.47964	-0.068114	1.35858	1.41458	2.25424	nan
YGR066C	2.4787	0.377055	2.6648	-1.11074	4.05978	-0.448357
YBL012C	2.47817	-0.275163	2.31287	2.4314	0.548666	0.523588
YPL060C-A	2.47799	1.49901	0.018607	-0.143708	2.27986	1.88718
YCR081C-A	2.47623	-2.72792	3.43158	4.12808	1.55087	-0.845592
YCR082W	2.47623	-2.72792	3.43158	4.12808	1.55087	-0.845592
YKL014C	2.47595	1.7774	0.530038	2.30933	0.031766	0.88785
YJL093C	2.47534	2.70853	-1.06834	2.75706	0.830537	0.30725
YGR093W	2.47488	1.30795	0.679955	1.80749	1.65881	0.0798
YDL003W	2.47256	3.81079	-1.6918	nan	2.16361	nan
YPL169C	2.47048	1.58844	1.22392	1.69751	nan	0.431097
YPL168W	2.47048	1.58844	1.22392	1.69751	nan	0.431097
YHR039C	2.46923	3.61327	0.095516	1.78845	0.491656	-0.467537
YNL003C	2.46848	-0.311039	2.84578	2.14182	0.973057	-0.129923
YDR270W	2.46797	0.832862	4.18381	0.223257	1.36211	-1.08349
YOL062C	2.46675	1.14228	1.02229	0.529801	1.78652	1.03493
YOL061W	2.46675	1.14228	1.02229	0.529801	1.78652	1.03493
YLL038C	2.46563	0.47444	1.59505	1.77292	0.940674	0.730231
YER142C	2.46523	2.11085	3.73982	-0.815509	0.988752	-0.511498
YER143W	2.46523	2.11085	3.73982	-0.815509	0.988752	-0.511498
YGL057C	2.465	-0.658845	0.563764	5.20468	1.17471	-0.7724
YHR004C	2.46487	0.886406	0.867249	2.37293	1.92792	-0.542893
YKR020W	2.46468	4.09678	-0.042839	2.88141	nan	-2.00599
YKR019C	2.46468	4.09678	-0.042839	2.88141	nan	-2.00599
YNL174W	2.46445	1.05591	2.24094	2.16173	-0.529668	nan
YCL016C	2.46348	0.778467	2.32697	2.71064	-0.223753	-0.083813
YBL100W-A	2.46346	2.69508	1.07412	1.04976	-0.237167	0.92668
YBL100W-B	2.46346	2.69508	1.07412	1.04976	-0.237167	0.92668
YML053C	2.46344	3.2876	-0.396218	2.18519	0.766544	-0.334697
YOR360C	2.46185	2.83535	3.07422	-1.64552	nan	nan
YGL005C	2.45948	1.96777	0.340645	3.60853	0.583098	-1.00048
YBR035C	2.45884	4.42906	-1.99989	3.41583	nan	-0.927313
YER072W	2.45797	1.88659	2.05948	1.11284	0.396386	0.040898
YMR100W	2.45694	1.30835	1.49489	1.1401	nan	0.970544
YOR175C	2.45593	2.02068	0.867191	1.85353	-0.429062	1.17929
YLR082C	2.45553	-0.325695	1.90522	2.90196	0.075283	0.933958
YKL089W	2.45547	3.12714	0.672215	1.07655	0.681042	-0.06636
YDR040C	2.45489	2.58259	0.820529	0.848879	nan	nan
YCR087W	2.45419	3.37963	-1.11368	1.67736	-0.128912	1.67334
YJL191W	2.45404	-0.360533	2.13904	2.54658	0.984731	0.177585
YMR141C	2.45381	-1.59601	1.57369	4.27245	nan	nan
YLR035C-A	2.45242	1.24658	1.4563	-0.508258	2.66747	0.621696
YMR267W	2.45207	0.744962	2.03513	1.52063	1.07281	0.109448
YNL005C	2.45065	2.21727	-1.31667	2.67027	-0.736998	2.64595
YDL074C	2.44751	2.08516	0.402385	1.52188	nan	0.885598
YDL073W	2.44751	2.08516	0.402385	1.52188	nan	0.885598
YHR066W	2.44748	nan	0.554839	2.90643	nan	nan
YHR065C	2.44748	nan	0.554839	2.90643	nan	nan
YCR045C	2.44746	2.48314	0.715105	3.19447	-1.49779	nan
YDR365C	2.44698	2.4975	1.02765	0.823983	0.485703	0.636763
YJL049W	2.44547	1.23873	1.12761	2.23431	0.239644	0.627931
YDL196W	2.44505	2.20712	4.27298	-1.64639	0.634486	-0.000889
YFL041W	2.44452	1.5798	4.37139	-0.654142	0.14695	0.022119
YIL141W	2.44399	-1.39531	3.70408	0.552565	1.67908	0.924507
YAL056C-A	2.44387	-3.02544	4.87226	2.96707	-0.104016	0.754793
YOL009C	2.44319	-0.876223	-1.21272	4.09459	2.62517	0.832326
YGL028C	2.44301	0.034832	1.22664	1.28586	1.57864	1.33676
YEL057C	2.44278	3.0183	-1.37443	1.14797	2.03935	0.631037
YNL204C	2.43986	3.50125	-0.050765	nan	nan	nan
YHL018W	2.43881	2.62699	1.82017	-0.423301	2.52045	-1.09096
YGL065C	2.43758	1.63577	0.16581	1.8719	0.879525	0.897598
YOR172W	2.43694	1.18296	2.23402	3.63032	-2.14089	0.542738
YDR240C	2.43671	1.34827	2.00685	0.769879	0.771007	0.552657
YOR008C	2.4362	2.50735	0.57933	2.5146	0.457143	-0.610918
YOR008W-B	2.43524	3.01626	0.542973	3.23435	-0.14338	-1.20486
YGR152C	2.43498	2.78202	-0.680545	1.84662	1.0673	0.429392
YDR530C	2.43203	4.9176	-1.47819	nan	nan	nan
YJR046W	2.43115	2.11682	-0.96964	3.72755	0.075038	0.486442
YPL162C	2.43018	1.22352	2.69632	1.17274	-0.205594	0.547068
YDR172W	2.42899	0.01475	0.340637	6.04076	nan	-1.53817
YFL042C	2.42887	1.21643	2.52043	2.11525	-0.278861	-0.142141
YHR152W	2.4268	0.387034	2.11422	3.35859	-1.00625	nan
YPR142C	2.42669	0.409178	1.13051	1.04783	0.561997	2.27673
YPL181W	2.42643	2.39191	1.63836	-0.717799	0.886605	1.22659
YBL009W	2.42593	-0.438218	1.66032	-0.028298	4.2241	0.006652
YBL010C	2.42593	-0.438218	1.66032	-0.028298	4.2241	0.006652
YOL020W	2.42558	2.67037	-1.45864	2.48398	0.581732	1.1463
YGR067C	2.42519	1.79684	0.349804	1.65111	0.068433	1.5567
YOR062C	2.42419	-1.22708	2.80503	2.72977	0.971049	0.141893
YNL249C	2.42409	-0.65671	4.60318	0.01044	0.995769	0.467759
YPL266W	2.42239	3.29596	-0.347208	1.41471	0.749909	0.303245
[truncated: 4,424 more rows]

## Sheet: Non-essential-Genes
YML032C	Breslow DK, et al. (2008) PMID:18622397
YHR167W	Breslow DK, et al. (2008) PMID:18622397
YLL049W	Breslow DK, et al. (2008) PMID:18622397
YMR198W	Breslow DK, et al. (2008) PMID:18622397
YDR321W	Breslow DK, et al. (2008) PMID:18622397
YOR258W	NA
YCL008C	Qian W, et al. (2012) PMID:23103169
YHL011C	Qian W, et al. (2012) PMID:23103169
YHR005C	Breslow DK, et al. (2008) PMID:18622397
YDR197W	Qian W, et al. (2012) PMID:23103169
YLR370C	Breslow DK, et al. (2008) PMID:18622397
YER055C	NA
YBL033C	NA
YHR147C	Qian W, et al. (2012) PMID:23103169
YNL001W	Breslow DK, et al. (2008) PMID:18622397
YIL020C	Qian W, et al. (2012) PMID:23103169
YOR180C	Breslow DK, et al. (2008) PMID:18622397
YDR426C	Breslow DK, et al. (2008) PMID:18622397
YNR027W	Qian W, et al. (2012) PMID:23103169
YDL024C	Breslow DK, et al. (2008) PMID:18622397
YGL138C	Breslow DK, et al. (2008) PMID:18622397
YOR195W	Breslow DK, et al. (2008) PMID:18622397
YLR371W	Breslow DK, et al. (2008) PMID:18622397
YBR297W	Breslow DK, et al. (2008) PMID:18622397
YBR235W	NA
YML113W	Qian W, et al. (2012) PMID:23103169
YNL318C	NA
YNL248C	Qian W, et al. (2012) PMID:23103169
YML084W	Qian W, et al. (2012) PMID:23103169
YOR255W	Breslow DK, et al. (2008) PMID:18622397
YGL010W	Breslow DK, et al. (2008) PMID:18622397
YHR033W	Breslow DK, et al. (2008) PMID:18622397
YMR108W	NA
YOR205C	Qian W, et al. (2012) PMID:23103169
YLR052W	Breslow DK, et al. (2008) PMID:18622397
YFR031C-A	Breslow DK, et al. (2008) PMID:18622397
YGR194C	Breslow DK, et al. (2008) PMID:18622397
YER030W	Qian W, et al. (2012) PMID:23103169
YLR399C	Qian W, et al. (2012) PMID:23103169
YLR079W	Breslow DK, et al. (2008) PMID:18622397
YBR171W	Breslow DK, et al. (2008) PMID:18622397
YBR170C	Breslow DK, et al. (2008) PMID:18622397
YHR061C	NA
YOR022C	Breslow DK, et al. (2008) PMID:18622397
YCL030C	Qian W, et al. (2012) PMID:23103169
YJR103W	NA
YPL268W	Qian W, et al. (2012) PMID:23103169
YIL090W	Breslow DK, et al. (2008) PMID:18622397
YNL302C	Breslow DK, et al. (2008) PMID:18622397
YBR212W	Qian W, et al. (2012) PMID:23103169
YKR057W	Breslow DK, et al. (2008) PMID:18622397
YOR152C	Qian W, et al. (2012) PMID:23103169
YEL046C	NA
YDR161W	Breslow DK, et al. (2008) PMID:18622397
YBR298C	Breslow DK, et al. (2008) PMID:18622397
YDL033C	Breslow DK, et al. (2008) PMID:18622397
YMR164C	Breslow DK, et al. (2008) PMID:18622397
YER017C	Qian W, et al. (2012) PMID:23103169
YNL139C	Qian W, et al. (2012) PMID:23103169
YML066C	Breslow DK, et al. (2008) PMID:18622397
YDL052C	Breslow DK, et al. (2008) PMID:18622397
YOR267C	Breslow DK, et al. (2008) PMID:18622397
YNL014W	Breslow DK, et al. (2008) PMID:18622397
YMR086C-A	NA
YDR159W	Breslow DK, et al. (2008) PMID:18622397
YMR217W	NA
YOR283W	Breslow DK, et al. (2008) PMID:18622397
YDR500C	Breslow DK, et al. (2008) PMID:18622397
YLR139C	Qian W, et al. (2012) PMID:23103169
YBR248C	NA
YOR302W	Qian W, et al. (2012) PMID:23103169
YBR037C	Qian W, et al. (2012) PMID:23103169
YGR087C	Breslow DK, et al. (2008) PMID:18622397
YBL072C	Breslow DK, et al. (2008) PMID:18622397
YCR079W	Qian W, et al. (2012) PMID:23103169
YOR225W	NA
YPL208W	Breslow DK, et al. (2008) PMID:18622397
YLR331C	Qian W, et al. (2012) PMID:23103169
YMR202W	Breslow DK, et al. (2008) PMID:18622397
YOR182C	Breslow DK, et al. (2008) PMID:18622397
YKL119C	Qian W, et al. (2012) PMID:23103169
YDL129W	Breslow DK, et al. (2008) PMID:18622397
YGL042C	Breslow DK, et al. (2008) PMID:18622397
YKR017C	Qian W, et al. (2012) PMID:23103169
YKL053W	Breslow DK, et al. (2008) PMID:18622397
YNL043C	Breslow DK, et al. (2008) PMID:18622397
YHR064C	NA
YBR009C	Breslow DK, et al. (2008) PMID:18622397
YLR392C	Breslow DK, et al. (2008) PMID:18622397
YGL070C	Qian W, et al. (2012) PMID:23103169
YDR372C	Qian W, et al. (2012) PMID:23103169
YNL309W	Breslow DK, et al. (2008) PMID:18622397
YLR299W	NA
YDR181C	NA
YBL093C	Qian W, et al. (2012) PMID:23103169
YER019W	Breslow DK, et al. (2008) PMID:18622397
YGL246C	Qian W, et al. (2012) PMID:23103169
YBL087C	Breslow DK, et al. (2008) PMID:18622397
YOL085C	NA
YDL109C	Breslow DK, et al. (2008) PMID:18622397
YPL064C	Qian W, et al. (2012) PMID:23103169
YLR237W	Breslow DK, et al. (2008) PMID:18622397
YAL021C	Qian W, et al. (2012) PMID:23103169
YGR035C	Breslow DK, et al. (2008) PMID:18622397
YDR459C	NA
YMR044W	Qian W, et al. (2012) PMID:23103169
YLR074C	Qian W, et al. (2012) PMID:23103169
YML054C	NA
YLR144C	Breslow DK, et al. (2008) PMID:18622397
YNL243W	NA
YPL176C	Breslow DK, et al. (2008) PMID:18622397
YKL030W	NA
YDR063W	Breslow DK, et al. (2008) PMID:18622397
YCR077C	Breslow DK, et al. (2008) PMID:18622397
YBR103W	Breslow DK, et al. (2008) PMID:18622397
YOR295W	Qian W, et al. (2012) PMID:23103169
YBR175W	Breslow DK, et al. (2008) PMID:18622397
YDR316W	Breslow DK, et al. (2008) PMID:18622397
YKR064W	Breslow DK, et al. (2008) PMID:18622397
YDL202W	Qian W, et al. (2012) PMID:23103169
YKR101W	Breslow DK, et al. (2008) PMID:18622397
YDR264C	Qian W, et al. (2012) PMID:23103169
YDR490C	Breslow DK, et al. (2008) PMID:18622397
YOL086C	Breslow DK, et al. (2008) PMID:18622397
YLR015W	Breslow DK, et al. (2008) PMID:18622397
YIL053W	Breslow DK, et al. (2008) PMID:18622397
YGL076C	Qian W, et al. (2012) PMID:23103169
YBR181C	Breslow DK, et al. (2008) PMID:18622397
YGR262C	Qian W, et al. (2012) PMID:23103169
YGR275W	NA
YDR140W	Qian W, et al. (2012) PMID:23103169
YOR035C	Breslow DK, et al. (2008) PMID:18622397
YOR036W	Qian W, et al. (2012) PMID:23103169
YNL288W	Breslow DK, et al. (2008) PMID:18622397
YKR024C	Qian W, et al. (2012) PMID:23103169
YER060W	Qian W, et al. (2012) PMID:23103169
YOR078W	Breslow DK, et al. (2008) PMID:18622397
YKR067W	Qian W, et al. (2012) PMID:23103169
YGL141W	Breslow DK, et al. (2008) PMID:18622397
YOR307C	NA
YJR036C	Breslow DK, et al. (2008) PMID:18622397
YGL107C	Qian W, et al. (2012) PMID:23103169
YHR057C	NA
YGL223C	NA
YGL060W	Breslow DK, et al. (2008) PMID:18622397
YFR036W	Qian W, et al. (2012) PMID:23103169
YDR191W	Breslow DK, et al. (2008) PMID:18622397
YNL045W	Breslow DK, et al. (2008) PMID:18622397
YDR200C	Breslow DK, et al. (2008) PMID:18622397
YPL234C	Qian W, et al. (2012) PMID:23103169
YDR020C	Breslow DK, et al. (2008) PMID:18622397
YDR028C	Qian W, et al. (2012) PMID:23103169
YDR117C	Breslow DK, et al. (2008) PMID:18622397
YNL254C	Breslow DK, et al. (2008) PMID:18622397
YIL098C	Breslow DK, et al. (2008) PMID:18622397
YKR041W	Qian W, et al. (2012) PMID:23103169
YJL148W	Breslow DK, et al. (2008) PMID:18622397
YKL143W	Qian W, et al. (2012) PMID:23103169
YER068W	Qian W, et al. (2012) PMID:23103169
YNR024W	Breslow DK, et al. (2008) PMID:18622397
YOR049C	NA
YHR108W	Breslow DK, et al. (2008) PMID:18622397
YDR447C	Breslow DK, et al. (2008) PMID:18622397
YGL139W	NA
YML094C-A	Qian W, et al. (2012) PMID:23103169
YHR200W	Breslow DK, et al. (2008) PMID:18622397
YJR111C	Qian W, et al. (2012) PMID:23103169
YOR252W	NA
YGR167W	Qian W, et al. (2012) PMID:23103169
YPL129W	Breslow DK, et al. (2008) PMID:18622397
YNL204C	Breslow DK, et al. (2008) PMID:18622397
YGL043W	Breslow DK, et al. (2008) PMID:18622397
YIL033C	NA
YLL016W	NA
YGL170C	Breslow DK, et al. (2008) PMID:18622397
YLR433C	Breslow DK, et al. (2008) PMID:18622397
YOR001W	Breslow DK, et al. (2008) PMID:18622397
YOL084W	Breslow DK, et al. (2008) PMID:18622397
YJR056C	Qian W, et al. (2012) PMID:23103169
YLR422W	Qian W, et al. (2012) PMID:23103169
YBR039W	NA
YMR310C	Breslow DK, et al. (2008) PMID:18622397
YNL067W	Breslow DK, et al. (2008) PMID:18622397
YGL140C	NA
YHR025W	NA
YKL139W	Breslow DK, et al. (2008) PMID:18622397
YDR484W	Qian W, et al. (2012) PMID:23103169
YPR036W	Qian W, et al. (2012) PMID:23103169
YOL064C	Breslow DK, et al. (2008) PMID:18622397
YGL131C	NA
YMR152W	Qian W, et al. (2012) PMID:23103169
YBL088C	Breslow DK, et al. (2008) PMID:18622397
YDR169C	Breslow DK, et al. (2008) PMID:18622397
YDR123C	Breslow DK, et al. (2008) PMID:18622397
YOL093W	Qian W, et al. (2012) PMID:23103169
YDR036C	Breslow DK, et al. (2008) PMID:18622397
YHR032W	NA
YOR040W	NA
YML128C	Breslow DK, et al. (2008) PMID:18622397
YDR315C	Breslow DK, et al. (2008) PMID:18622397
YOL071W	Qian W, et al. (2012) PMID:23103169
YLR128W	Qian W, et al. (2012) PMID:23103169
YMR048W	Breslow DK, et al. (2008) PMID:18622397
YDR139C	Qian W, et al. (2012) PMID:23103169
YBR200W	Breslow DK, et al. (2008) PMID:18622397
YHR139C	NA
YKL222C	Breslow DK, et al. (2008) PMID:18622397
YPR149W	Breslow DK, et al. (2008) PMID:18622397
YOL070C	NA
YJR084W	Breslow DK, et al. (2008) PMID:18622397
YGL094C	NA
YDL144C	Breslow DK, et al. (2008) PMID:18622397
YPL180W	Qian W, et al. (2012) PMID:23103169
YGL219C	Breslow DK, et al. (2008) PMID:18622397
YGL104C	Breslow DK, et al. (2008) PMID:18622397
YHL007C	NA
YNL037C	Breslow DK, et al. (2008) PMID:18622397
YNR075W	NA
YML103C	Breslow DK, et al. (2008) PMID:18622397
YGR020C	Qian W, et al. (2012) PMID:23103169
YGR021W	NA
YDR142C	Breslow DK, et al. (2008) PMID:18622397
YLR418C	Breslow DK, et al. (2008) PMID:18622397
YPR015C	NA
YLR435W	Breslow DK, et al. (2008) PMID:18622397
YML121W	Qian W, et al. (2012) PMID:23103169
YCL005W	Qian W, et al. (2012) PMID:23103169
YOR008C	Breslow DK, et al. (2008) PMID:18622397
YBR263W	Breslow DK, et al. (2008) PMID:18622397
YOR014W	Breslow DK, et al. (2008) PMID:18622397
YML099C	Qian W, et al. (2012) PMID:23103169
YBR240C	NA
YIL010W	Breslow DK, et al. (2008) PMID:18622397
YGR081C	Breslow DK, et al. (2008) PMID:18622397
YDL192W	Breslow DK, et al. (2008) PMID:18622397
YDL119C	Breslow DK, et al. (2008) PMID:18622397
YJL116C	Breslow DK, et al. (2008) PMID:18622397
YCL064C	Breslow DK, et al. (2008) PMID:18622397
YBL005W	Qian W, et al. (2012) PMID:23103169
YOL115W	Qian W, et al. (2012) PMID:23103169
YDL159W	NA
YOR045W	Breslow DK, et al. (2008) PMID:18622397
YKL181W	NA
YMR026C	Breslow DK, et al. (2008) PMID:18622397
YBL029W	Qian W, et al. (2012) PMID:23103169
YCR031C	Breslow DK, et al. (2008) PMID:18622397
YML048W	Breslow DK, et al. (2008) PMID:18622397
YIL097W	NA
YOR191W	Breslow DK, et al. (2008) PMID:18622397
YLR107W	NA
YLL009C	Breslow DK, et al. (2008) PMID:18622397
YGR283C	Breslow DK, et al. (2008) PMID:18622397
YOL104C	NA
YML068W	Breslow DK, et al. (2008) PMID:18622397
YKR082W	Breslow DK, et al. (2008) PMID:18622397
YIL133C	Breslow DK, et al. (2008) PMID:18622397
YHR160C	NA
YPL079W	Breslow DK, et al. (2008) PMID:18622397
YOR061W	Breslow DK, et al. (2008) PMID:18622397
YLR080W	Qian W, et al. (2012) PMID:23103169
YJR135C	Breslow DK, et al. (2008) PMID:18622397
YHL047C	Breslow DK, et al. (2008) PMID:18622397
YBL063W	Breslow DK, et al. (2008) PMID:18622397
YGR102C	Qian W, et al. (2012) PMID:23103169
YOR047C	Qian W, et al. (2012) PMID:23103169
YNL291C	Breslow DK, et al. (2008) PMID:18622397
YML008C	Breslow DK, et al. (2008) PMID:18622397
YER113C	Breslow DK, et al. (2008) PMID:18622397
YHR176W	Breslow DK, et al. (2008) PMID:18622397
YOR296W	NA
YMR194W	Breslow DK, et al. (2008) PMID:18622397
YOR188W	Breslow DK, et al. (2008) PMID:18622397
YPL087W	Breslow DK, et al. (2008) PMID:18622397
YHL031C	Breslow DK, et al. (2008) PMID:18622397
YLR102C	NA
YJL089W	NA
YPL036W	Breslow DK, et al. (2008) PMID:18622397
YHR039C	Breslow DK, et al. (2008) PMID:18622397
YLR352W	Breslow DK, et al. (2008) PMID:18622397
YJR144W	Qian W, et al. (2012) PMID:23103169
YBL107C	NA
YGL257C	Breslow DK, et al. (2008) PMID:18622397
YLL056C	NA
YGL025C	Qian W, et al. (2012) PMID:23103169
YLR450W	Breslow DK, et al. (2008) PMID:18622397
YIL116W	NA
YBR151W	NA
YPR196W	Breslow DK, et al. (2008) PMID:18622397
YKR087C	NA
YOR290C	Qian W, et al. (2012) PMID:23103169
YBL066C	Breslow DK, et al. (2008) PMID:18622397
YOL107W	NA
YER173W	Qian W, et al. (2012) PMID:23103169
YPR173C	Breslow DK, et al. (2008) PMID:18622397
YDL073W	Qian W, et al. (2012) PMID:23103169
YMR269W	Breslow DK, et al. (2008) PMID:18622397
YOL016C	Breslow DK, et al. (2008) PMID:18622397
YOL015W	Qian W, et al. (2012) PMID:23103169
YAL022C	Breslow DK, et al. (2008) PMID:18622397
YDR438W	NA
YPL046C	NA
YPL045W	Qian W, et al. (2012) PMID:23103169
YOR167C	Breslow DK, et al. (2008) PMID:18622397
YER054C	NA
YER169W	Breslow DK, et al. (2008) PMID:18622397
YMR068W	Qian W, et al. (2012) PMID:23103169
YBR141C	Breslow DK, et al. (2008) PMID:18622397
YNR004W	Breslow DK, et al. (2008) PMID:18622397
YPR166C	Qian W, et al. (2012) PMID:23103169
YLR402W	Breslow DK, et al. (2008) PMID:18622397
YKL033W-A	Qian W, et al. (2012) PMID:23103169
YDL160C	Qian W, et al. (2012) PMID:23103169
YDR414C	Breslow DK, et al. (2008) PMID:18622397
YPL149W	Breslow DK, et al. (2008) PMID:18622397
YKL155C	Qian W, et al. (2012) PMID:23103169
YOR147W	NA
YDR448W	Qian W, et al. (2012) PMID:23103169
YJL129C	Qian W, et al. (2012) PMID:23103169
YML026C	Breslow DK, et al. (2008) PMID:18622397
YMR145C	Breslow DK, et al. (2008) PMID:18622397
YLR396C	NA
YJL177W	Qian W, et al. (2012) PMID:23103169
YML088W	Qian W, et al. (2012) PMID:23103169
YLR205C	Breslow DK, et al. (2008) PMID:18622397
YGR054W	Breslow DK, et al. (2008) PMID:18622397
YLR109W	NA
YKL202W	Qian W, et al. (2012) PMID:23103169
YOR318C	NA
YMR125W	Qian W, et al. (2012) PMID:23103169
YIR033W	Qian W, et al. (2012) PMID:23103169
YBR061C	Breslow DK, et al. (2008) PMID:18622397
YGL049C	NA
YGL232W	Breslow DK, et al. (2008) PMID:18622397
YLR085C	Breslow DK, et al. (2008) PMID:18622397
YKR001C	Breslow DK, et al. (2008) PMID:18622397
YIR038C	NA
YDL063C	Qian W, et al. (2012) PMID:23103169
YLR242C	Qian W, et al. (2012) PMID:23103169
YDR290W	Breslow DK, et al. (2008) PMID:18622397
YGR166W	Qian W, et al. (2012) PMID:23103169
YBL106C	Breslow DK, et al. (2008) PMID:18622397
YJR055W	Qian W, et al. (2012) PMID:23103169
YGL118C	NA
YDR146C	Breslow DK, et al. (2008) PMID:18622397
YBR014C	Breslow DK, et al. (2008) PMID:18622397
YOR071C	NA
YER077C	Breslow DK, et al. (2008) PMID:18622397
YBR163W	Qian W, et al. (2012) PMID:23103169
YOR345C	Breslow DK, et al. (2008) PMID:18622397
YOR129C	Breslow DK, et al. (2008) PMID:18622397
YFR032C-A	Breslow DK, et al. (2008) PMID:18622397
YGR085C	Breslow DK, et al. (2008) PMID:18622397
YDL184C	Breslow DK, et al. (2008) PMID:18622397
YMR075C-A	Breslow DK, et al. (2008) PMID:18622397
YJR011C	Breslow DK, et al. (2008) PMID:18622397
YDR351W	Breslow DK, et al. (2008) PMID:18622397
YOL048C	NA
YKL207W	NA
YGR130C	Qian W, et al. (2012) PMID:23103169
YMR205C	Breslow DK, et al. (2008) PMID:18622397
YAL027W	Breslow DK, et al. (2008) PMID:18622397
YDR198C	Breslow DK, et al. (2008) PMID:18622397
YLR193C	Breslow DK, et al. (2008) PMID:18622397
YBR289W	Breslow DK, et al. (2008) PMID:18622397
YDR310C	Breslow DK, et al. (2008) PMID:18622397
YDR458C	NA
YDR488C	Breslow DK, et al. (2008) PMID:18622397
YOL008W	Breslow DK, et al. (2008) PMID:18622397
YJL084C	NA
YDR176W	Qian W, et al. (2012) PMID:23103169
YOL129W	Breslow DK, et al. (2008) PMID:18622397
YGR290W	NA
YAL067C	NA
YBR251W	Qian W, et al. (2012) PMID:23103169
YDL053C	NA
YGL206C	NA
YBR052C	NA
YNL079C	Breslow DK, et al. (2008) PMID:18622397
YGR171C	Qian W, et al. (2012) PMID:23103169
YER049W	Breslow DK, et al. (2008) PMID:18622397
YJL190C	Breslow DK, et al. (2008) PMID:18622397
YIL079C	Breslow DK, et al. (2008) PMID:18622397
YOR385W	NA
YJL075C	Qian W, et al. (2012) PMID:23103169
YBR050C	Breslow DK, et al. (2008) PMID:18622397
YDR175C	Qian W, et al. (2012) PMID:23103169
YNL104C	NA
YDR237W	Qian W, et al. (2012) PMID:23103169
YJR102C	Qian W, et al. (2012) PMID:23103169
YDL083C	Breslow DK, et al. (2008) PMID:18622397
YGL147C	Breslow DK, et al. (2008) PMID:18622397
YMR179W	Breslow DK, et al. (2008) PMID:18622397
YLL019C	Breslow DK, et al. (2008) PMID:18622397
YDR024W	Breslow DK, et al. (2008) PMID:18622397
YHR077C	Breslow DK, et al. (2008) PMID:18622397
YBR288C	Breslow DK, et al. (2008) PMID:18622397
YNL070W	Breslow DK, et al. (2008) PMID:18622397
YLR148W	Qian W, et al. (2012) PMID:23103169
YPR097W	Breslow DK, et al. (2008) PMID:18622397
YHR114W	NA
YER079W	Breslow DK, et al. (2008) PMID:18622397
YPR095C	Qian W, et al. (2012) PMID:23103169
YPL256C	Breslow DK, et al. (2008) PMID:18622397
YCL007C	Qian W, et al. (2012) PMID:23103169
YLR250W	NA
YPR074C	Breslow DK, et al. (2008) PMID:18622397
YOR386W	Qian W, et al. (2012) PMID:23103169
YCR048W	Breslow DK, et al. (2008) PMID:18622397
YKL162C	NA
YGL227W	Breslow DK, et al. (2008) PMID:18622397
YJR047C	Breslow DK, et al. (2008) PMID:18622397
YLR003C	Breslow DK, et al. (2008) PMID:18622397
YEL012W	Breslow DK, et al. (2008) PMID:18622397
YMR136W	NA
YNL129W	Breslow DK, et al. (2008) PMID:18622397
YGL213C	Breslow DK, et al. (2008) PMID:18622397
YLR236C	NA
YMR077C	Qian W, et al. (2012) PMID:23103169
YGR096W	Breslow DK, et al. (2008) PMID:18622397
YFL047W	NA
YKL046C	Breslow DK, et al. (2008) PMID:18622397
YDR354W	Breslow DK, et al. (2008) PMID:18622397
YBL101C	Breslow DK, et al. (2008) PMID:18622397
YMR024W	NA
YPR152C	Breslow DK, et al. (2008) PMID:18622397
YOL079W	Breslow DK, et al. (2008) PMID:18622397
YOL080C	Breslow DK, et al. (2008) PMID:18622397
YMR245W	Qian W, et al. (2012) PMID:23103169
YOR007C	Breslow DK, et al. (2008) PMID:18622397
YDL171C	Breslow DK, et al. (2008) PMID:18622397
YDL233W	NA
YPR141C	Breslow DK, et al. (2008) PMID:18622397
YLR004C	NA
YDL142C	Breslow DK, et al. (2008) PMID:18622397
YLR012C	Breslow DK, et al. (2008) PMID:18622397
YML042W	NA
YJL184W	NA
YPL240C	Breslow DK, et al. (2008) PMID:18622397
YOR332W	Qian W, et al. (2012) PMID:23103169
YKL168C	Qian W, et al. (2012) PMID:23103169
YPL107W	Breslow DK, et al. (2008) PMID:18622397
YGR157W	Breslow DK, et al. (2008) PMID:18622397
YMR287C	Qian W, et al. (2012) PMID:23103169
YOL108C	Breslow DK, et al. (2008) PMID:18622397
YGL021W	Breslow DK, et al. (2008) PMID:18622397
YDR199W	Breslow DK, et al. (2008) PMID:18622397
YJL193W	Breslow DK, et al. (2008) PMID:18622397
YEL051W	Qian W, et al. (2012) PMID:23103169
YOR052C	NA
YPR026W	Breslow DK, et al. (2008) PMID:18622397
YLR358C	Qian W, et al. (2012) PMID:23103169
YOL013W-B	NA
YOR369C	Qian W, et al. (2012) PMID:23103169
YAL042W	Breslow DK, et al. (2008) PMID:18622397
YDR368W	NA
YMR194C-A	NA
YNL320W	Breslow DK, et al. (2008) PMID:18622397
YNR033W	NA
YNL206C	Breslow DK, et al. (2008) PMID:18622397
YKL001C	Breslow DK, et al. (2008) PMID:18622397
YPR171W	Breslow DK, et al. (2008) PMID:18622397
YJL139C	Breslow DK, et al. (2008) PMID:18622397
YGR100W	Breslow DK, et al. (2008) PMID:18622397
YNR009W	Breslow DK, et al. (2008) PMID:18622397
YKL041W	Breslow DK, et al. (2008) PMID:18622397
YPL261C	Breslow DK, et al. (2008) PMID:18622397
YKR027W	Breslow DK, et al. (2008) PMID:18622397
YBR127C	Qian W, et al. (2012) PMID:23103169
YJL045W	NA
YGR217W	Breslow DK, et al. (2008) PMID:18622397
YBR238C	Breslow DK, et al. (2008) PMID:18622397
YNR032C-A	NA
YDL226C	Breslow DK, et al. (2008) PMID:18622397
YDL225W	Qian W, et al. (2012) PMID:23103169
YCR020C-A	Breslow DK, et al. (2008) PMID:18622397
YCR020C	Breslow DK, et al. (2008) PMID:18622397
YCR020W-B	Qian W, et al. (2012) PMID:23103169
YDL180W	Breslow DK, et al. (2008) PMID:18622397
YGR006W	NA
YOR363C	NA
YDR350C	Qian W, et al. (2012) PMID:23103169
YFL048C	NA
YKR049C	NA
YOR178C	Breslow DK, et al. (2008) PMID:18622397
YML012W	Breslow DK, et al. (2008) PMID:18622397
YDL021W	Qian W, et al. (2012) PMID:23103169
YCR082W	Qian W, et al. (2012) PMID:23103169
YJL099W	Breslow DK, et al. (2008) PMID:18622397
YBR242W	Breslow DK, et al. (2008) PMID:18622397
YBR166C	Breslow DK, et al. (2008) PMID:18622397
YMR244W	NA
YLR255C	Breslow DK, et al. (2008) PMID:18622397
YHR177W	NA
YER020W	Qian W, et al. (2012) PMID:23103169
YOR234C	Breslow DK, et al. (2008) PMID:18622397
YPR003C	Breslow DK, et al. (2008) PMID:18622397
YBR126C	Breslow DK, et al. (2008) PMID:18622397
YNL324W	Breslow DK, et al. (2008) PMID:18622397
YBR085W	Breslow DK, et al. (2008) PMID:18622397
YOR350C	Breslow DK, et al. (2008) PMID:18622397
YKR039W	Breslow DK, et al. (2008) PMID:18622397
YJR137C	Breslow DK, et al. (2008) PMID:18622397
YHL020C	Breslow DK, et al. (2008) PMID:18622397
YML070W	NA
YDL037C	Qian W, et al. (2012) PMID:23103169
YLL014W	Breslow DK, et al. (2008) PMID:18622397
YPR093C	Breslow DK, et al. (2008) PMID:18622397
YER058W	Qian W, et al. (2012) PMID:23103169
YOL035C	Qian W, et al. (2012) PMID:23103169
YML112W	Breslow DK, et al. (2008) PMID:18622397
YGR044C	Breslow DK, et al. (2008) PMID:18622397
YKR097W	Breslow DK, et al. (2008) PMID:18622397
YML041C	Breslow DK, et al. (2008) PMID:18622397
YPL186C	NA
YOR379C	Breslow DK, et al. (2008) PMID:18622397
YBR207W	Breslow DK, et al. (2008) PMID:18622397
YHL033C	Breslow DK, et al. (2008) PMID:18622397
YIL001W	Breslow DK, et al. (2008) PMID:18622397
YJR010C-A	NA
YIL112W	Breslow DK, et al. (2008) PMID:18622397
YNL042W	NA
YGR107W	Breslow DK, et al. (2008) PMID:18622397
YNL307C	Breslow DK, et al. (2008) PMID:18622397
YKR074W	Breslow DK, et al. (2008) PMID:18622397
YOR243C	Breslow DK, et al. (2008) PMID:18622397
YDR516C	Qian W, et al. (2012) PMID:23103169
YHL038C	Qian W, et al. (2012) PMID:23103169
YMR065W	NA
YER039C	NA
YGL133W	Breslow DK, et al. (2008) PMID:18622397
YKL080W	Qian W, et al. (2012) PMID:23103169
YLR262C	Breslow DK, et al. (2008) PMID:18622397
YLR226W	Qian W, et al. (2012) PMID:23103169
YMR027W	Breslow DK, et al. (2008) PMID:18622397
YLR048W	Breslow DK, et al. (2008) PMID:18622397
YDR521W	NA
YGR233C	Qian W, et al. (2012) PMID:23103169
YOL036W	Breslow DK, et al. (2008) PMID:18622397
YEL052W	Breslow DK, et al. (2008) PMID:18622397
YOL136C	Breslow DK, et al. (2008) PMID:18622397
YOR198C	Qian W, et al. (2012) PMID:23103169
YDR455C	Breslow DK, et al. (2008) PMID:18622397
YKL015W	NA
YNL225C	Qian W, et al. (2012) PMID:23103169
YNL321W	NA
YDR130C	NA
YJL049W	Breslow DK, et al. (2008) PMID:18622397
YOR106W	Breslow DK, et al. (2008) PMID:18622397
YHL027W	Breslow DK, et al. (2008) PMID:18622397
YJL080C	Qian W, et al. (2012) PMID:23103169
YBR172C	Breslow DK, et al. (2008) PMID:18622397
YDR425W	Breslow DK, et al. (2008) PMID:18622397
YDL085W	NA
YML072C	Breslow DK, et al. (2008) PMID:18622397
YOR337W	NA
YEL061C	Breslow DK, et al. (2008) PMID:18622397
YJL146W	Qian W, et al. (2012) PMID:23103169
YCL042W	NA
YPR193C	NA
YIL141W	Breslow DK, et al. (2008) PMID:18622397
YLR278C	Breslow DK, et al. (2008) PMID:18622397
YNL057W	Breslow DK, et al. (2008) PMID:18622397
YLR239C	Breslow DK, et al. (2008) PMID:18622397
YFR034C	Qian W, et al. (2012) PMID:23103169
YOL160W	NA
YDL110C	Breslow DK, et al. (2008) PMID:18622397
YGR184C	Qian W, et al. (2012) PMID:23103169
YGL144C	Breslow DK, et al. (2008) PMID:18622397
YOL039W	Breslow DK, et al. (2008) PMID:18622397
YDL095W	Breslow DK, et al. (2008) PMID:18622397
YMR075W	Breslow DK, et al. (2008) PMID:18622397
YGR164W	Qian W, et al. (2012) PMID:23103169
YBR065C	Breslow DK, et al. (2008) PMID:18622397
YKL074C	Breslow DK, et al. (2008) PMID:18622397
YNL084C	Qian W, et al. (2012) PMID:23103169
YGR242W	Breslow DK, et al. (2008) PMID:18622397
YCR007C	Breslow DK, et al. (2008) PMID:18622397
YDL179W	Breslow DK, et al. (2008) PMID:18622397
YPL179W	Breslow DK, et al. (2008) PMID:18622397
YPL156C	Breslow DK, et al. (2008) PMID:18622397
YGL127C	Breslow DK, et al. (2008) PMID:18622397
YER087W	Qian W, et al. (2012) PMID:23103169
YOL029C	Breslow DK, et al. (2008) PMID:18622397
YNL227C	Breslow DK, et al. (2008) PMID:18622397
YJL043W	NA
YLL005C	NA
YGR072W	Breslow DK, et al. (2008) PMID:18622397
YOR360C	Qian W, et al. (2012) PMID:23103169
YML101C	Breslow DK, et al. (2008) PMID:18622397
YPL055C	Breslow DK, et al. (2008) PMID:18622397
YMR078C	Breslow DK, et al. (2008) PMID:18622397
YNR073C	NA
YOR053W	Breslow DK, et al. (2008) PMID:18622397
YOL090W	Breslow DK, et al. (2008) PMID:18622397
YLR265C	NA
YLL038C	Breslow DK, et al. (2008) PMID:18622397
YBR300C	Qian W, et al. (2012) PMID:23103169
YOR183W	Breslow DK, et al. (2008) PMID:18622397
YPR167C	Breslow DK, et al. (2008) PMID:18622397
YNL099C	Breslow DK, et al. (2008) PMID:18622397
YNL214W	Breslow DK, et al. (2008) PMID:18622397
YDL070W	Breslow DK, et al. (2008) PMID:18622397
YER183C	Breslow DK, et al. (2008) PMID:18622397
YFR011C	Breslow DK, et al. (2008) PMID:18622397
YBL006C	Qian W, et al. (2012) PMID:23103169
YNL107W	Breslow DK, et al. (2008) PMID:18622397
YDL067C	Qian W, et al. (2012) PMID:23103169
YKR006C	Qian W, et al. (2012) PMID:23103169
YKR007W	Breslow DK, et al. (2008) PMID:18622397
YOR368W	Breslow DK, et al. (2008) PMID:18622397
YDR505C	Qian W, et al. (2012) PMID:23103169
YLR442C	NA
YLR443W	Breslow DK, et al. (2008) PMID:18622397
YMR283C	Qian W, et al. (2012) PMID:23103169
YOL132W	NA
YDR271C	Breslow DK, et al. (2008) PMID:18622397
YFL031W	Breslow DK, et al. (2008) PMID:18622397
YMR072W	Qian W, et al. (2012) PMID:23103169
YMR071C	NA
YBL089W	Breslow DK, et al. (2008) PMID:18622397
YDR204W	Qian W, et al. (2012) PMID:23103169
YJR088C	Breslow DK, et al. (2008) PMID:18622397
YNL116W	NA
YLR386W	Breslow DK, et al. (2008) PMID:18622397
YLR385C	NA
YGR199W	Breslow DK, et al. (2008) PMID:18622397
YOR279C	Breslow DK, et al. (2008) PMID:18622397
YBR111C	NA
YGR203W	Breslow DK, et al. (2008) PMID:18622397
YEL068C	NA
YGL034C	Qian W, et al. (2012) PMID:23103169
YPR130C	Breslow DK, et al. (2008) PMID:18622397
YFR038W	Breslow DK, et al. (2008) PMID:18622397
YKL066W	Breslow DK, et al. (2008) PMID:18622397
YOR384W	NA
YLR269C	Breslow DK, et al. (2008) PMID:18622397
YMR187C	Breslow DK, et al. (2008) PMID:18622397
YGR092W	Breslow DK, et al. (2008) PMID:18622397
YNL119W	Breslow DK, et al. (2008) PMID:18622397
YGR063C	Qian W, et al. (2012) PMID:23103169
YLR327C	NA
YBR258C	NA
YBR097W	NA
YDR415C	Breslow DK, et al. (2008) PMID:18622397
YLR149C	Qian W, et al. (2012) PMID:23103169
YHL025W	Breslow DK, et al. (2008) PMID:18622397
YDR093W	NA
YER107C	NA
YHR026W	Qian W, et al. (2012) PMID:23103169
YLR126C	NA
YMR181C	Breslow DK, et al. (2008) PMID:18622397
YKL037W	Breslow DK, et al. (2008) PMID:18622397
YJL064W	Breslow DK, et al. (2008) PMID:18622397
YJL120W	Breslow DK, et al. (2008) PMID:18622397
YOR009W	NA
YBR274W	NA
YAL044C	Qian W, et al. (2012) PMID:23103169
YKL117W	Qian W, et al. (2012) PMID:23103169
YGL072C	Qian W, et al. (2012) PMID:23103169
YMR169C	Breslow DK, et al. (2008) PMID:18622397
YHR198C	Breslow DK, et al. (2008) PMID:18622397
YPL096W	NA
YJR096W	NA
YGR137W	Breslow DK, et al. (2008) PMID:18622397
YKL073W	Breslow DK, et al. (2008) PMID:18622397
YDL133C-A	Breslow DK, et al. (2008) PMID:18622397
YLR214W	Breslow DK, et al. (2008) PMID:18622397
YCR084C	Qian W, et al. (2012) PMID:23103169
YCR085W	Breslow DK, et al. (2008) PMID:18622397
YOR083W	Breslow DK, et al. (2008) PMID:18622397
YPL084W	Qian W, et al. (2012) PMID:23103169
YML118W	Breslow DK, et al. (2008) PMID:18622397
YDR057W	Breslow DK, et al. (2008) PMID:18622397
YDR056C	Breslow DK, et al. (2008) PMID:18622397
YDR486C	Breslow DK, et al. (2008) PMID:18622397
YKR096W	Breslow DK, et al. (2008) PMID:18622397
YER078C	Breslow DK, et al. (2008) PMID:18622397
YDR011W	Breslow DK, et al. (2008) PMID:18622397
YMR178W	NA
YPL024W	Breslow DK, et al. (2008) PMID:18622397
YPL025C	Breslow DK, et al. (2008) PMID:18622397
YCR027C	Breslow DK, et al. (2008) PMID:18622397
YLR240W	NA
YHR091C	Qian W, et al. (2012) PMID:23103169
YOR366W	Breslow DK, et al. (2008) PMID:18622397
YCR053W	Breslow DK, et al. (2008) PMID:18622397
YKL214C	Breslow DK, et al. (2008) PMID:18622397
YOR172W	NA
YLR190W	Breslow DK, et al. (2008) PMID:18622397
YDR080W	Qian W, et al. (2012) PMID:23103169
YDL002C	Breslow DK, et al. (2008) PMID:18622397
YOL076W	Qian W, et al. (2012) PMID:23103169
YDL156W	NA
YDL157C	Breslow DK, et al. (2008) PMID:18622397
YGL258W	NA
YNL108C	Breslow DK, et al. (2008) PMID:18622397
YKR030W	Breslow DK, et al. (2008) PMID:18622397
YER083C	Breslow DK, et al. (2008) PMID:18622397
YDR446W	Breslow DK, et al. (2008) PMID:18622397
YOL117W	Breslow DK, et al. (2008) PMID:18622397
YLR150W	Breslow DK, et al. (2008) PMID:18622397
YKL077W	Qian W, et al. (2012) PMID:23103169
YPL137C	NA
YIL077C	NA
YPL068C	Breslow DK, et al. (2008) PMID:18622397
YML123C	Breslow DK, et al. (2008) PMID:18622397
YKL068W	Breslow DK, et al. (2008) PMID:18622397
YHR195W	NA
YBR214W	Breslow DK, et al. (2008) PMID:18622397
YDR274C	Breslow DK, et al. (2008) PMID:18622397
YBR015C	Qian W, et al. (2012) PMID:23103169
YGL003C	Qian W, et al. (2012) PMID:23103169
YJL110C	Breslow DK, et al. (2008) PMID:18622397
YDR485C	Breslow DK, et al. (2008) PMID:18622397
YKL081W	Breslow DK, et al. (2008) PMID:18622397
YNL268W	NA
YNR074C	Breslow DK, et al. (2008) PMID:18622397
YHR009C	Breslow DK, et al. (2008) PMID:18622397
YBR112C	NA
YLR406C	Breslow DK, et al. (2008) PMID:18622397
YKR014C	Breslow DK, et al. (2008) PMID:18622397
YNL217W	NA
YDL072C	Qian W, et al. (2012) PMID:23103169
YLR188W	NA
YMR007W	Breslow DK, et al. (2008) PMID:18622397
YMR307W	Breslow DK, et al. (2008) PMID:18622397
YML059C	Qian W, et al. (2012) PMID:23103169
YMR052W	Breslow DK, et al. (2008) PMID:18622397
YHR127W	NA
YCL063W	Breslow DK, et al. (2008) PMID:18622397
YMR204C	Breslow DK, et al. (2008) PMID:18622397
YMR223W	Breslow DK, et al. (2008) PMID:18622397
YMR222C	Breslow DK, et al. (2008) PMID:18622397
YDR410C	NA
YDL234C	Breslow DK, et al. (2008) PMID:18622397
YJR094C	NA
YJR147W	NA
YJR033C	Breslow DK, et al. (2008) PMID:18622397
YDR442W	Qian W, et al. (2012) PMID:23103169
YEL038W	Breslow DK, et al. (2008) PMID:18622397
YER086W	NA
YLR367W	Breslow DK, et al. (2008) PMID:18622397
YJL030W	Breslow DK, et al. (2008) PMID:18622397
YCL036W	Qian W, et al. (2012) PMID:23103169
YDR270W	Breslow DK, et al. (2008) PMID:18622397
YOR030W	Breslow DK, et al. (2008) PMID:18622397
YOR187W	NA
YNL297C	Breslow DK, et al. (2008) PMID:18622397
YNL295W	Breslow DK, et al. (2008) PMID:18622397
YOR062C	Qian W, et al. (2012) PMID:23103169
YGL082W	NA
YJL172W	Breslow DK, et al. (2008) PMID:18622397
YNL071W	Breslow DK, et al. (2008) PMID:18622397
YLL048C	Breslow DK, et al. (2008) PMID:18622397
YPL212C	Breslow DK, et al. (2008) PMID:18622397
YBR273C	NA
YOL067C	Breslow DK, et al. (2008) PMID:18622397
YNL091W	Breslow DK, et al. (2008) PMID:18622397
YPR032W	Breslow DK, et al. (2008) PMID:18622397
YGL252C	Breslow DK, et al. (2008) PMID:18622397
YCL028W	NA
YJL209W	Qian W, et al. (2012) PMID:23103169
YJL211C	Breslow DK, et al. (2008) PMID:18622397
YDL172C	Breslow DK, et al. (2008) PMID:18622397
YOL059W	Breslow DK, et al. (2008) PMID:18622397
YGR097W	Breslow DK, et al. (2008) PMID:18622397
YER177W	Breslow DK, et al. (2008) PMID:18622397
YIL087C	NA
YLR224W	NA
YGR112W	Qian W, et al. (2012) PMID:23103169
YFR008W	Breslow DK, et al. (2008) PMID:18622397
YML102W	Breslow DK, et al. (2008) PMID:18622397
YLR199C	Breslow DK, et al. (2008) PMID:18622397
YGL007W	Breslow DK, et al. (2008) PMID:18622397
YNL083W	Breslow DK, et al. (2008) PMID:18622397
YDR049W	Breslow DK, et al. (2008) PMID:18622397
YNL236W	Breslow DK, et al. (2008) PMID:18622397
YJR140C	Breslow DK, et al. (2008) PMID:18622397
YDL023C	Breslow DK, et al. (2008) PMID:18622397
YBR215W	Breslow DK, et al. (2008) PMID:18622397
YBL003C	NA
YDL186W	Breslow DK, et al. (2008) PMID:18622397
YGR219W	Qian W, et al. (2012) PMID:23103169
YPL048W	Breslow DK, et al. (2008) PMID:18622397
YPL014W	Qian W, et al. (2012) PMID:23103169
YGL089C	Breslow DK, et al. (2008) PMID:18622397
YGL066W	Breslow DK, et al. (2008) PMID:18622397
YHR207C	Qian W, et al. (2012) PMID:23103169
YLR428C	NA
YKL061W	Breslow DK, et al. (2008) PMID:18622397
YKR076W	NA
YGL117W	NA
YPR170C	Breslow DK, et al. (2008) PMID:18622397
YHR206W	Breslow DK, et al. (2008) PMID:18622397
YOL128C	Breslow DK, et al. (2008) PMID:18622397
YDR435C	Breslow DK, et al. (2008) PMID:18622397
YLR324W	Qian W, et al. (2012) PMID:23103169
YDR470C	NA
YOR306C	Breslow DK, et al. (2008) PMID:18622397
YPL165C	NA
YPR077C	NA
YHR086W	Breslow DK, et al. (2008) PMID:18622397
YJR149W	Breslow DK, et al. (2008) PMID:18622397
YBL013W	Breslow DK, et al. (2008) PMID:18622397
YBR292C	Breslow DK, et al. (2008) PMID:18622397
YNL141W	Breslow DK, et al. (2008) PMID:18622397
YFR025C	NA
YLR202C	Qian W, et al. (2012) PMID:23103169
YPL270W	Breslow DK, et al. (2008) PMID:18622397
YLR082C	NA
YPR020W	Breslow DK, et al. (2008) PMID:18622397
YIL088C	NA
YPL062W	Breslow DK, et al. (2008) PMID:18622397
YBL021C	Breslow DK, et al. (2008) PMID:18622397
YBR098W	Breslow DK, et al. (2008) PMID:18622397
YDL086W	Breslow DK, et al. (2008) PMID:18622397
YNL008C	NA
YER044C-A	NA
YDR149C	Breslow DK, et al. (2008) PMID:18622397
YML037C	Breslow DK, et al. (2008) PMID:18622397
YDR378C	Breslow DK, et al. (2008) PMID:18622397
YPL009C	Breslow DK, et al. (2008) PMID:18622397
YIL130W	NA
YBL002W	Qian W, et al. (2012) PMID:23103169
YBL048W	Breslow DK, et al. (2008) PMID:18622397
YNL193W	NA
YCL039W	Breslow DK, et al. (2008) PMID:18622397
YNL246W	Breslow DK, et al. (2008) PMID:18622397
YLL044W	Breslow DK, et al. (2008) PMID:18622397
YKL123W	NA
YGR174C	Breslow DK, et al. (2008) PMID:18622397
YGR041W	NA
YFR053C	Breslow DK, et al. (2008) PMID:18622397
YOR227W	NA
YDR229W	Breslow DK, et al. (2008) PMID:18622397
YNL058C	Breslow DK, et al. (2008) PMID:18622397
YCR036W	Breslow DK, et al. (2008) PMID:18622397
YDL134C	Breslow DK, et al. (2008) PMID:18622397
YER085C	Breslow DK, et al. (2008) PMID:18622397
YOR190W	Breslow DK, et al. (2008) PMID:18622397
YBR027C	Breslow DK, et al. (2008) PMID:18622397
YMR180C	Breslow DK, et al. (2008) PMID:18622397
YLR177W	NA
YJL057C	NA
YMR303C	NA
YPL072W	Qian W, et al. (2012) PMID:23103169
YGR064W	Qian W, et al. (2012) PMID:23103169
YLR130C	Breslow DK, et al. (2008) PMID:18622397
YOR286W	NA
YLR437C	NA
YNL197C	Breslow DK, et al. (2008) PMID:18622397
YPL031C	Qian W, et al. (2012) PMID:23103169
YGL209W	NA
YBR232C	NA
YLR181C	Breslow DK, et al. (2008) PMID:18622397
YDR096W	Breslow DK, et al. (2008) PMID:18622397
YDR202C	Breslow DK, et al. (2008) PMID:18622397
YLR354C	Qian W, et al. (2012) PMID:23103169
YNL334C	NA
YGL101W	NA
YML055W	Breslow DK, et al. (2008) PMID:18622397
YJL171C	NA
YNL289W	Breslow DK, et al. (2008) PMID:18622397
YCR099C	NA
YDL047W	Qian W, et al. (2012) PMID:23103169
YPR051W	Breslow DK, et al. (2008) PMID:18622397
YHL008C	Breslow DK, et al. (2008) PMID:18622397
YFR035C	Breslow DK, et al. (2008) PMID:18622397
YDR337W	Qian W, et al. (2012) PMID:23103169
YJR092W	Breslow DK, et al. (2008) PMID:18622397
YER174C	NA
YNR010W	Breslow DK, et al. (2008) PMID:18622397
YPR188C	Breslow DK, et al. (2008) PMID:18622397
YBR077C	Qian W, et al. (2012) PMID:23103169
YGR135W	Breslow DK, et al. (2008) PMID:18622397
YGR250C	Qian W, et al. (2012) PMID:23103169
YDR364C	NA
YDL050C	Qian W, et al. (2012) PMID:23103169
YJR063W	NA
YJR062C	Breslow DK, et al. (2008) PMID:18622397
YHR100C	Qian W, et al. (2012) PMID:23103169
YMR129W	Breslow DK, et al. (2008) PMID:18622397
YAR028W	NA
YKR078W	NA
YDR399W	Breslow DK, et al. (2008) PMID:18622397
YOR141C	Breslow DK, et al. (2008) PMID:18622397
YDR452W	Breslow DK, et al. (2008) PMID:18622397
YGL054C	Breslow DK, et al. (2008) PMID:18622397
YML018C	Breslow DK, et al. (2008) PMID:18622397
YJL083W	NA
YML081C-A	Breslow DK, et al. (2008) PMID:18622397
YMR160W	Breslow DK, et al. (2008) PMID:18622397
YLR421C	Breslow DK, et al. (2008) PMID:18622397
YCR066W	Breslow DK, et al. (2008) PMID:18622397
YJR018W	Qian W, et al. (2012) PMID:23103169
YPR179C	Breslow DK, et al. (2008) PMID:18622397
YPL157W	Breslow DK, et al. (2008) PMID:18622397
YBL008W	Breslow DK, et al. (2008) PMID:18622397
YLR072W	NA
YPR134W	Breslow DK, et al. (2008) PMID:18622397
YJR127C	Qian W, et al. (2012) PMID:23103169
YNL080C	Breslow DK, et al. (2008) PMID:18622397
YNL211C	Qian W, et al. (2012) PMID:23103169
YLR416C	Breslow DK, et al. (2008) PMID:18622397
YIL168W	Breslow DK, et al. (2008) PMID:18622397
YDL214C	NA
YEL056W	Breslow DK, et al. (2008) PMID:18622397
YDR352W	Qian W, et al. (2012) PMID:23103169
YOR139C	Breslow DK, et al. (2008) PMID:18622397
YNL138W	NA
YOR321W	Breslow DK, et al. (2008) PMID:18622397
YDR137W	NA
YCL001W-A	Breslow DK, et al. (2008) PMID:18622397
YPL067C	NA
YMR038C	NA
YCL049C	NA
YPR191W	Breslow DK, et al. (2008) PMID:18622397
YGL126W	Breslow DK, et al. (2008) PMID:18622397
YCR002C	NA
YCR003W	NA
YEL029C	Qian W, et al. (2012) PMID:23103169
YLR210W	NA
YDL066W	Qian W, et al. (2012) PMID:23103169
YOL054W	Breslow DK, et al. (2008) PMID:18622397
YDL057W	NA
YGR192C	Breslow DK, et al. (2008) PMID:18622397
YNR064C	NA
YJR090C	Qian W, et al. (2012) PMID:23103169
YKR061W	Qian W, et al. (2012) PMID:23103169
YLR123C	NA
YKR028W	Breslow DK, et al. (2008) PMID:18622397
YMR154C	Breslow DK, et al. (2008) PMID:18622397
YNL198C	Breslow DK, et al. (2008) PMID:18622397
YER014W	NA
YGR014W	NA
YPL008W	Breslow DK, et al. (2008) PMID:18622397
YJR020W	NA
YBL090W	Qian W, et al. (2012) PMID:23103169
YMR016C	Breslow DK, et al. (2008) PMID:18622397
YOL033W	NA
YOR059C	Qian W, et al. (2012) PMID:23103169
YCL016C	Breslow DK, et al. (2008) PMID:18622397
YNL073W	NA
YNL074C	Qian W, et al. (2012) PMID:23103169
YHL026C	Breslow DK, et al. (2008) PMID:18622397
YDR428C	NA
YPL155C	Qian W, et al. (2012) PMID:23103169
YDR110W	Breslow DK, et al. (2008) PMID:18622397
YER178W	Breslow DK, et al. (2008) PMID:18622397
YPL254W	Qian W, et al. (2012) PMID:23103169
YDR276C	Breslow DK, et al. (2008) PMID:18622397
YOR123C	Breslow DK, et al. (2008) PMID:18622397
YGL058W	Breslow DK, et al. (2008) PMID:18622397
YBR168W	Breslow DK, et al. (2008) PMID:18622397
YJR142W	Qian W, et al. (2012) PMID:23103169
YHL043W	Breslow DK, et al. (2008) PMID:18622397
YOR285W	NA
YDR144C	Breslow DK, et al. (2008) PMID:18622397
YLR451W	Qian W, et al. (2012) PMID:23103169
YJL206C	NA
YKR045C	NA
YBR028C	Breslow DK, et al. (2008) PMID:18622397
YOR044W	Breslow DK, et al. (2008) PMID:18622397
YOL143C	NA
YDR100W	Qian W, et al. (2012) PMID:23103169
YDL125C	Breslow DK, et al. (2008) PMID:18622397
YOR239W	NA
YMR010W	Breslow DK, et al. (2008) PMID:18622397
YBR169C	Breslow DK, et al. (2008) PMID:18622397
YPL195W	Qian W, et al. (2012) PMID:23103169
YBR146W	Breslow DK, et al. (2008) PMID:18622397
YCL040W	NA
YOR112W	Breslow DK, et al. (2008) PMID:18622397
YOR355W	Breslow DK, et al. (2008) PMID:18622397
YNL255C	Breslow DK, et al. (2008) PMID:18622397
YDR074W	Qian W, et al. (2012) PMID:23103169
YPL030W	Breslow DK, et al. (2008) PMID:18622397
YFL040W	NA
YNL280C	Qian W, et al. (2012) PMID:23103169
YFR014C	NA
YFL014W	NA
YFL015C	NA
YLR423C	Breslow DK, et al. (2008) PMID:18622397
YHL016C	Breslow DK, et al. (2008) PMID:18622397
YBR162W-A	NA
YLR434C	Breslow DK, et al. (2008) PMID:18622397
YOR214C	NA
YBL051C	Breslow DK, et al. (2008) PMID:18622397
YFL042C	Breslow DK, et al. (2008) PMID:18622397
YNL064C	Breslow DK, et al. (2008) PMID:18622397
YOR237W	Breslow DK, et al. (2008) PMID:18622397
YLR387C	Qian W, et al. (2012) PMID:23103169
YJL027C	Breslow DK, et al. (2008) PMID:18622397
YCR071C	Breslow DK, et al. (2008) PMID:18622397
YKL096W	NA
YHR082C	Qian W, et al. (2012) PMID:23103169
YGR232W	NA
YIL032C	NA
YGR270W	Breslow DK, et al. (2008) PMID:18622397
YDR375C	Breslow DK, et al. (2008) PMID:18622397
YPR156C	Breslow DK, et al. (2008) PMID:18622397
YML014W	Qian W, et al. (2012) PMID:23103169
YDR174W	Breslow DK, et al. (2008) PMID:18622397
YKR019C	Breslow DK, et al. (2008) PMID:18622397
YBR282W	Qian W, et al. (2012) PMID:23103169
YDR006C	Breslow DK, et al. (2008) PMID:18622397
YJR059W	Qian W, et al. (2012) PMID:23103169
YDL005C	NA
YDR330W	Breslow DK, et al. (2008) PMID:18622397
YDR329C	Breslow DK, et al. (2008) PMID:18622397
YBR032W	NA
YBR017C	NA
YJL060W	NA
YKR058W	Breslow DK, et al. (2008) PMID:18622397
YGR202C	Qian W, et al. (2012) PMID:23103169
YML038C	Breslow DK, et al. (2008) PMID:18622397
YCR088W	Breslow DK, et al. (2008) PMID:18622397
YDR019C	NA
YER048C	Breslow DK, et al. (2008) PMID:18622397
YBL059W	Breslow DK, et al. (2008) PMID:18622397
YDL013W	Breslow DK, et al. (2008) PMID:18622397
YPL271W	Qian W, et al. (2012) PMID:23103169
YML022W	Breslow DK, et al. (2008) PMID:18622397
YBR260C	Qian W, et al. (2012) PMID:23103169
YLR119W	Breslow DK, et al. (2008) PMID:18622397
YMR060C	Breslow DK, et al. (2008) PMID:18622397
YOR175C	Breslow DK, et al. (2008) PMID:18622397
YDR032C	Qian W, et al. (2012) PMID:23103169
YGL166W	Breslow DK, et al. (2008) PMID:18622397
YJL180C	Qian W, et al. (2012) PMID:23103169
YER143W	NA
YDR173C	Qian W, et al. (2012) PMID:23103169
YGR281W	Breslow DK, et al. (2008) PMID:18622397
YPR157W	Breslow DK, et al. (2008) PMID:18622397
YIL023C	Breslow DK, et al. (2008) PMID:18622397
YJR146W	NA
YCL061C	Breslow DK, et al. (2008) PMID:18622397
YPR058W	Breslow DK, et al. (2008) PMID:18622397
YHR106W	Breslow DK, et al. (2008) PMID:18622397
YGR206W	Breslow DK, et al. (2008) PMID:18622397
YKL020C	NA
YMR228W	Qian W, et al. (2012) PMID:23103169
YJR025C	Breslow DK, et al. (2008) PMID:18622397
YGL085W	Breslow DK, et al. (2008) PMID:18622397
YMR008C	NA
YMR258C	Breslow DK, et al. (2008) PMID:18622397
YNL231C	Qian W, et al. (2012) PMID:23103169
YDR069C	Qian W, et al. (2012) PMID:23103169
YOR124C	Qian W, et al. (2012) PMID:23103169
YMR130W	NA
YEL033W	Breslow DK, et al. (2008) PMID:18622397
YHR041C	Breslow DK, et al. (2008) PMID:18622397
YHR146W	Breslow DK, et al. (2008) PMID:18622397
YIL015W	Breslow DK, et al. (2008) PMID:18622397
YOL051W	Qian W, et al. (2012) PMID:23103169
YDL201W	Breslow DK, et al. (2008) PMID:18622397
YPR201W	Breslow DK, et al. (2008) PMID:18622397
YPR069C	Qian W, et al. (2012) PMID:23103169
YPR115W	NA
YOR120W	Breslow DK, et al. (2008) PMID:18622397
YIR016W	Breslow DK, et al. (2008) PMID:18622397
YJR050W	Breslow DK, et al. (2008) PMID:18622397
YHR143W	Breslow DK, et al. (2008) PMID:18622397
YHR113W	NA
YGL023C	Breslow DK, et al. (2008) PMID:18622397
YOR038C	Breslow DK, et al. (2008) PMID:18622397
YML009C-A	Breslow DK, et al. (2008) PMID:18622397
YOR208W	Qian W, et al. (2012) PMID:23103169
YPR160W	Breslow DK, et al. (2008) PMID:18622397
YKL107W	Breslow DK, et al. (2008) PMID:18622397
YDR285W	NA
YGL079W	Breslow DK, et al. (2008) PMID:18622397
YNR030W	NA
YNR029C	Breslow DK, et al. (2008) PMID:18622397
YBR230C	NA
YGL180W	NA
YOR125C	Breslow DK, et al. (2008) PMID:18622397
YJL135W	NA
YPR031W	Qian W, et al. (2012) PMID:23103169
YOR039W	Breslow DK, et al. (2008) PMID:18622397
YLR318W	Breslow DK, et al. (2008) PMID:18622397
YAR031W	Breslow DK, et al. (2008) PMID:18622397
YOR251C	Breslow DK, et al. (2008) PMID:18622397
YAL062W	Breslow DK, et al. (2008) PMID:18622397
YLR248W	NA
YNL123W	Qian W, et al. (2012) PMID:23103169
YOR325W	Qian W, et al. (2012) PMID:23103169
YLR014C	Breslow DK, et al. (2008) PMID:18622397
YGR183C	Breslow DK, et al. (2008) PMID:18622397
YDL197C	Breslow DK, et al. (2008) PMID:18622397
YDR030C	NA
YKL091C	NA
YGR070W	Breslow DK, et al. (2008) PMID:18622397
YNL167C	Breslow DK, et al. (2008) PMID:18622397
YIR025W	Breslow DK, et al. (2008) PMID:18622397
YDL236W	Qian W, et al. (2012) PMID:23103169
YAL017W	NA
YMR036C	Breslow DK, et al. (2008) PMID:18622397
YJL210W	Breslow DK, et al. (2008) PMID:18622397
YDL149W	Qian W, et al. (2012) PMID:23103169
YML009C	Breslow DK, et al. (2008) PMID:18622397
YIL057C	NA
YNR006W	Breslow DK, et al. (2008) PMID:18622397
YDR214W	NA
YMR115W	Breslow DK, et al. (2008) PMID:18622397
YDR147W	NA
YOR064C	Qian W, et al. (2012) PMID:23103169
YBL024W	Breslow DK, et al. (2008) PMID:18622397
YGR079W	Breslow DK, et al. (2008) PMID:18622397
YBR225W	Breslow DK, et al. (2008) PMID:18622397
YHR131C	NA
YOL098C	NA
YIR020C	NA
YDR466W	Qian W, et al. (2012) PMID:23103169
YOR334W	Qian W, et al. (2012) PMID:23103169
YMR214W	Qian W, et al. (2012) PMID:23103169
YLR251W	NA
YJL006C	NA
YKL098W	Breslow DK, et al. (2008) PMID:18622397
YLR200W	Breslow DK, et al. (2008) PMID:18622397
YNL187W	Breslow DK, et al. (2008) PMID:18622397
YKL157W	NA
YKL167C	Breslow DK, et al. (2008) PMID:18622397
YBL079W	Breslow DK, et al. (2008) PMID:18622397
YNL283C	Qian W, et al. (2012) PMID:23103169
YDR476C	Qian W, et al. (2012) PMID:23103169
YIL009W	NA
YHR159W	NA
YLR322W	Qian W, et al. (2012) PMID:23103169
YLR401C	NA
YNL249C	NA
YDR156W	Breslow DK, et al. (2008) PMID:18622397
YLL045C	Breslow DK, et al. (2008) PMID:18622397
YHR138C	NA
YGR231C	Breslow DK, et al. (2008) PMID:18622397
YAL061W	Breslow DK, et al. (2008) PMID:18622397
YGL156W	Breslow DK, et al. (2008) PMID:18622397
YDR430C	Breslow DK, et al. (2008) PMID:18622397
YDR432W	Qian W, et al. (2012) PMID:23103169
YDR524C	Breslow DK, et al. (2008) PMID:18622397
YDR003W	Breslow DK, et al. (2008) PMID:18622397
YHR073W	NA
YML080W	Qian W, et al. (2012) PMID:23103169
YDR377W	Qian W, et al. (2012) PMID:23103169
YGL015C	NA
YOL042W	Qian W, et al. (2012) PMID:23103169
YJL176C	Qian W, et al. (2012) PMID:23103169
YLR178C	NA
YHR161C	Breslow DK, et al. (2008) PMID:18622397
YLR417W	Qian W, et al. (2012) PMID:23103169
YKR102W	Qian W, et al. (2012) PMID:23103169
YLR087C	Breslow DK, et al. (2008) PMID:18622397
YDL168W	Breslow DK, et al. (2008) PMID:18622397
YJL037W	NA
YBR130C	Breslow DK, et al. (2008) PMID:18622397
YBR131W	Breslow DK, et al. (2008) PMID:18622397
YML030W	Breslow DK, et al. (2008) PMID:18622397
YGL129C	NA
YKL103C	NA
YHR112C	Breslow DK, et al. (2008) PMID:18622397
YOL116W	Qian W, et al. (2012) PMID:23103169
YKL135C	Qian W, et al. (2012) PMID:23103169
YAL018C	NA
YDL018C	NA
YAL054C	Breslow DK, et al. (2008) PMID:18622397
YBL055C	NA
YDL026W	NA
YBR195C	Breslow DK, et al. (2008) PMID:18622397
YLR374C	Breslow DK, et al. (2008) PMID:18622397
YPL060W	Breslow DK, et al. (2008) PMID:18622397
YOR126C	NA
YIL007C	NA
YOR066W	Breslow DK, et al. (2008) PMID:18622397
YJL192C	Breslow DK, et al. (2008) PMID:18622397
YDR078C	NA
YDR333C	Breslow DK, et al. (2008) PMID:18622397
YLR111W	Breslow DK, et al. (2008) PMID:18622397
YAL039C	Qian W, et al. (2012) PMID:23103169
YNL121C	Breslow DK, et al. (2008) PMID:18622397
YML060W	Qian W, et al. (2012) PMID:23103169
YML061C	Qian W, et al. (2012) PMID:23103169
YOR276W	Breslow DK, et al. (2008) PMID:18622397
YOR297C	Breslow DK, et al. (2008) PMID:18622397
YDL124W	NA
YNL171C	Breslow DK, et al. (2008) PMID:18622397
YFR056C	NA
YGR173W	NA
YGL241W	Breslow DK, et al. (2008) PMID:18622397
YGL242C	Breslow DK, et al. (2008) PMID:18622397
YPR124W	Breslow DK, et al. (2008) PMID:18622397
YCR090C	NA
YDL227C	Breslow DK, et al. (2008) PMID:18622397
YLR268W	Breslow DK, et al. (2008) PMID:18622397
YGR153W	Breslow DK, et al. (2008) PMID:18622397
YDR392W	Breslow DK, et al. (2008) PMID:18622397
YLL033W	Qian W, et al. (2012) PMID:23103169
YJR015W	NA
YGR238C	Breslow DK, et al. (2008) PMID:18622397
YBR005W	NA
YMR041C	Breslow DK, et al. (2008) PMID:18622397
YGR031W	Breslow DK, et al. (2008) PMID:18622397
YGR261C	Breslow DK, et al. (2008) PMID:18622397
YDR230W	Qian W, et al. (2012) PMID:23103169
YMR111C	Breslow DK, et al. (2008) PMID:18622397
YBL086C	NA
YHR087W	Qian W, et al. (2012) PMID:23103169
YNL051W	Breslow DK, et al. (2008) PMID:18622397
YMR114C	Breslow DK, et al. (2008) PMID:18622397
YLR049C	Breslow DK, et al. (2008) PMID:18622397
YFR015C	Breslow DK, et al. (2008) PMID:18622397
YJL149W	NA
YJL062W	Breslow DK, et al. (2008) PMID:18622397
YLR041W	NA
YOR378W	Breslow DK, et al. (2008) PMID:18622397
YGR176W	NA
YDR379W	NA
YKR023W	Breslow DK, et al. (2008) PMID:18622397
YAL051W	Qian W, et al. (2012) PMID:23103169
YEL024W	Qian W, et al. (2012) PMID:23103169
YGR003W	Breslow DK, et al. (2008) PMID:18622397
YCL058C	Qian W, et al. (2012) PMID:23103169
YDR245W	Breslow DK, et al. (2008) PMID:18622397
YDR453C	Breslow DK, et al. (2008) PMID:18622397
YKL034W	NA
YDL069C	Qian W, et al. (2012) PMID:23103169
YPL183W-A	Breslow DK, et al. (2008) PMID:18622397
YGR051C	NA
YNL322C	Breslow DK, et al. (2008) PMID:18622397
YMR254C	NA
YDR424C	Breslow DK, et al. (2008) PMID:18622397
YKL027W	Breslow DK, et al. (2008) PMID:18622397
YCR087W	Breslow DK, et al. (2008) PMID:18622397
YGL051W	NA
YBR090C	NA
YNL115C	Qian W, et al. (2012) PMID:23103169
YJR126C	Breslow DK, et al. (2008) PMID:18622397
YOR233W	Breslow DK, et al. (2008) PMID:18622397
YEL015W	Breslow DK, et al. (2008) PMID:18622397
YFR017C	NA
YNL081C	Breslow DK, et al. (2008) PMID:18622397
YOL137W	Breslow DK, et al. (2008) PMID:18622397
YHR137W	NA
YNL259C	Qian W, et al. (2012) PMID:23103169
YJR040W	Breslow DK, et al. (2008) PMID:18622397
YLR154C	NA
YEL020C	Breslow DK, et al. (2008) PMID:18622397
YOL112W	NA
YAL026C	Breslow DK, et al. (2008) PMID:18622397
YMR267W	Qian W, et al. (2012) PMID:23103169
YKL218C	NA
YNL194C	Breslow DK, et al. (2008) PMID:18622397
YLR110C	Breslow DK, et al. (2008) PMID:18622397
YBR226C	Qian W, et al. (2012) PMID:23103169
YCL024W	Breslow DK, et al. (2008) PMID:18622397
YPL034W	NA
YEL016C	NA
YJL132W	Breslow DK, et al. (2008) PMID:18622397
YPR065W	Breslow DK, et al. (2008) PMID:18622397
YOL052C	Qian W, et al. (2012) PMID:23103169
YDR334W	Breslow DK, et al. (2008) PMID:18622397
YOR084W	Breslow DK, et al. (2008) PMID:18622397
YER096W	NA
YDR193W	Breslow DK, et al. (2008) PMID:18622397
YGR182C	Breslow DK, et al. (2008) PMID:18622397
YNL089C	Breslow DK, et al. (2008) PMID:18622397
YLR192C	Breslow DK, et al. (2008) PMID:18622397
YCL011C	Breslow DK, et al. (2008) PMID:18622397
YBR064W	NA
YNL165W	NA
YGR146C	NA
YHR204W	Qian W, et al. (2012) PMID:23103169
YIL110W	Breslow DK, et al. (2008) PMID:18622397
YBR221C	Breslow DK, et al. (2008) PMID:18622397
YGR001C	Breslow DK, et al. (2008) PMID:18622397
YLR313C	Breslow DK, et al. (2008) PMID:18622397
YLR369W	Qian W, et al. (2012) PMID:23103169
YDR423C	NA
YGR256W	NA
YFR032C	Qian W, et al. (2012) PMID:23103169
YBR223C	Breslow DK, et al. (2008) PMID:18622397
YOL101C	NA
YKR100C	Breslow DK, et al. (2008) PMID:18622397
YDR249C	Breslow DK, et al. (2008) PMID:18622397
YPL101W	Breslow DK, et al. (2008) PMID:18622397
YNR013C	Breslow DK, et al. (2008) PMID:18622397
YDL049C	NA
YDR495C	Qian W, et al. (2012) PMID:23103169
YNL052W	Breslow DK, et al. (2008) PMID:18622397
YPL091W	Breslow DK, et al. (2008) PMID:18622397
YPL050C	NA
YGL157W	NA
YDR275W	NA
YMR073C	Breslow DK, et al. (2008) PMID:18622397
YJR120W	Breslow DK, et al. (2008) PMID:18622397
YDR129C	Qian W, et al. (2012) PMID:23103169
YMR081C	Qian W, et al. (2012) PMID:23103169
YMR192W	Breslow DK, et al. (2008) PMID:18622397
YDR097C	Breslow DK, et al. (2008) PMID:18622397
YBR147W	Breslow DK, et al. (2008) PMID:18622397
YMR037C	NA
YDR440W	NA
YLR164W	NA
YGR125W	Breslow DK, et al. (2008) PMID:18622397
YDL182W	Breslow DK, et al. (2008) PMID:18622397
YIL125W	Breslow DK, et al. (2008) PMID:18622397
YDR076W	Breslow DK, et al. (2008) PMID:18622397
YJR049C	Qian W, et al. (2012) PMID:23103169
YGR268C	Qian W, et al. (2012) PMID:23103169
YPR163C	NA
YOR104W	NA
YGL198W	Breslow DK, et al. (2008) PMID:18622397
YDL051W	Qian W, et al. (2012) PMID:23103169
YNL082W	Breslow DK, et al. (2008) PMID:18622397
YJL154C	Breslow DK, et al. (2008) PMID:18622397
YPR155C	Breslow DK, et al. (2008) PMID:18622397
YPL026C	Breslow DK, et al. (2008) PMID:18622397
YGL135W	Qian W, et al. (2012) PMID:23103169
YGR226C	NA
YCR014C	Breslow DK, et al. (2008) PMID:18622397
YCL044C	Qian W, et al. (2012) PMID:23103169
YKL115C	Breslow DK, et al. (2008) PMID:18622397
YLR133W	Breslow DK, et al. (2008) PMID:18622397
YPR128C	NA
YKL100C	NA
YDR043C	Qian W, et al. (2012) PMID:23103169
YGR220C	Qian W, et al. (2012) PMID:23103169
YCR061W	Breslow DK, et al. (2008) PMID:18622397
YHR179W	Breslow DK, et al. (2008) PMID:18622397
YMR219W	Breslow DK, et al. (2008) PMID:18622397
YCL056C	Qian W, et al. (2012) PMID:23103169
YDR263C	NA
YDR101C	Breslow DK, et al. (2008) PMID:18622397
YDR103W	NA
YPL183C	Breslow DK, et al. (2008) PMID:18622397
YLR381W	Breslow DK, et al. (2008) PMID:18622397
YLR453C	Breslow DK, et al. (2008) PMID:18622397
YMR119W-A	Breslow DK, et al. (2008) PMID:18622397
YJR048W	Breslow DK, et al. (2008) PMID:18622397
YMR273C	Qian W, et al. (2012) PMID:23103169
YOL096C	Qian W, et al. (2012) PMID:23103169
YLR218C	Breslow DK, et al. (2008) PMID:18622397
YLR264W	Breslow DK, et al. (2008) PMID:18622397
YDR409W	Breslow DK, et al. (2008) PMID:18622397
YER150W	NA
YLR394W	Breslow DK, et al. (2008) PMID:18622397
YOL158C	NA
YLR238W	Qian W, et al. (2012) PMID:23103169
YGR263C	NA
YIL165C	NA
YOL138C	Breslow DK, et al. (2008) PMID:18622397
YCR009C	Breslow DK, et al. (2008) PMID:18622397
YAL008W	NA
YDL155W	Breslow DK, et al. (2008) PMID:18622397
YDR357C	Breslow DK, et al. (2008) PMID:18622397
YDR419W	Breslow DK, et al. (2008) PMID:18622397
YKR052C	NA
YJL169W	Breslow DK, et al. (2008) PMID:18622397
YDR309C	Breslow DK, et al. (2008) PMID:18622397
YJR070C	Breslow DK, et al. (2008) PMID:18622397
YAL036C	NA
YAL035W	Qian W, et al. (2012) PMID:23103169
YER140W	Breslow DK, et al. (2008) PMID:18622397
YLR350W	Breslow DK, et al. (2008) PMID:18622397
YLR096W	Qian W, et al. (2012) PMID:23103169
YOL062C	Qian W, et al. (2012) PMID:23103169
YBR216C	Breslow DK, et al. (2008) PMID:18622397
YML005W	NA
YMR286W	Qian W, et al. (2012) PMID:23103169
YNL328C	Breslow DK, et al. (2008) PMID:18622397
YJL108C	NA
YLR209C	NA
YEL018W	NA
YHR133C	Breslow DK, et al. (2008) PMID:18622397
YER093C-A	Breslow DK, et al. (2008) PMID:18622397
YDL101C	Breslow DK, et al. (2008) PMID:18622397
YNR023W	NA
YKL055C	Breslow DK, et al. (2008) PMID:18622397
YGL012W	Qian W, et al. (2012) PMID:23103169
YGR163W	Breslow DK, et al. (2008) PMID:18622397
YBL104C	Breslow DK, et al. (2008) PMID:18622397
YMR100W	Breslow DK, et al. (2008) PMID:18622397
YGL231C	Breslow DK, et al. (2008) PMID:18622397
YHR140W	NA
YGR207C	NA
YMR014W	Qian W, et al. (2012) PMID:23103169
YOR322C	Breslow DK, et al. (2008) PMID:18622397
YBR128C	Breslow DK, et al. (2008) PMID:18622397
YHR104W	Breslow DK, et al. (2008) PMID:18622397
YJR097W	Breslow DK, et al. (2008) PMID:18622397
YIL036W	Breslow DK, et al. (2008) PMID:18622397
YER152C	NA
YDR504C	NA
YDR441C	Breslow DK, et al. (2008) PMID:18622397
YHL012W	Breslow DK, et al. (2008) PMID:18622397
YDR055W	NA
YGR189C	NA
YMR225C	Breslow DK, et al. (2008) PMID:18622397
YDL230W	Breslow DK, et al. (2008) PMID:18622397
YOR292C	NA
YPR063C	Qian W, et al. (2012) PMID:23103169
YNL173C	NA
YPL259C	Breslow DK, et al. (2008) PMID:18622397
YKL212W	Qian W, et al. (2012) PMID:23103169
YKL213C	Breslow DK, et al. (2008) PMID:18622397
YMR039C	Breslow DK, et al. (2008) PMID:18622397
YER142C	NA
YGR188C	Breslow DK, et al. (2008) PMID:18622397
YOR274W	Breslow DK, et al. (2008) PMID:18622397
YLR023C	Qian W, et al. (2012) PMID:23103169
YPL168W	Breslow DK, et al. (2008) PMID:18622397
YOR223W	NA
YNR040W	Breslow DK, et al. (2008) PMID:18622397
YGR149W	Breslow DK, et al. (2008) PMID:18622397
YGR141W	Breslow DK, et al. (2008) PMID:18622397
YDL219W	NA
YMR264W	Qian W, et al. (2012) PMID:23103169
YER110C	Breslow DK, et al. (2008) PMID:18622397
YBR073W	Breslow DK, et al. (2008) PMID:18622397
YKL106W	Breslow DK, et al. (2008) PMID:18622397
YJL161W	Breslow DK, et al. (2008) PMID:18622397
YPL264C	NA
YPL029W	NA
YIL154C	Breslow DK, et al. (2008) PMID:18622397
YOR042W	NA
YDL137W	Breslow DK, et al. (2008) PMID:18622397
YGR197C	NA
YKR005C	NA
YER164W	Breslow DK, et al. (2008) PMID:18622397
YPL262W	Breslow DK, et al. (2008) PMID:18622397
YLR289W	NA
YNL327W	Breslow DK, et al. (2008) PMID:18622397
YOR043W	Breslow DK, et al. (2008) PMID:18622397
YOR023C	Qian W, et al. (2012) PMID:23103169
YFL028C	Breslow DK, et al. (2008) PMID:18622397
YLR273C	Breslow DK, et al. (2008) PMID:18622397
YOR013W	Breslow DK, et al. (2008) PMID:18622397
YOR012W	Qian W, et al. (2012) PMID:23103169
YDR004W	Breslow DK, et al. (2008) PMID:18622397
YDR539W	Breslow DK, et al. (2008) PMID:18622397
YDR537C	Breslow DK, et al. (2008) PMID:18622397
YHR110W	Breslow DK, et al. (2008) PMID:18622397
YJL196C	Breslow DK, et al. (2008) PMID:18622397
YFL034W	Breslow DK, et al. (2008) PMID:18622397
YIL092W	Breslow DK, et al. (2008) PMID:18622397
YDL187C	NA
YDL185W	Qian W, et al. (2012) PMID:23103169
YMR285C	Breslow DK, et al. (2008) PMID:18622397
YPR119W	Breslow DK, et al. (2008) PMID:18622397
YBR068C	Breslow DK, et al. (2008) PMID:18622397
YGL124C	Breslow DK, et al. (2008) PMID:18622397
YNL025C	Qian W, et al. (2012) PMID:23103169
YBR293W	NA
YKL097C	NA
YDR115W	Qian W, et al. (2012) PMID:23103169
YMR188C	Breslow DK, et al. (2008) PMID:18622397
YIL096C	Breslow DK, et al. (2008) PMID:18622397
YOR323C	Qian W, et al. (2012) PMID:23103169
YFR009W	Breslow DK, et al. (2008) PMID:18622397
YPL177C	Breslow DK, et al. (2008) PMID:18622397
YJL053W	Breslow DK, et al. (2008) PMID:18622397
YMR080C	Breslow DK, et al. (2008) PMID:18622397
YFL041W	NA
YOR113W	Breslow DK, et al. (2008) PMID:18622397
YDR297W	Qian W, et al. (2012) PMID:23103169
YPL065W	Qian W, et al. (2012) PMID:23103169
YDR066C	NA
YPL039W	Qian W, et al. (2012) PMID:23103169
YPL040C	Qian W, et al. (2012) PMID:23103169
YLR306W	Breslow DK, et al. (2008) PMID:18622397
YBL098W	Breslow DK, et al. (2008) PMID:18622397
YCR044C	Breslow DK, et al. (2008) PMID:18622397
YGL167C	Breslow DK, et al. (2008) PMID:18622397
YBR033W	Breslow DK, et al. (2008) PMID:18622397
YBL083C	Qian W, et al. (2012) PMID:23103169
YIR007W	NA
YOR156C	Breslow DK, et al. (2008) PMID:18622397
YIL153W	Breslow DK, et al. (2008) PMID:18622397
YOR313C	Breslow DK, et al. (2008) PMID:18622397
YGL006W	NA
YCL069W	Breslow DK, et al. (2008) PMID:18622397
YHR151C	Breslow DK, et al. (2008) PMID:18622397
YEL049W	Breslow DK, et al. (2008) PMID:18622397
YPR017C	NA
YIL067C	Qian W, et al. (2012) PMID:23103169
YDR216W	Qian W, et al. (2012) PMID:23103169
YHL039W	NA
YLL015W	Qian W, et al. (2012) PMID:23103169
YIR026C	Qian W, et al. (2012) PMID:23103169
YMR247C	Breslow DK, et al. (2008) PMID:18622397
YLR020C	Breslow DK, et al. (2008) PMID:18622397
YLL047W	Breslow DK, et al. (2008) PMID:18622397
YPR089W	Breslow DK, et al. (2008) PMID:18622397
YGR071C	Breslow DK, et al. (2008) PMID:18622397
YJL065C	Breslow DK, et al. (2008) PMID:18622397
YML034W	Breslow DK, et al. (2008) PMID:18622397
YLR297W	NA
YDR255C	Breslow DK, et al. (2008) PMID:18622397
YHR156C	Breslow DK, et al. (2008) PMID:18622397
YLR410W	Breslow DK, et al. (2008) PMID:18622397
YDR048C	Breslow DK, et al. (2008) PMID:18622397
YKL087C	Breslow DK, et al. (2008) PMID:18622397
YEL001C	NA
YBR227C	Breslow DK, et al. (2008) PMID:18622397
YHR130C	Breslow DK, et al. (2008) PMID:18622397
YBR041W	Breslow DK, et al. (2008) PMID:18622397
YPL162C	NA
YML079W	NA
YGL176C	Breslow DK, et al. (2008) PMID:18622397
YDR092W	NA
YKL008C	NA
YCL048W	NA
YDR481C	Breslow DK, et al. (2008) PMID:18622397
YBR255W	Breslow DK, et al. (2008) PMID:18622397
YJR091C	Breslow DK, et al. (2008) PMID:18622397
YPR140W	Breslow DK, et al. (2008) PMID:18622397
YMR171C	Breslow DK, et al. (2008) PMID:18622397
YMR172W	Breslow DK, et al. (2008) PMID:18622397
YOL006C	Breslow DK, et al. (2008) PMID:18622397
YKL169C	Qian W, et al. (2012) PMID:23103169
YOR309C	Breslow DK, et al. (2008) PMID:18622397
YER097W	NA
YIL069C	Qian W, et al. (2012) PMID:23103169
YJL165C	Breslow DK, et al. (2008) PMID:18622397
YGR049W	NA
YJL164C	Breslow DK, et al. (2008) PMID:18622397
YNR002C	Breslow DK, et al. (2008) PMID:18622397
YDL174C	NA
YDR534C	NA
YOL141W	Breslow DK, et al. (2008) PMID:18622397
YOL001W	Breslow DK, et al. (2008) PMID:18622397
YLR120C	Qian W, et al. (2012) PMID:23103169
YML053C	Qian W, et al. (2012) PMID:23103169
YIL093C	Breslow DK, et al. (2008) PMID:18622397
YOR275C	Qian W, et al. (2012) PMID:23103169
YLR461W	Breslow DK, et al. (2008) PMID:18622397
YKR106W	Breslow DK, et al. (2008) PMID:18622397
YCL045C	Breslow DK, et al. (2008) PMID:18622397
YGR240C	Qian W, et al. (2012) PMID:23103169
YJL055W	Breslow DK, et al. (2008) PMID:18622397
YGR015C	Breslow DK, et al. (2008) PMID:18622397
YOR383C	NA
YGR227W	Qian W, et al. (2012) PMID:23103169
YBR042C	Breslow DK, et al. (2008) PMID:18622397
YLR375W	Breslow DK, et al. (2008) PMID:18622397
YDL093W	NA
YJR009C	NA
YJR074W	Breslow DK, et al. (2008) PMID:18622397
YNR007C	Breslow DK, et al. (2008) PMID:18622397
YDR307W	NA
YGR152C	Breslow DK, et al. (2008) PMID:18622397
YGL039W	Breslow DK, et al. (2008) PMID:18622397
YIL044C	Breslow DK, et al. (2008) PMID:18622397
YGR213C	Qian W, et al. (2012) PMID:23103169
YFR041C	Breslow DK, et al. (2008) PMID:18622397
YHL022C	Breslow DK, et al. (2008) PMID:18622397
YNL177C	Qian W, et al. (2012) PMID:23103169
YER084W	Breslow DK, et al. (2008) PMID:18622397
YKL118W	Qian W, et al. (2012) PMID:23103169
YPL267W	Breslow DK, et al. (2008) PMID:18622397
YGR108W	Breslow DK, et al. (2008) PMID:18622397
YKL178C	NA
YEL028W	NA
YPR049C	Qian W, et al. (2012) PMID:23103169
YBR067C	Breslow DK, et al. (2008) PMID:18622397
YPL263C	NA
YER010C	Breslow DK, et al. (2008) PMID:18622397
YEL014C	Breslow DK, et al. (2008) PMID:18622397
YLR400W	Breslow DK, et al. (2008) PMID:18622397
YER106W	NA
YJL159W	Qian W, et al. (2012) PMID:23103169
YDR462W	NA
YJR038C	NA
YGR249W	NA
YBR030W	Breslow DK, et al. (2008) PMID:18622397
YDR223W	NA
YOR100C	NA
YDR031W	NA
YOL018C	Breslow DK, et al. (2008) PMID:18622397
YOR222W	Qian W, et al. (2012) PMID:23103169
YDR540C	Qian W, et al. (2012) PMID:23103169
YJR108W	Breslow DK, et al. (2008) PMID:18622397
YNL135C	Breslow DK, et al. (2008) PMID:18622397
YDL210W	NA
YLR452C	Breslow DK, et al. (2008) PMID:18622397
YFL027C	Breslow DK, et al. (2008) PMID:18622397
YDR114C	Qian W, et al. (2012) PMID:23103169
YOR161C	Breslow DK, et al. (2008) PMID:18622397
YGR057C	Qian W, et al. (2012) PMID:23103169
YLR231C	NA
YCR092C	Breslow DK, et al. (2008) PMID:18622397
YGL080W	Breslow DK, et al. (2008) PMID:18622397
YKL101W	Breslow DK, et al. (2008) PMID:18622397
YPR072W	Qian W, et al. (2012) PMID:23103169
YPL225W	Breslow DK, et al. (2008) PMID:18622397
YJL191W	NA
YML012C-A	Breslow DK, et al. (2008) PMID:18622397
YML011C	Breslow DK, et al. (2008) PMID:18622397
YPL047W	Breslow DK, et al. (2008) PMID:18622397
YBR105C	Breslow DK, et al. (2008) PMID:18622397
YBR031W	Breslow DK, et al. (2008) PMID:18622397
YHR103W	Breslow DK, et al. (2008) PMID:18622397
YDR496C	Breslow DK, et al. (2008) PMID:18622397
YOR358W	Breslow DK, et al. (2008) PMID:18622397
YLR284C	Breslow DK, et al. (2008) PMID:18622397
YOR317W	NA
YER053C	Qian W, et al. (2012) PMID:23103169
YBR245C	Breslow DK, et al. (2008) PMID:18622397
YCL057W	Breslow DK, et al. (2008) PMID:18622397
YIL006W	Breslow DK, et al. (2008) PMID:18622397
YLR219W	Breslow DK, et al. (2008) PMID:18622397
YKR026C	Qian W, et al. (2012) PMID:23103169
YLR179C	NA
YMR221C	Breslow DK, et al. (2008) PMID:18622397
YKL217W	Breslow DK, et al. (2008) PMID:18622397
YLR405W	NA
YJL059W	NA
YER056C	Qian W, et al. (2012) PMID:23103169
YGR123C	Breslow DK, et al. (2008) PMID:18622397
YKL029C	NA
YOR114W	NA
YDL020C	Breslow DK, et al. (2008) PMID:18622397
YOL095C	Qian W, et al. (2012) PMID:23103169
YAR042W	Qian W, et al. (2012) PMID:23103169
YMR017W	Breslow DK, et al. (2008) PMID:18622397
YJR133W	Breslow DK, et al. (2008) PMID:18622397
YGL230C	Breslow DK, et al. (2008) PMID:18622397
YKL005C	NA
YLR319C	Breslow DK, et al. (2008) PMID:18622397
YJL023C	Qian W, et al. (2012) PMID:23103169
YFR013W	Breslow DK, et al. (2008) PMID:18622397
YCR016W	Breslow DK, et al. (2008) PMID:18622397
YLR112W	NA
YOR094W	Breslow DK, et al. (2008) PMID:18622397
YHR152W	Breslow DK, et al. (2008) PMID:18622397
YKL090W	Breslow DK, et al. (2008) PMID:18622397
YNL299W	Breslow DK, et al. (2008) PMID:18622397
YBR084W	Breslow DK, et al. (2008) PMID:18622397
YGR131W	NA
YHR022C	Breslow DK, et al. (2008) PMID:18622397
YML109W	Qian W, et al. (2012) PMID:23103169
YKL127W	Breslow DK, et al. (2008) PMID:18622397
YDL181W	Breslow DK, et al. (2008) PMID:18622397
YJL044C	Breslow DK, et al. (2008) PMID:18622397
YBR125C	Breslow DK, et al. (2008) PMID:18622397
YLR326W	Breslow DK, et al. (2008) PMID:18622397
YMR253C	NA
YJR026W	NA
YPR159W	Qian W, et al. (2012) PMID:23103169
YER091C-A	Qian W, et al. (2012) PMID:23103169
YER092W	Breslow DK, et al. (2008) PMID:18622397
YOR092W	Breslow DK, et al. (2008) PMID:18622397
YEL071W	NA
YMR109W	Breslow DK, et al. (2008) PMID:18622397
YER046W	NA
YDR163W	Breslow DK, et al. (2008) PMID:18622397
YNL054W	Breslow DK, et al. (2008) PMID:18622397
YDR219C	Breslow DK, et al. (2008) PMID:18622397
YIL146C	NA
YLR036C	Breslow DK, et al. (2008) PMID:18622397
YER141W	Qian W, et al. (2012) PMID:23103169
YDR420W	Breslow DK, et al. (2008) PMID:18622397
YPL113C	NA
YPL191C	Breslow DK, et al. (2008) PMID:18622397
YLR067C	Qian W, et al. (2012) PMID:23103169
YLR176C	Breslow DK, et al. (2008) PMID:18622397
YCR060W	Qian W, et al. (2012) PMID:23103169
YGR154C	Breslow DK, et al. (2008) PMID:18622397
YLR309C	Breslow DK, et al. (2008) PMID:18622397
YLR267W	Breslow DK, et al. (2008) PMID:18622397
YKR059W	Breslow DK, et al. (2008) PMID:18622397
YHR004C	Breslow DK, et al. (2008) PMID:18622397
YNR039C	Breslow DK, et al. (2008) PMID:18622397
YIL073C	NA
YJL179W	Qian W, et al. (2012) PMID:23103169
YMR058W	Breslow DK, et al. (2008) PMID:18622397
YDR111C	NA
YHL041W	Breslow DK, et al. (2008) PMID:18622397
YHR008C	Breslow DK, et al. (2008) PMID:18622397
YKR080W	Qian W, et al. (2012) PMID:23103169
YGR210C	Breslow DK, et al. (2008) PMID:18622397
YNL022C	Breslow DK, et al. (2008) PMID:18622397
YDR479C	Qian W, et al. (2012) PMID:23103169
YDR162C	Breslow DK, et al. (2008) PMID:18622397
YCR102C	NA
YOR342C	Breslow DK, et al. (2008) PMID:18622397
YNL127W	Qian W, et al. (2012) PMID:23103169
YGR121C	Breslow DK, et al. (2008) PMID:18622397
YDR387C	NA
YJL004C	Breslow DK, et al. (2008) PMID:18622397
YBL094C	Breslow DK, et al. (2008) PMID:18622397
YGL256W	Breslow DK, et al. (2008) PMID:18622397
YHL019C	Breslow DK, et al. (2008) PMID:18622397
YOL124C	Breslow DK, et al. (2008) PMID:18622397
YPL232W	Breslow DK, et al. (2008) PMID:18622397
YNL170W	Breslow DK, et al. (2008) PMID:18622397
YFR024C-A	NA
YDR511W	Qian W, et al. (2012) PMID:23103169
YLR182W	Breslow DK, et al. (2008) PMID:18622397
YKL011C	Qian W, et al. (2012) PMID:23103169
YEL003W	Breslow DK, et al. (2008) PMID:18622397
YPL003W	Qian W, et al. (2012) PMID:23103169
YDL188C	NA
YGR196C	Breslow DK, et al. (2008) PMID:18622397
YER161C	Breslow DK, et al. (2008) PMID:18622397
YOR200W	Qian W, et al. (2012) PMID:23103169
